# Supplementary material for: Analysis of Chromatin Accessibility and DNA Methylation to Reveal the Functions of Epigenetic Modifications in Cyprinus carpio Gonads
Source: Int J Mol Sci. 2023 Dec 25;25(1):321. doi: 10.3390/ijms25010321 (PMC10778764; doi:10.3390/ijms25010321)
Supplement: Supplementary file 1 [file ijms-25-00321-s001.zip]

Archive with 16 entries (16 files):
- Figure S1. GO enrichment analyses of DMGs between ovaries and testes.pptx
- Figure S2. Venn diagrams of promoter-DMGs (A) and genebody-DMGs (B) across different contexts.pptx
- Supplementary Materials.pdf
- Table S1. Summary of sequencing quality and reads alignment statistics of common carp gonadal ATAC-seq data.xlsx
- Table S10. List of DMGs in CHG contexts.xlsx
- Table S11. List of DMGs in CHH contexts..xlsx
- Table S12. Overlaps of promoter-DMRs and DEGs.xlsx
- Table S13. Overlaps of genebody-DMRs and DEGs.xlsx
- Table S2. Details and annotations of peaks in common carp gonads.xlsx
- Table S3. List of DAGs between ovaries and testes.xlsx
- Table S4. List of differential TF binding motifs between ovaries and testes.xlsx
- Table S5. List of the overlaps between DAGs and DEGs.xlsx
- Table S6. Summary of gonadal BS-seq data.xlsx
- Table S7. Statistics of gonadal genome-wide methylation in different contexts.xlsx
- Table S8. DMRs between ovaries and testes in CG contexts.xlsx
- Table S9. List of DMGs in CG contexts.xlsx
