# Supplementary material for: Analysis of Chromatin Accessibility and DNA Methylation to Reveal the Functions of Epigenetic Modifications in Cyprinus carpio Gonads
Source: Int J Mol Sci. 2023 Dec 25;25(1):321. doi: 10.3390/ijms25010321 (PMC10778764; doi:10.3390/ijms25010321)
Supplement: Supplementary file 1 [file ijms-25-00321-s001.zip › Table S1. Summary of sequencing quality and reads alignment statistics of common carp gonadal ATAC-seq data.xlsx]

## Sheet: Sheet1
Sample	Raw_reads	Raw_bases(G)	Clean_reads	Clean_bases(G)	Clean_ratio	Total_Mapped
ovary_1	24770209	7.43	24547632	5.06	0.681	15355162(62.55%)
ovary_2	38324914	11.5	38061535	8.17	0.7104	24065616(63.23%)
ovary_3	47263072	14.18	46667743	9.44	0.6657	29391530(62.98%)
testis_1	22437564	6.73	22075045	4.26	0.633	19381735(87.80%)
testis_2	39867244	11.96	39282267	7.9	0.6605	34444241(87.68%)
testis_3	50859797	15.26	49991912	9.33	0.6114	44016444(88.05%)
total	223522800	67.06	220626134	44.16	-	-
