# Supplementary material for: Analysis of Chromatin Accessibility and DNA Methylation to Reveal the Functions of Epigenetic Modifications in Cyprinus carpio Gonads
Source: Int J Mol Sci. 2023 Dec 25;25(1):321. doi: 10.3390/ijms25010321 (PMC10778764; doi:10.3390/ijms25010321)
Supplement: Supplementary file 1 [file ijms-25-00321-s001.zip › Table S10. List of DMGs in CHG contexts.xlsx]

## Sheet: CHG_contexts.
promoter-DMGs	genebody-DMGs
109066733	109047010
109047213	109047815
109074230	109052383
109081395	109053002
109096894	109055904
109105164	109056167
109112224	109061083
122139610	109064298
122141471	109064919
	109066135
	109067049
	109076080
	109086071
	109091128
	109092661
	109095994
	109097953
	109098213
	109103316
	109105478
	109107515
	109108101
	109076480
	109045532
	109047860
	109049359
	109049812
	109050392
	109050702
	109050703
	109050782
	109057297
	109057485
	109061398
	109061497
	109062093
	109063125
	109063654
	109064614
	109065405
	109065585
	109066159
	109066360
	109066845
	109066931
	109067054
	109067381
	109067519
	109070911
	109071881
	109072375
	109073794
	109078646
	109080026
	109081394
	109081836
	109089215
	109090827
	109092737
	109094265
	109094401
	109095025
	109096416
	109096738
	109096812
	109098466
	109099307
	109100105
	109101297
	109102064
	109103305
	109106079
	109106294
	109106877
	109107685
	109108875
	109110373
	109110399
	109110898
	109112655
	109113463
	109113502
	122133937
	122136009
	122136711
	122137878
	122139369
	122139468
	122140318
	122140420
	122147764
	122148947
	109056257
	109092635
	109108335
