# Supplementary material for: Analysis of Chromatin Accessibility and DNA Methylation to Reveal the Functions of Epigenetic Modifications in Cyprinus carpio Gonads
Source: Int J Mol Sci. 2023 Dec 25;25(1):321. doi: 10.3390/ijms25010321 (PMC10778764; doi:10.3390/ijms25010321)
Supplement: Supplementary file 1 [file ijms-25-00321-s001.zip › Table S11. List of DMGs in CHH contexts..xlsx]

## Sheet: CHH_contexts
promoter-DMGs	genebody-DMGs
109046960	109046198
109050551	109047013
109051652	109047242
109053217	109048505
109055356	109049657
109056370	109051429
109056411	109051652
109058972	109053832
109059998	109053914
109063380	109054416
109065845	109054730
109066196	109055515
109066260	109055817
109069430	109057635
109069491	109058638
109069905	109059094
109070787	109060904
109074053	109061261
109079073	109062068
109082986	109062263
109082990	109062815
109087389	109062828
109094084	109065003
109096279	109067036
109096839	109067504
109100529	109068823
109101209	109070055
109104114	109070296
109106322	109072510
109106326	109073601
109107323	109078101
109108133	109078846
109109325	109079223
109109561	109082837
109110716	109083293
109113799	109083968
122136760	109084798
122136863	109085194
122139611	109086080
122142853	109087162
122142856	109087462
122142990	109088474
122144842	109092473
122145876	109092647
122146380	109094683
122148164	109097535
64984948	109098602
64984949	109099295
64984952	109100058
64984956	109100163
64984957	109100529
64984958	109101789
64984959	109102834
64984961	109104230
64984962	109105385
64984967	109105722
64984971	109107413
807761	109107664
807762	109108283
807765	109108447
807766	109108480
807772	109109515
	109110655
	109111166
	109112163
	109112928
	109113050
	122136721
	122138787
	122139521
	122144892
	122145291
	122145953
	109076480
	109044957
	109044979
	109045676
	109046488
	109046567
	109046619
	109046910
	109046961
	109047049
	109047383
	109047489
	109048981
	109049105
	109049330
	109050102
	109050243
	109050327
	109050677
	109051016
	109051157
	109051202
	109051539
	109053031
	109054000
	109054184
	109055359
	109055556
	109057042
	109057072
	109057098
	109057149
	109057705
	109058162
	109058224
	109059574
	109059683
	109060287
	109060900
	109061998
	109063223
	109063444
	109063894
	109064813
	109064921
	109065551
	109066880
	109067531
	109068002
	109068901
	109069425
	109069453
	109069880
	109070177
	109070332
	109071544
	109071566
	109071916
	109072010
	109072763
	109072797
	109073396
	109073458
	109073477
	109074775
	109074925
	109075470
	109075779
	109075908
	109076124
	109077382
	109077584
	109078066
	109078457
	109078966
	109078972
	109079301
	109079486
	109080159
	109080302
	109080560
	109080603
	109080821
	109081461
	109081664
	109082456
	109082550
	109083627
	109083985
	109084217
	109085544
	109085782
	109085847
	109086031
	109086483
	109086506
	109086700
	109086763
	109087389
	109087741
	109087787
	109087914
	109088406
	109088677
	109089133
	109089285
	109089665
	109090294
	109091194
	109092274
	109092328
	109092653
	109092736
	109094334
	109094685
	109094840
	109095152
	109095807
	109095820
	109095929
	109096212
	109096222
	109096375
	109096680
	109096852
	109097214
	109097241
	109097267
	109097371
	109097395
	109097478
	109097775
	109098170
	109098264
	109098722
	109099112
	109099323
	109099767
	109099847
	109099950
	109100009
	109100269
	109101291
	109101688
	109101805
	109102025
	109102461
	109103946
	109104216
	109104254
	109104336
	109104964
	109105461
	109105653
	109106003
	109106292
	109106476
	109107433
	109107688
	109108950
	109109054
	109109090
	109109377
	109110344
	109110467
	109110472
	109111038
	109111495
	109111745
	109113239
	109113713
	122134074
	122134261
	122135139
	122135423
	122135529
	122136433
	122136760
	122137100
	122137160
	122138679
	122138743
	122138901
	122139355
	122140433
	122140841
	122141433
	122141622
	122142248
	122142502
	122142854
	122142856
	122143242
	122144181
	122144311
	122144431
	122144896
	122145876
	122145877
	122147201
	122147220
	122148667
	122148787
	122148930
	64984949
	64984962
	64984963
	807761
	807762
	807764
	807766
	109056257
	109092635
	109108335
