# Supplementary material for: Analysis of Chromatin Accessibility and DNA Methylation to Reveal the Functions of Epigenetic Modifications in Cyprinus carpio Gonads
Source: Int J Mol Sci. 2023 Dec 25;25(1):321. doi: 10.3390/ijms25010321 (PMC10778764; doi:10.3390/ijms25010321)
Supplement: Supplementary file 1 [file ijms-25-00321-s001.zip › Table S12. Overlaps of promoter-DMRs and DEGs.xlsx]

## Sheet: promoter_DMGs
Hypermethylated_down-regulated	Hypermethylated_up-regulated	hypomethylated_down-regulated	hypomethylated_up-regulated
109044913	109044910	109045371	109045390
109045437	109045236	109045388	109045490
109045500	109045419	109045474	109045910
109045598	109045489	109045929	109046309
109045818	109045554	109045977	109046393
109045869	109045737	109045983	109046639
109045870	109046008	109046061	109047291
109045975	109046163	109046107	109048433
109046256	109046302	109046214	109048804
109046322	109046485	109046514	109048909
109046534	109046614	109046730	109048927
109046547	109046843	109046893	109049569
109046583	109047203	109047781	109049734
109046594	109047611	109047942	109049994
109046893	109047849	109047943	109050313
109047021	109047924	109048253	109050674
109047029	109048039	109048328	109050781
109047222	109048647	109048379	109051114
109047242	109048660	109048443	109051825
109047651	109049306	109048966	109051949
109047718	109049309	109048974	109051966
109047940	109049666	109048999	109052560
109048095	109049856	109049030	109052710
109048161	109049863	109049733	109052757
109048165	109050040	109050074	109053093
109048320	109050415	109050194	109053354
109048397	109050551	109050317	109053448
109048400	109050796	109050663	109053893
109048505	109051129	109050673	109054391
109048908	109051191	109050762	109055713
109048999	109051192	109051180	109056122
109049030	109051208	109051305	109057362
109049069	109051850	109051630	109057648
109049141	109051953	109051648	109057649
109049404	109051966	109051652	109057953
109049618	109052488	109052375	109058015
109049662	109052588	109052389	109058094
109049703	109052803	109052505	109058308
109049740	109052908	109052842	109058735
109049751	109053270	109052860	109058860
109050010	109053310	109052892	109058889
109050257	109053961	109052897	109059262
109050352	109054643	109053365	109059771
109050650	109054847	109053390	109061741
109051073	109055143	109053971	109061854
109051083	109055436	109054225	109062068
109051102	109055509	109054529	109062525
109051894	109055520	109054554	109063380
109051946	109055682	109054763	109063947
109052136	109055767	109054867	109064006
109052165	109055883	109054959	109064036
109052299	109055903	109055142	109064121
109052402	109056122	109055145	109064185
109052512	109056216	109055151	109065273
109052671	109056403	109055155	109065314
109052889	109056685	109055253	109066369
109052959	109056866	109055566	109066441
109053151	109057539	109055626	109066923
109053168	109057688	109055784	109067363
109053200	109058003	109055884	109067625
109053217	109058403	109055926	109068671
109053253	109059035	109055956	109070515
109053659	109059207	109056006	109071004
109053757	109059711	109056224	109071605
109054155	109059928	109056903	109071939
109054414	109060003	109057470	109072336
109054417	109060089	109057481	109073246
109054499	109060115	109057487	109073574
109054905	109060267	109057745	109075719
109054956	109060608	109058332	109077143
109055154	109060992	109058609	109077428
109055156	109061083	109058853	109077670
109055198	109061127	109059155	109078202
109055235	109061619	109059193	109079314
109055347	109061844	109059220	109079400
109055356	109062117	109059449	109080067
109055360	109062277	109059459	109080218
109055814	109062420	109059570	109080855
109056156	109062585	109059580	109080946
109056290	109063359	109059606	109081079
109056315	109063426	109059809	109081273
109056409	109063598	109059891	109081303
109056947	109063625	109059993	109081644
109057096	109064049	109060772	109081721
109057122	109064259	109060773	109081812
109057385	109064486	109061662	109082106
109057450	109064517	109061742	109082157
109057984	109065168	109061745	109082942
109058588	109065256	109062151	109083129
109058638	109065845	109062241	109083294
109058704	109065879	109062309	109083724
109058853	109066053	109062314	109083864
109058900	109066180	109062461	109084185
109058950	109066196	109062571	109084201
109058972	109066205	109062596	109084734
109059071	109066306	109062857	109084928
109059673	109066869	109062972	109085865
109059698	109066978	109063240	109086127
109059806	109067174	109063300	109086941
109059998	109068141	109063592	109087153
109060618	109068199	109063652	109087913
109060623	109069412	109063921	109088529
109060754	109069491	109063937	109089189
109061023	109069564	109064275	109090245
109061221	109069598	109064799	109090345
109061308	109069805	109064801	109090709
109061342	109070017	109065285	109091660
109061691	109070107	109065302	109092017
109061714	109070266	109065342	109092032
109061720	109070337	109065389	109092246
109061888	109070724	109065436	109092881
109061975	109070801	109065712	109092942
109062020	109071295	109066057	109093026
109062465	109071337	109066135	109093328
109062924	109072096	109066330	109094569
109063288	109072323	109066408	109095001
109063425	109072451	109066506	109095264
109063537	109072712	109067103	109095392
109063758	109072903	109067764	109095670
109063916	109073011	109068999	109095994
109064035	109073248	109069176	109096654
109064095	109073389	109069861	109098003
109064157	109074111	109069905	109098370
109064377 (dmrtb1-like)	109074545	109069951	109098410
109064423	109074709	109069989	109098431
109064539	109075041	109070058	109098651
109064813	109075120	109070192	109098853
109064841	109075262	109070826	109099096
109064860	109075445	109071502	109099488
109064879	109075519	109071866	109100137
109065393	109075991	109072170	109100459
109065977	109076126	109072188	109100529
109066185	109077322	109073910	109100672
109066293	109077542	109073911	109100689
109066726	109077654	109073947	109101400
109066877	109077916	109073954	109101585
109066928	109078284	109074109	109101845 (fels)
109066989	109078784	109074209	109102640
109067051	109078968	109074298	109103098
109067227	109079395	109074455	109103114
109067654	109079863	109074705	109104128
109068233	109079966	109074718	109104613
109068350	109080122	109074780	109104771
109068604	109080595	109074929	109104887
109068656	109081052	109075040	109105164
109069207	109081303	109075721	109105292
109069359	109081543	109075743	109105690
109069586	109081682	109076080	109105847
109069589	109081991	109076150	109106594
109069666	109082094	109076381	109106600
109069767	109082360	109076763	109106956
109069813	109082370	109076825	109108059
109070058	109082419	109076957	109108079
109070120	109082635	109077174	109108101
109070166	109082741	109077195	109108305
109070187	109082905	109077411	109108328
109070209	109083382	109077464	109110849
109070210	109083815	109077517	109111495
109070284	109084244	109077565	109111580
109070787	109085138	109077887	109111642
109070841	109085567	109077922	109112130
109070995	109085798	109078085	109112221
109071005	109086573	109078336	109112239
109071056	109086716	109078636	109112268
109071293	109086726	109080013	109113587
109071330	109086868	109080065	122134013
109071436	109087003	109080120	122134052
109071548	109087262	109080239	122134441
109072150	109087399	109080447	122134757
109072976	109087884	109080846	122135611
109073327	109088177	109080932	122139457
109073539	109088231	109081276	122139570
109073845	109088529	109081516	122139779
109074336	109089332	109081729	122142240
109074402	109090016	109081823	122146491
109074455	109090267	109081917
109074532	109090425	109082155
109074542	109090723	109082231
109074674	109091543	109082913
109074699	109092110	109083807
109074711	109092653	109083905
109074742 (spag6)	109092800	109083977
109074865	109093151	109084616
109074978	109093152	109084702
109075647	109093259	109085396
109075723	109093331	109085737
109076080	109093359	109085809
109076152	109093468	109085837
109076431	109093793	109086235
109076520	109094084	109086638
109076938	109094456	109086675
109077219	109095018	109086782
109077359	109095041	109086794
109077686	109095239	109087065
109078201	109095868	109087252
109079073	109096157	109087255
109079138	109096172	109087631
109079139	109096183	109087784
109079265	109096216	109087972
109079679	109096273	109088038
109079706	109096359	109088715
109079842	109096734	109088768
109080133	109096839	109088801
109080483	109097261	109089204
109080632	109097404	109091136
109080828	109097738	109091207
109080930	109097845	109091256
109080976	109098181	109091468
109081027	109098238	109091618
109081334	109098310	109091619
109081395	109098566	109091749
109081763	109098668	109092095
109081764	109099286	109092158
109081862	109099377	109092343
109081945	109099437	109092442
109082137	109099564	109092483
109082593	109099789	109092864
109082657	109100323	109092866
109082850	109101497	109092868
109082994	109101773	109092958
109083043	109101830	109093299
109083084	109101953	109093470
109083142	109102082	109094194
109083373	109102083	109094275
109083469	109102270	109094499
109083544	109102998	109094683
109083832	109103211	109094832
109083915	109103381	109094928
109084108	109104337	109095070
109085108	109104664	109095157
109085756	109104860	109095388
109086154	109104886	109095615
109086291	109104887	109097731
109086823	109104943	109097737
109086835	109105543	109098362
109086861	109106054	109098711
109087083	109106161	109099160
109087389	109106790	109099399
109088228	109107276	109099815
109088345	109107524	109100091
109088346	109108262	109100493
109088512	109108535	109100553
109088524	109108677	109100560
109088715	109108816	109100938
109088741	109109096	109101088
109088859	109109708	109101144
109089337	109109897	109101276
109089351	109109931	109101733
109089360	109109986	109102313
109090387	109110077	109102350
109090722	109110211	109102352
109091195	109110338	109102656
109091256	109110573	109102712
109091423	109110660	109102751
109091465	109110896	109103029
109091470	109111002	109103035
109091546	109111018	109103800
109092281	109111378	109103937
109092642	109111626	109104114
109092809	109111627	109104858
109092850	109111651	109105181
109092903	109111780	109105422
109093105	109111786	109105501
109093304	109111787	109105699
109093639	109111789	109105901
109093641	109112094	109106615
109093710	109112193	109106940
109094018	109112224	109107415
109094069	109112233	109108134
109094106	109112317	109108733
109094258	109112366	109110237
109094458	109112589	109110299
109094622	109113253	109110929
109094632	109113323	109111669
109094640	109113340	109112143
109094683	109113384	109112212
109094752	109113624	109112839
109094919	122134000	109112968
109094999	122134429	109113056
109095396	122135067	109113541
109095663	122135135	109113678
109095858	122135549	109113844
109096200	122135581	122134091
109096971	122137603	122134195
109096973	122138519	122135047
109096974	122138715	122136760
109097117	122138875	122137436
109097210	122139978	122137604
109097416	122139980	122137917
109097446	122140283	122139610
109097792	122141244	122140653
109098100	122142166	122141516
109098498	122142223	122141827
109098592	122143293	122142180
109098846	122145110	122142504
109098868	122145589	122145500
109099152	122145696	122146693
109099213	122147385	122147119
109099334	122147488	122147288
109099490	122147931	122147291
109099575	122147968	122149042
109099788	122147969
109100068	122148196
109100245	122148587
109100601	122148819
109101022	122149015
109101380
109101686
109102267
109102372
109102654
109102955
109102956
109103086
109103127
109103234
109103479
109103639
109103683
109103694
109103969
109104208
109104338
109104901
109104959
109104966
109105138
109105225
109105486
109105488
109105892
109106164
109106527
109107183
109107197
109107317
109107481
109107488
109107726
109107755
109108025
109108493
109108573
109108582
109108757
109108760
109108815
109109128
109109312
109109325
109109438
109109508
109109561
109109952
109110423
109110424
109110485
109110592
109110598
109110628
109111076
109111126
109111250
109111517
109111593
109111774
109111781
109111782
109111793
109111794
109111829
109111831
109112316
109112369
109112734
109112754
109112885
109113030
109113089
109113176
109113277
109113383
109113423
109113740
109113807
122133968
122134086
122134105
122134458
122134517
122134548
122134579
122134685
122134761
122135205
122135345
122135816
122135835
122136424
122136492
122136648
122136863
122137010
122137324
122137797
122137903
122137993
122138025
122138369
122138683
122138876
122138893
122138929
122139166
122139173
122139561
122139590
122139600
122139801
122139879
122139888
122140165
122140237
122141098
122141489
122142212
122142358
122142400
122142545
122144820
122145048
122145134
122146426
122147367
122147837
122148192
122148557
122148797
807765
807766
807772
