# Supplementary material for: Analysis of Chromatin Accessibility and DNA Methylation to Reveal the Functions of Epigenetic Modifications in Cyprinus carpio Gonads
Source: Int J Mol Sci. 2023 Dec 25;25(1):321. doi: 10.3390/ijms25010321 (PMC10778764; doi:10.3390/ijms25010321)
Supplement: Supplementary file 1 [file ijms-25-00321-s001.zip › Table S13. Overlaps of genebody-DMRs and DEGs.xlsx]

## Sheet: genebody-DMGs
Hypermethylated_down-regulated	Hypermethylated_up-regulated	hypomethylated_down-regulated	hypomethylated_up-regulated
109044979	109044854	109044817	109044943
109045012	109044910	109044823	109044978
109045043	109044976	109044839	109045126
109045123	109045236	109045062	109045372
109045363	109045420	109045073	109045490
109045593	109045489	109045371	109045553
109045598	109045522	109045388	109045844
109045793	109045554	109045474	109045881
109045842	109045726	109045498	109045910
109045851	109045737	109045500	109045995
109045869	109045857	109045593	109046088
109045964	109045918	109045613	109046162
109045975	109045973	109045664	109046198
109046074	109046008	109045777	109046215
109046124	109046024	109045893	109046238
109046149	109046101	109045929	109046393
109046199	109046163	109045977	109046541
109046255	109046198	109045983	109046639
109046488	109046208	109046061	109046950
109046514	109046302	109046107	109047038
109046565	109046306	109046116	109047202
109046595	109046435	109046132	109047203
109046658	109046614	109046135	109047224
109046677	109046902	109046199	109047291
109046693	109046908	109046217	109047316
109046910	109046937	109046308	109047330
109047029	109047049	109046514	109047388
109047140	109047077	109046565	109047541
109047242	109047203	109046730	109047782
109047383	109047350	109046893	109047807
109047447	109047541	109046897	109047815
109047527	109047815	109046916	109048039
109047682	109047924	109047242	109048049
109047709	109048039	109047284	109048201
109047718	109048057	109047400	109048223
109047940	109048223	109047402	109048315
109047963	109048387	109047415	109048318
109048165	109048615	109047527	109048345
109048253	109048635	109047567	109048374
109048397	109048643	109047620	109048431
109048505	109048647	109047719	109048446
109048621	109048660	109047733	109048454
109048654	109048871	109047781	109048635
109048827	109049061	109047840	109048685
109048868	109049105	109047860	109048804
109048869	109049309	109047942	109048909
109048908	109049359	109047943	109048927
109048940	109049622	109048000	109048969
109048952	109049675	109048065	109049202
109048970	109049856	109048115	109049248
109049001	109049863	109048143	109049423
109049030	109049872	109048166	109049427
109049069	109050026	109048253	109049474
109049148	109050039	109048276	109049569
109049152	109050102	109048328	109049647
109049166	109050245	109048338	109049675
109049326	109050312	109048367	109049849
109049330	109050433	109048379	109049907
109049404	109050448	109048443	109049931
109049662	109050702	109048445	109049933
109049703	109050760	109048492	109049994
109049740	109050796	109048512	109050242
109049852	109050901	109048530	109050245
109049880	109050987	109048663	109050299
109049995	109051084	109048787	109050313
109050112	109051129	109048869	109050406
109050128	109051191	109048966	109050620
109050129	109051345	109048974	109050674
109050146	109051360	109048999	109050719
109050243	109051539	109049030	109050781
109050257	109051841	109049163	109050796
109050352	109051850	109049164	109050907
109050392	109051949	109049166	109051114
109050536	109051966	109049402	109051150
109050541	109052182	109049404	109051193
109050677	109052219	109049473	109051227
109050700	109052588	109049674	109051248
109050831	109052990	109049739	109051496
109050834	109053029	109049771	109051794
109050933	109053098	109049800	109051825
109051016	109053399	109049824	109051966
109051041	109053673	109049995	109052099
109051102	109053678	109050034	109052186
109051116	109053754	109050061	109052254
109051184	109054054	109050129	109052357
109051417	109054210	109050162	109052455
109051473	109054211	109050194	109052609
109051652	109054253	109050199	109052735
109051764	109054326	109050218	109052757
109051894	109054643	109050304	109052810
109052118	109054847	109050317	109052878
109052130	109054951	109050352	109053093
109052136	109054978	109050368	109053098
109052165	109055013	109050573	109053270
109052218	109055143	109050663	109053275
109052264	109055311	109050762	109053297
109052399	109055425	109050793	109053354
109052482	109055509	109051006	109053414
109052546	109055520	109051113	109053439
109052649	109055556	109051180	109053504
109052770	109055675	109051186	109053699
109052822	109055781	109051243	109053772
109052889	109055793	109051281	109054041
109052943	109056122	109051305	109054210
109052959	109056167	109051577	109054256
109052976	109056198	109051630	109054424
109053006	109056840	109051631	109054751
109053031	109056884	109051647	109055173
109053059	109056959	109051648	109055182
109053148	109057297	109051652	109055428
109053168	109057834	109051735	109055617
109053253	109057888	109051764	109055644
109053453	109057953	109051866	109055682
109053728	109058003	109051899	109055708
109053729	109058077	109052018	109055849
109053739	109058209	109052142	109055883
109053807	109058250	109052252	109056060
109053843	109058403	109052306	109056122
109053914	109058428	109052375	109056167
109053975	109058432	109052381	109056351
109054074	109058548	109052389	109056430
109054184	109058659	109052399	109056587
109054240	109058758	109052463	109056695
109054414	109058768	109052505	109056806
109054499	109059035	109052512	109056841
109054538	109059251	109052532	109056986
109054629	109059591	109052570	109057001
109054859	109059653	109052611	109057068
109054905	109059662	109052664	109057072
109054956	109059683	109052676	109057081
109055056	109059711	109052764	109057291
109055155	109059765	109052842	109057292
109055178	109059922	109052860	109057362
109055198	109059928	109052892	109057630
109055347	109059936	109053083	109057647
109055356	109059937	109053094	109057649
109055360	109059959	109053217	109057845
109055515	109059987	109053365	109057876
109055559	109060075	109053390	109057926
109055588	109060089	109053412	109057953
109055600	109060115	109053450	109058015
109055666	109060394	109053831	109058039
109055738	109060510	109053859	109058077
109055743	109060793	109053865	109058094
109055747	109060841	109053869	109058512
109055814	109060864	109053914	109058548
109055896	109060900	109053943	109058735
109055914	109061083	109053971	109058778
109055919	109061118	109054059	109058838
109055966	109061127	109054197	109058855
109056017	109061260	109054225	109058860
109056030	109061262	109054353	109058869
109056068	109061500	109054485	109058889
109056091	109061822	109054554	109058922
109056156	109062025	109054635	109058951
109056314	109062073	109054730	109058984
109056315	109062121	109054737	109059151
109056409	109062144	109054763	109059319
109056478	109062148	109054867	109059350
109056534	109062166	109054974	109059352
109056560	109062420	109054983	109059562
109056614	109062442	109055042	109059637
109056858	109062822	109055058	109059706
109056881	109063230	109055122	109059771
109056947	109063252	109055142	109059819
109056989	109063359	109055145	109059834
109057086	109063380	109055151	109059926
109057098	109063397	109055153	109059991
109057122	109063444	109055155	109060324
109057187	109064023	109055222	109060459
109057261	109064042	109055253	109060466
109057287	109064049	109055267	109060608
109057294	109064065	109055298	109060668
109057385	109064259	109055304	109061083
109057470	109064486	109055515	109061327
109057551	109064495	109055566	109061474
109057860	109064517	109055626	109061477
109058018	109064699	109055641	109061497
109058089	109064919	109055707	109061500
109058210	109065088	109055784	109061627
109058217	109065147	109055792	109061635
109058338	109065315	109055813	109061670
109058349	109065338	109055814	109061706
109058392	109065507	109055817	109061741
109058534	109065666	109055884	109061808
109058588	109066615	109055896	109061854
109058638	109066631	109055904	109062068
109058682	109066668	109055926	109062200
109058704	109066693	109055956	109062208
109058809	109066774	109056006	109062257
109058896	109066848	109056188	109062343
109058918	109066939	109056212	109062493
109058940	109066978	109056224	109062525
109058950	109067049	109056280	109062552
109059021	109067174	109056470	109062965
109059071	109067189	109056478	109062978
109059155	109067381	109056629	109063158
109059193	109067441	109056881	109063162
109059197	109067531	109056960	109063164
109059203	109067543	109057027	109063252
109059261	109067713	109057129	109063294
109059281	109067717	109057289	109063319
109059404	109067915	109057290	109063326
109059446	109068382	109057470	109063654
109059448	109068596	109057481	109063801
109059480	109068889	109057487	109063808
109059594	109069047	109057509	109063824
109059673	109069178	109057510	109063926
109059989	109069540	109057583	109063947
109060055	109069595	109057697	109064006
109060072	109069598	109057745	109064036
109060615	109069691	109057750	109064164
109060618	109069926	109057871	109064632
109060702	109069958	109057959	109064739
109060958	109070054	109057962	109064753
109061160	109070107	109057968	109064854
109061261	109070266	109058197	109064868
109061308	109070271	109058224	109064919
109061342	109070337	109058237	109065104
109061398	109070489	109058302	109065273
109061405	109070655	109058322	109065314
109061449	109070801	109058332	109065338
109061504	109070816	109058385	109065589
109061517	109070911	109058479	109065690
109061691	109071131	109058609	109066369
109061692	109071337	109058674	109066392
109061714	109072078	109058809	109066396
109061720	109072162	109058819	109066441
109061747	109072166	109058853	109066456
109061857	109072323	109058900	109066536
109061884	109072451	109058918	109066668
109061899	109072624	109059008	109066892
109061919	109072712	109059119	109066900
109061975	109072903	109059155	109066923
109061998	109072933	109059193	109066939
109062054	109073245	109059220	109066976
109062138	109073248	109059230	109066994
109062192	109073389	109059404	109067189
109062209	109073411	109059459	109067363
109062220	109073535	109059490	109067621
109062300	109073929	109059568	109067672
109062309	109074153	109059570	109067734
109062352	109074164	109059580	109067898
109062409	109074545	109059606	109067987
109062461	109074720	109059697	109067994
109062490	109075005	109059699	109067996
109062571	109075041	109059714	109068349
109062577	109075118	109059809	109068671
109062694	109075124	109059822	109068823
109062712	109075228	109059903	109068889
109062803	109075232	109059932	109068944
109062815	109075261	109059933	109068950
109062829	109075262	109059989	109069037
109062851	109075326	109060058	109069098
109062919	109075631	109060110	109069120
109062924	109076009	109060192	109069425
109062990	109076012	109060205	109069500
109063143	109076108	109060287	109069502
109063288	109076126	109060370	109069531
109063316	109076283	109060400	109069801
109063425	109076359	109060419	109070098
109063626	109076428	109060434	109070278
109063761	109077058	109060460	109070515
109064007	109077322	109060462	109070732
109064095	109077373	109060496	109070789
109064105	109077589	109060501	109070932
109064157	109077654	109060691	109071004
109064184	109077907	109060702	109071062
109064312	109078057	109060740	109071114
109064331	109078150	109060772	109071449
109064377	109078174	109060773	109071605
109064422	109078265	109060833	109071881
109064423	109078284	109060904	109071906
109064606	109078551	109061030	109071939
109064663	109078903	109061053	109072005
109064769	109078972	109061124	109072050
109064813	109079041	109061160	109072072
109064814	109079099	109061217	109072162
109064921	109079395	109061304	109072174
109064942	109079528	109061430	109072264
109064977	109079645	109061436	109072424
109065003	109079791	109061437	109073228
109065046	109079932	109061563	109073542
109065171	109080032	109061662	109073574
109065302	109080147	109061692	109073834
109065405	109080159	109061745	109074246
109065435	109080165	109061848	109074254
109065484	109080297	109061862	109074255
109065540	109080351	109062030	109074361
109065551	109080397	109062151	109074655
109065617	109080458	109062241	109074726
109065627	109080595	109062300	109074732
109065632	109080726	109062314	109074775
109065706	109080806	109062335	109074968
109065737	109080946	109062359	109075001
109065779	109081031	109062409	109075006
109065804	109081043	109062450	109075026
109065881	109081052	109062461	109075106
109065977	109081079	109062492	109075228
109066054	109081394	109062535	109075248
109066065	109081682	109062571	109075377
109066143	109081685	109062596	109075505
109066159	109081803	109062683	109075545
109066293	109082046	109062765	109075719
109066314	109082094	109062831	109075800
109066341	109082228	109062857	109075829
109066402	109082332	109062972	109075887
109066447	109082419	109063005	109075933
109066497	109082581	109063029	109076283
109066715	109082635	109063041	109076348
109066719	109082905	109063240	109076359
109066726	109083124	109063300	109076415
109066845	109083146	109063316	109076419
109066877	109083236	109063430	109076428
109066880	109083310	109063513	109076766
109066989	109083323	109063592	109077143
109067036	109083332	109063652	109077176
109067051	109083514	109063750	109077190
109067054	109083778	109063921	109077348
109067163	109084104	109063937	109077405
109067305	109084783	109063967	109077428
109067504	109084798	109064140	109077574
109067520	109084941	109064217	109077954
109067551	109084950	109064222	109078178
109067654	109085393	109064275	109078295
109068046	109085447	109064317	109078384
109068192	109085449	109064510	109078646
109068233	109085544	109064558	109078700
109068234	109085567	109064587	109078940
109068239	109085801	109064618	109078984
109068389	109085811	109064687	109079117
109068684	109085954	109064799	109079314
109068928	109085966	109064801	109079400
109068999	109085971	109065003	109079579
109069004	109086130	109065152	109079891
109069105	109086465	109065228	109080218
109069207	109086573	109065245	109080297
109069453	109086765	109065276	109080298
109069568	109086774	109065285	109080418
109069586	109087162	109065302	109080458
109069615	109087287	109065342	109080595
109069666	109087767	109065385	109080603
109069715	109087775	109065389	109080769
109069815	109087805	109065436	109080946
109069861	109088018	109065451	109080962
109069880	109088139	109065517	109081070
109069975	109088177	109065548	109081079
109070007	109088256	109065585	109081236
109070055	109088467	109065617	109081273
109070058	109088500	109065726	109081644
109070060	109088529	109065737	109081675
109070120	109088758	109065848	109081721
109070160	109089008	109065850	109081768
109070209	109089071	109065984	109081812
109070236	109089144	109066008	109081836
109070332	109089205	109066057	109082087
109070511	109089217	109066102	109082088
109070554	109089222	109066135	109082157
109070575	109089227	109066330	109082266
109070980	109089332	109066341	109083017
109071003	109090016	109066353	109083053
109071056	109090111	109066402	109083146
109071197	109090267	109066408	109083281
109071330	109090338	109066409	109083294
109071356	109090442	109066415	109083301
109071436	109090631	109066447	109083310
109071544	109090640	109066506	109083339
109071548	109090672	109066526	109083427
109071557	109090723	109066801	109083482
109071571	109090785	109067036	109083483
109071982	109091037	109067103	109083582
109072010	109091543	109067504	109083724
109072150	109092204	109067720	109083864
109072325	109092653	109067732	109084103
109072375	109092661	109067764	109084185
109072606	109092800	109068136	109084201
109072635	109092911	109068330	109084237
109072854	109092961	109068563	109084242
109072910	109092962	109068637	109084294
109072970	109093126	109068840	109084299
109072976	109093151	109068901	109084349
109073174	109093152	109068909	109084551
109073221	109093179	109068969	109084783
109073305	109093331	109068999	109084798
109073324	109093359	109069064	109084800
109073458	109093766	109069065	109084906
109073539	109093866	109069176	109084928
109073584	109094137	109069225	109084941
109073615	109094338	109069415	109084974
109073619	109094456	109069463	109085097
109073794	109094476	109069539	109085174
109073815	109094569	109069786	109085255
109073985	109094613	109069861	109085408
109074019	109094686	109069897	109085432
109074109	109094753	109069907	109085447
109074157	109095073	109069951	109085577
109074158	109095534	109069955	109085798
109074240	109095670	109069989	109085820
109074372	109095803	109070018	109085865
109074455	109095923	109070055	109085966
109074699	109096055	109070058	109085971
109074865	109096140	109070166	109086127
109074925	109096157	109070192	109086573
109075040	109096172	109070320	109086681
109075178	109096183	109070347	109086765
109075406	109096199	109070417	109086856
109075470	109096216	109070494	109087247
109075647	109096359	109070504	109087287
109076152	109096428	109070529	109087421
109076182	109096475	109070595	109087591
109076535	109096530	109070791	109087686
109076618	109096555	109070826	109087913
109076745	109096568	109070992	109087967
109076937	109096569	109071182	109088150
109076948	109096734	109071201	109088209
109077037	109096738	109071457	109088243
109077192	109097017	109071502	109088406
109077214	109097214	109071553	109088411
109077219	109097404	109071559	109088437
109077256	109097440	109071689	109088522
109077517	109097640	109071738	109088529
109077623	109097651	109071866	109088546
109077686	109097738	109071888	109088697
109078153	109097926	109071916	109088738
109078201	109098181	109071993	109088992
109078291	109098370	109071996	109089189
109078318	109098490	109072068	109089227
109078437	109098565	109072170	109089332
109078457	109098566	109072188	109089605
109078499	109098581	109072206	109089650
109078806	109098722	109072208	109089722
109078809	109099062	109072212	109089841
109078846	109099147	109072215	109090016
109078870	109099171	109072244	109090197
109078871	109099232	109072286	109090245
109079138	109099286	109072325	109090337
109079164	109099323	109072416	109090340
109079265	109099437	109072489	109090345
109079277	109099564	109072510	109090532
109079408	109099789	109072763	109090709
109079448	109099830	109072970	109091120
109079629	109099871	109072993	109091229
109079679	109099930	109073060	109091253
109079706	109100058	109073093	109091260
109079761	109100269	109073458	109091341
109079802	109100323	109073495	109091353
109079842	109100342	109073539	109091354
109080133	109100459	109073615	109091457
109080363	109100470	109073778	109091476
109080429	109100500	109073870	109091565
109080439	109100568	109073896	109091573
109080483	109100776	109073910	109091652
109080598	109100977	109073911	109091660
109080632	109100981	109073946	109091691
109080674	109101001	109073947	109091735
109080755	109101107	109073954	109091778
109080805	109101115	109074109	109091798
109080930	109101171	109074133	109091826
109080975	109101222	109074181	109092017
109080990	109101233	109074209	109092184
109081007	109101297	109074298	109092246
109081027	109101475	109074334	109092247
109081073	109101497	109074372	109092366
109081092	109101523	109074455	109092440
109081123	109101585	109074526	109092502
109081125	109101773	109074612	109092601
109081429	109101819	109074657	109092618
109081435	109101830	109074685	109092652
109081467	109101913	109074705	109092674
109081513	109101949	109074718	109092683
109081551	109101953	109074759	109092800
109081664	109102082	109074762	109092881
109081719	109102083	109074780	109092883
109081850	109102087	109074831	109092896
109082077	109102130	109074931	109092942
109082117	109102461	109075040	109093003
109082155	109102670	109075240	109093339
109082210	109102674	109075374	109093353
109082345	109102701	109075406	109093359
109082550	109102703	109075721	109093503
109082593	109102834	109075752	109093529
109082657	109102979	109076080	109093721
109082748	109103131	109076150	109093762
109082757	109103188	109076381	109093852
109082837	109103381	109076449	109094087
109083024	109103422	109076513	109094294
109083043	109103528	109076763	109094669
109083055	109103545	109076825	109094801
109083084	109103839	109076957	109094871
109083142	109103859	109077027	109094918
109083213	109103911	109077077	109094925
109083373	109103924	109077134	109095001
109083377	109103952	109077174	109095085
109083393	109104091	109077226	109095302
109083544	109104134	109077276	109095308
109083563	109104292	109077279	109095418
109083638	109104664	109077411	109095426
109083672	109104860	109077464	109095479
109083721	109104886	109077465	109095670
109083819	109104887	109077517	109095994
109083832	109104899	109077556	109096117
109083905	109104943	109077564	109096121
109084090	109104954	109077565	109096375
109084108	109104975	109077584	109096392
109084125	109105292	109077887	109096562
109084252	109105336	109077922	109096568
109084266	109105385	109078025	109096570
109084336	109105390	109078085	109096645
109084348	109105543	109078135	109096654
109084364	109105546	109078206	109096680
109084464	109105848	109078244	109096924
109084486	109106003	109078260	109097222
109084599	109106161	109078291	109097389
109084840	109106239	109078375	109097632
109084885	109106283	109078425	109097775
109085093	109106396	109078636	109097793
109085396	109106422	109078788	109097932
109085602	109106571	109078802	109098003
109085756	109106646	109078846	109098370
109085847	109106790	109078907	109098373
109085905	109106849	109079138	109098382
109086078	109106954	109079319	109098410
109086080	109106980	109079735	109098431
109086483	109107158	109079770	109098484
109086666	109107235	109079802	109098557
109086787	109107276	109079807	109098651
109086835	109107330	109080013	109098733
109086847	109107452	109080065	109098749
109086861	109107524	109080120	109098853
109086996	109107540	109080150	109098936
109087083	109107809	109080176	109099047
109087124	109107974	109080191	109099112
109087185	109108101	109080239	109099286
109087208	109108199	109080329	109099377
109087255	109108238	109080347	109099488
109087389	109108375	109080469	109100058
109087631	109108455	109080489	109100137
109087741	109108477	109080552	109100376
109087833	109108851	109080584	109100391
109087914	109108928	109080628	109100459
109088228	109108983	109080669	109100529
109088268	109109050	109080673	109100537
109088345	109109096	109080760	109100547
109088448	109109174	109080805	109100672
109088453	109109297	109080840	109100898
109088495	109109346	109080846	109101129
109088524	109109596	109080868	109101222
109088553	109109612	109080932	109101313
109088616	109109664	109081049	109101358
109088715	109109708	109081125	109101521
109088766	109109931	109081276	109101585
109088811	109109965	109081318	109101681
109088968	109109986	109081369	109101746
109089199	109110077	109081435	109101805
109089285	109110112	109081516	109102208
109089337	109110116	109081563	109102538
109089344	109110296	109081564	109102633
109089351	109110399	109081729	109102703
109089353	109110422	109081796	109102835
109089360	109110472	109081822	109102894
109089715	109110480	109081823	109102939
109089907	109110573	109081912	109103098
109089963	109110660	109082111	109103100
109090199	109110981	109082155	109103317
109090387	109111018	109082209	109103344
109090482	109111021	109082231	109103346
109090595	109111378	109082280	109103419
109090620	109111626	109082373	109103484
109090722	109111651	109082382	109103489
109090827	109111694	109082496	109103539
109090990	109111780	109082758	109103547
109090998	109111786	109082798	109103558
109091052	109111787	109082837	109103565
109091119	109111789	109082858	109103773
109091128	109111967	109082913	109103959
109091256	109112066	109082960	109104020
109091321	109112082	109082984	109104040
109091423	109112094	109083357	109104128
109091470	109112204	109083397	109104470
109091554	109112233	109083465	109104613
109091581	109112268	109083538	109104745
109091617	109112272	109083807	109104759
109091645	109112278	109083905	109104771
109091650	109112317	109083977	109104887
109091727	109112366	109084075	109104899
109091742	109112573	109084264	109105292
109092230	109112589	109084277	109105440
109092253	109112888	109084448	109105473
109092289	109112928	109084573	109105690
109092325	109112997	109084616	109105847
109092326	109113233	109084686	109105941
109092344	109113253	109084702	109106071
109092473	109113254	109084832	109106168
109092642	109113323	109084996	109106594
109092688	109113340	109085108	109106596
109092703	109113463	109085396	109106613
109092850	109113502	109085419	109106907
109092976	109113530	109085475	109106943
109092983	109113624	109085501	109107034
109093105	109113665	109085584	109107090
109093200	109113713	109085753	109107096
109093304	109113774	109085764	109107108
109093406	122133937	109085809	109107119
109093543	122134000	109085814	109107121
109093822	122134150	109085837	109107163
109093878	122134169	109085854	109107518
109093886	122134424	109085919	109107565
109094018	122134429	109085956	109107568
109094025	122134646	109086080	109107688
109094171	122135067	109086235	109108024
109094215	122135135	109086446	109108059
109094258	122135581	109086539	109108079
109094343	122135937	109086638	109108101
109094447	122135992	109086675	109108305
109094458	122136006	109086698	109108580
109094622	122136711	109086743	109108708
109094632	122136723	109086763	109108711
109094668	122137603	109086782	109108764
109094670	122138530	109086787	109108856
109094683	122138736	109086794	109109034
109094752	122139654	109086942	109109053
109094829	122140025	109087065	109109619
109094862	122141080	109087124	109110001
109094928	122141244	109087138	109110073
109095006	122141564	109087252	109110213
109095190	122141908	109087255	109110338
109095294	122142012	109087321	109110868
109095330	122142166	109087383	109111096
109095394	122142211	109087384	109111098
109095439	122142223	109087437	109111198
109095486	122144322	109087537	109111343
109095563	122144451	109087631	109111430
109095578	122144996	109087784	109111454
109095676	122145086	109087792	109111482
109095687	122145191	109087818	109111495
109095713	122145589	109087828	109111580
109095807	122145696	109087972	109111636
109095858	122147275	109088038	109111642
109095859	122147495	109088156	109111729
109095888	122147712	109088277	109111769
109095928	122147931	109088363	109111911
109096265	122147968	109088376	109111934
109096276	122147969	109088715	109111966
109096336	122149014	109088768	109111989
109096436		109088801	109112058
109096474		109088895	109112059
109096517		109088925	109112066
109096796		109089022	109112094
109096812		109089056	109112130
109096852		109089097	109112221
109096912		109089162	109112239
109096971		109089213	109112268
109096974		109089386	109112409
109097117		109089963	109112853
109097322		109090199	109112887
109097352		109090253	109112928
109097371		109090626	109112977
109097416		109090924	109113081
109097446		109091022	109113278
109097447		109091128	109113303
109097468		109091207	109113326
109097478		109091256	109113440
109097488		109091295	109113461
109097715		109091335	109113587
109097792		109091468	109113734
109097822		109091547	109113758
109097900		109091579	122133856
109097914		109091581	122134006
109097925		109091618	122134013
109097949		109091619	122134052
109098060		109091650	122134441
109098063		109091749	122134606
109098100		109091983	122134934
109098414		109092000	122135058
109098446		109092095	122135528
109098541		109092158	122135992
109098583		109092191	122136713
109098602		109092238	122138633
109098641		109092259	122139457
109098739		109092274	122140475
109098786		109092350	122140630
109098825		109092369	122141080
109098881		109092473	122141346
109098930		109092483	122141564
109098989		109092560	122141565
109099021		109092736	122142240
109099133		109092737	122146174
109099152		109092864	122147220
109099213		109092866	122147389
109099214		109092868	122147417
109099272		109092916	122148644
109099295		109092949	122148976
109099523		109092958
109099543		109092976
109099575		109092983
109099679		109093116
109099699		109093198
109099731		109093232
109099767		109093299
109099772		109093470
109099780		109093672
109099900		109093772
109099934		109093986
109099950		109094194
109099984		109094211
109100163		109094255
109100245		109094275
109100313		109094334
109100390		109094447
109100431		109094480
109100601		109094638
109100631		109094668
109100819		109094683
109100996		109094711
109101123		109094779
109101266		109094783
109101275		109094866
109101307		109094892
109101380		109094914
109101657		109094928
109101688		109094929
109101789		109094963
109101868		109094995
109101897		109095006
109101962		109095025
109102017		109095029
109102025		109095178
109102173		109095456
109102267		109095544
109102334		109095613
109102515		109095655
109102654		109095691
109102931		109095713
109102955		109095754
109102956		109095873
109103009		109095929
109103127		109095959
109103217		109095999
109103223		109096410
109103234		109096416
109103307		109096584
109103319		109096613
109103380		109097246
109103604		109097352
109103639		109097362
109103683		109097412
109103694		109097488
109103720		109097534
109103860		109097550
109103969		109097598
109104028		109097626
109104145		109097715
109104172		109097717
109104216		109097729
109104229		109097737
109104287		109097762
109104505		109097889
109104788		109097894
109104903		109097925
109104959		109098303
109104964		109098362
109104966		109098432
109105037		109098517
109105208		109098540
109105359		109098634
109105384		109098635
109105478		109098641
109105486		109098711
109105599		109098790
109105802		109098874
109105913		109098935
109106103		109098977
109106140		109098978
109106292		109099160
109106294		109099399
109106360		109099452
109106453		109099460
109106480		109099512
109106662		109099518
109106743		109099537
109106774		109099575
109106848		109099628
109106971		109099662
109106978		109099970
109106984		109100044
109107012		109100052
109107018		109100091
109107154		109100096
109107183		109100135
109107191		109100142
109107197		109100163
109107488		109100220
109107526		109100390
109107593		109100437
109107755		109100493
109107786		109100553
109107865		109100560
109108067		109100666
109108122		109100906
109108131		109100938
109108178		109101009
109108240		109101088
109108335		109101122
109108341		109101144
109108425		109101237
109108480		109101266
109108493		109101276
109108582		109101433
109108815		109101513
109108872		109101547
109108875		109101733
109108950		109101754
109108951		109101757
109109054		109101774
109109128		109101789
109109143		109101997
109109221		109102313
109109259		109102352
109109430		109102360
109109438		109102363
109109494		109102466
109109868		109102541
109109997		109102656
109110079		109102710
109110098		109102712
109110344		109102716
109110423		109102815
109110424		109102816
109110466		109102931
109110467		109102935
109110628		109103029
109110860		109103035
109111076		109103077
109111091		109103086
109111166		109103307
109111259		109103319
109111364		109103354
109111431		109103380
109111509		109103615
109111517		109103635
109111593		109103639
109111628		109103657
109111781		109103671
109111782		109103800
109111785		109103843
109111791		109103910
109111793		109103920
109111829		109103929
109111915		109103937
109111928		109104176
109111995		109104181
109112079		109104256
109112163		109104447
109112206		109104680
109112257		109104686
109112264		109104688
109112316		109104707
109112674		109104762
109112734		109104858
109113000		109104880
109113030		109105138
109113058		109105181
109113089		109105347
109113095		109105422
109113176		109105461
109113217		109105464
109113239		109105478
109113276		109105501
109113331		109105637
109113383		109105653
109113476		109105833
109113678		109105901
109113739		109105931
109113777		109106031
109113807		109106363
122133921		109106536
122133999		109106615
122134030		109106743
122134074		109106865
122134086		109106877
122134109		109106940
122134142		109106945
122134458		109106976
122134517		109107012
122134685		109107066
122134761		109107154
122135113		109107309
122135163		109107415
122135166		109107437
122135345		109107447
122135529		109108070
122135647		109108129
122135893		109108134
122136492		109108197
122136545		109108364
122136648		109108374
122136802		109108425
122137066		109108432
122137120		109108480
122137160		109108515
122137189		109108618
122137324		109108733
122137476		109108837
122137507		109108845
122137796		109108892
122137797		109108893
122137827		109108919
122137993		109109064
122138025		109109115
122138050		109109143
122138192		109109150
122138218		109109169
122138228		109109291
122138679		109109299
122138683		109109428
122138691		109109438
122138893		109109519
122139429		109109602
122139442		109109670
122139470		109109777
122139590		109109903
122139592		109110065
122139597		109110085
122139792		109110086
122139870		109110100
122140275		109110237
122140910		109110299
122141098		109110365
122141383		109110694
122141489		109110856
122141722		109110909
122141834		109110929
122141911		109110989
122142212		109111063
122142381		109111067
122142400		109111076
122142432		109111350
122142797		109111440
122143836		109111669
122144182		109111745
122144283		109111949
122144326		109111984
122144431		109112073
122144892		109112106
122145270		109112134
122145291		109112163
122145352		109112212
122145607		109112229
122145633		109112230
122145643		109112444
122145673		109112655
122145953		109112672
122146426		109112826
122146488		109112839
122146971		109112889
122147072		109112920
122147232		109112924
122147260		109113016
122147497		109113231
122147731		109113276
122147837		109113307
122148199		109113315
122148572		109113541
122148728		109113653
122148743		109113678
122148797		109113710
807766		109113757
		109113826
		109113844
		122133868
		122133881
		122133921
		122134086
		122134091
		122134261
		122134629
		122135018
		122135122
		122136272
		122136760
		122136803
		122137436
		122137492
		122137604
		122137993
		122138660
		122138773
		122139244
		122139429
		122139764
		122139801
		122140127
		122140420
		122140472
		122140653
		122140684
		122140851
		122141027
		122141046
		122141216
		122141516
		122141827
		122141925
		122142008
		122142180
		122142238
		122142415
		122142432
		122142504
		122142764
		122143105
		122144326
		122145424
		122145500
		122145953
		122146136
		122146509
		122146693
		122147023
		122147119
		122147288
		122147291
		122147397
		122147549
		122148724
		122148728
		122148947
