# Supplementary material for: Analysis of Chromatin Accessibility and DNA Methylation to Reveal the Functions of Epigenetic Modifications in Cyprinus carpio Gonads
Source: Int J Mol Sci. 2023 Dec 25;25(1):321. doi: 10.3390/ijms25010321 (PMC10778764; doi:10.3390/ijms25010321)
Supplement: Supplementary file 1 [file ijms-25-00321-s001.zip › Table S2. Details and annotations of peaks in common carp gonads.xlsx]

## Sheet: Sheet1
Chromosome	PeakStart	PeakEnd	annotation	geneStart	geneEnd	geneId	subgenome
NC_056572.1	32634873	32635434	Intron (XM_042762647.1/LOC109093063, intron 1 of 17)	32624787	32659024	abca1a	subgenome A
NC_056572.1	32638993	32639418	Exon (XM_042762553.1/abca1a, exon 11 of 50)	32624787	32659024	abca1a	subgenome A
NC_056572.1	32614354	32614985	Intron (XM_042762647.1/LOC109093063, intron 1 of 17)	32624787	32659024	abca1a	subgenome A
NC_056572.1	32630464	32630707	Intron (XM_042762647.1/LOC109093063, intron 1 of 17)	32624787	32659024	abca1a	subgenome A
NC_056572.1	32622041	32622412	Promoter (2-3kb)	32624787	32659024	abca1a	subgenome A
NC_056572.1	32624627	32624931	Promoter (<=1kb)	32624787	32659024	abca1a	subgenome A
NC_056572.1	32631631	32632068	Intron (XM_042762647.1/LOC109093063, intron 1 of 17)	32624787	32659024	abca1a	subgenome A
NC_056572.1	32615108	32615315	Intron (XM_042762647.1/LOC109093063, intron 1 of 17)	32624787	32659024	abca1a	subgenome A
NC_056572.1	32620848	32621574	Intron (XM_042762647.1/LOC109093063, intron 1 of 17)	32624787	32659024	abca1a	subgenome A
NC_056572.1	30929244	30929443	Promoter (2-3kb)	30925648	30932143	abcg2d	subgenome A
NC_056572.1	30923949	30924159	3' UTR	30925648	30932143	abcg2d	subgenome A
NC_056572.1	30926870	30927145	Exon (XM_042761721.1/abcg2d, exon 13 of 15)	30925648	30932143	abcg2d	subgenome A
NC_056572.1	3902408	3903071	Promoter (<=1kb)	3902381	3917707	acsl1a	subgenome A
NC_056572.1	3899520	3899719	Promoter (1-2kb)	3897712	3917707	acsl1a	subgenome A
NC_056572.1	3901384	3901693	Promoter (<=1kb)	3902379	3917707	acsl1a	subgenome A
NC_056572.1	3897629	3897938	Promoter (<=1kb)	3897712	3917707	acsl1a	subgenome A
NC_056572.1	3912408	3912692	Exon (XM_042766643.1/acsl1a, exon 14 of 21)	3902381	3917707	acsl1a	subgenome A
NC_056572.1	3908543	3908984	Exon (XM_042766643.1/acsl1a, exon 7 of 21)	3902381	3917707	acsl1a	subgenome A
NC_056572.1	31473657	31473949	Exon (XM_042762239.1/actr2a, exon 8 of 9)	31466966	31478010	actr2a	subgenome A
NC_056572.1	31482143	31482971	Distal Intergenic	31466966	31478010	actr2a	subgenome A
NC_056572.1	31475696	31475895	3' UTR	31466966	31478010	actr2a	subgenome A
NC_056572.1	31470594	31470865	Exon (XM_042762239.1/actr2a, exon 3 of 9)	31466966	31478010	actr2a	subgenome A
NC_056572.1	31472253	31472660	Exon (XM_042762239.1/actr2a, exon 6 of 9)	31466966	31478010	actr2a	subgenome A
NC_056572.1	31466883	31467322	Promoter (<=1kb)	31466966	31478010	actr2a	subgenome A
NC_056572.1	31946214	31946476	Promoter (<=1kb)	31938511	31947041	acy3.2	subgenome A
NC_056572.1	15952174	15952394	Distal Intergenic	15960160	15966527	adamts1	subgenome A
NC_056572.1	15963180	15963569	Exon (XM_042749652.1/adamts1, exon 4 of 8)	15960160	15966527	adamts1	subgenome A
NC_056572.1	15963694	15963938	Exon (XM_042749652.1/adamts1, exon 5 of 8)	15960160	15966527	adamts1	subgenome A
NC_056572.1	15943665	15944285	3' UTR	15960160	15966527	adamts1	subgenome A
NC_056572.1	1749762	1750222	Exon (XM_042714393.1/adgrl3.1, exon 6 of 24)	1695859	1794644	adgrl3.1	subgenome A
NC_056572.1	1794151	1794564	Promoter (<=1kb)	1695859	1794644	adgrl3.1	subgenome A
NC_056572.1	1761792	1762115	Intron (XM_042714393.1/adgrl3.1, intron 3 of 23)	1695859	1794644	adgrl3.1	subgenome A
NC_056572.1	1756936	1757154	Intron (XM_042714393.1/adgrl3.1, intron 4 of 23)	1695859	1794644	adgrl3.1	subgenome A
NC_056572.1	1779557	1780040	Intron (XM_042714393.1/adgrl3.1, intron 1 of 23)	1695859	1794644	adgrl3.1	subgenome A
NC_056572.1	1761345	1761544	Intron (XM_042714393.1/adgrl3.1, intron 3 of 23)	1695859	1794644	adgrl3.1	subgenome A
NC_056572.1	1736383	1736582	Exon (XM_042714393.1/adgrl3.1, exon 7 of 24)	1695859	1794644	adgrl3.1	subgenome A
NC_056572.1	1739592	1739806	Intron (XM_042714393.1/adgrl3.1, intron 6 of 23)	1695859	1794644	adgrl3.1	subgenome A
NC_056572.1	1764086	1764429	Exon (XM_042714393.1/adgrl3.1, exon 3 of 24)	1695859	1794644	adgrl3.1	subgenome A
NC_056572.1	1737622	1738174	Intron (XM_042714393.1/adgrl3.1, intron 6 of 23)	1695859	1794644	adgrl3.1	subgenome A
NC_056572.1	1755910	1756517	Intron (XM_042714393.1/adgrl3.1, intron 4 of 23)	1695859	1794644	adgrl3.1	subgenome A
NC_056572.1	30776479	30776892	Exon (XM_042761505.1/tbck, exon 24 of 27)	30811400	30822900	aimp1a	subgenome A
NC_056572.1	30767272	30767548	Intron (XM_042761505.1/tbck, intron 24 of 26)	30811400	30822900	aimp1a	subgenome A
NC_056572.1	30787137	30787336	Intron (XM_042761505.1/tbck, intron 23 of 26)	30811400	30822900	aimp1a	subgenome A
NC_056572.1	30792692	30793009	Exon (XM_042761505.1/tbck, exon 22 of 27)	30811400	30822900	aimp1a	subgenome A
NC_056572.1	30789083	30789596	Intron (XM_042761505.1/tbck, intron 23 of 26)	30811400	30822900	aimp1a	subgenome A
NC_056572.1	30778210	30778614	Intron (XM_042761505.1/tbck, intron 23 of 26)	30811400	30822900	aimp1a	subgenome A
NC_056572.1	30800150	30800491	Exon (XM_042761505.1/tbck, exon 13 of 27)	30811400	30822900	aimp1a	subgenome A
NC_056572.1	30798717	30799300	Exon (XM_042761505.1/tbck, exon 18 of 27)	30811400	30822900	aimp1a	subgenome A
NC_056572.1	30799672	30799896	Exon (XM_042761505.1/tbck, exon 15 of 27)	30811400	30822900	aimp1a	subgenome A
NC_056572.1	30811061	30811638	Promoter (<=1kb)	30811400	30822900	aimp1a	subgenome A
NC_056572.1	30810630	30810918	Promoter (<=1kb)	30811400	30822900	aimp1a	subgenome A
NC_056572.1	30769522	30770040	Intron (XM_042761505.1/tbck, intron 24 of 26)	30811400	30822900	aimp1a	subgenome A
NC_056572.1	3848270	3848706	Promoter (<=1kb)	3845339	3848454	ankrd37	subgenome A
NC_056572.1	1573753	1574029	Promoter (<=1kb)	1573872	1580607	anxa5b	subgenome A
NC_056572.1	31563331	31563824	Promoter (<=1kb)	31563722	31577926	aplf	subgenome A
NC_056572.1	31570005	31570418	Exon (XM_042762368.1/aplf, exon 7 of 12)	31563722	31577926	aplf	subgenome A
NC_056572.1	31572872	31573191	Exon (XM_042762368.1/aplf, exon 9 of 12)	31563722	31577926	aplf	subgenome A
NC_056572.1	31573887	31574086	Exon (XM_042762368.1/aplf, exon 10 of 12)	31563722	31577926	aplf	subgenome A
NC_056572.1	31564487	31564701	Promoter (<=1kb)	31563722	31577926	aplf	subgenome A
NC_056572.1	15980591	15980989	Promoter (<=1kb)	15979683	16014777	appa	subgenome A
NC_056572.1	15996659	15997111	Exon (XM_042749744.1/appa, exon 6 of 17)	15979683	16014777	appa	subgenome A
NC_056572.1	15989825	15990189	Intron (XM_042749744.1/appa, intron 1 of 16)	15979683	16014777	appa	subgenome A
NC_056572.1	15984474	15984747	Intron (XM_042749744.1/appa, intron 1 of 16)	15979683	16014777	appa	subgenome A
NC_056572.1	15987263	15987893	Intron (XM_042749744.1/appa, intron 1 of 16)	15979683	16014777	appa	subgenome A
NC_056572.1	15992441	15992793	Exon (XM_042749744.1/appa, exon 2 of 17)	15979683	16014777	appa	subgenome A
NC_056572.1	15979579	15980234	Promoter (<=1kb)	15979683	16014777	appa	subgenome A
NC_056572.1	15990526	15990974	Intron (XM_042749744.1/appa, intron 1 of 16)	15979683	16014777	appa	subgenome A
NC_056572.1	15995138	15995337	Exon (XM_042749744.1/appa, exon 5 of 17)	15979683	16014777	appa	subgenome A
NC_056572.1	15991403	15991801	Intron (XM_042749744.1/appa, intron 1 of 16)	15979683	16014777	appa	subgenome A
NC_056572.1	4313841	4314271	Exon (XM_042718814.1/LOC109071930, exon 28 of 40)	4303934	4309244	asah1b	subgenome A
NC_056572.1	4316574	4316915	Exon (XM_042718814.1/LOC109071930, exon 23 of 40)	4303934	4309244	asah1b	subgenome A
NC_056572.1	35077808	35078411	Promoter (<=1kb)	35074361	35078767	asf1bb	subgenome A
NC_056572.1	35078681	35078931	Promoter (<=1kb)	35074361	35078767	asf1bb	subgenome A
NC_056572.1	30403712	30404339	Promoter (<=1kb)	30402887	30403905	atp5md	subgenome A
NC_056572.1	16019786	16020200	Promoter (<=1kb)	16019795	16023808	atp5pf	subgenome A
NC_056572.1	16030499	16030994	Intron (XM_042750031.1/jam2a, intron 5 of 9)	16019795	16023808	atp5pf	subgenome A
NC_056572.1	16004017	16004324	Exon (XM_042749744.1/appa, exon 10 of 17)	16019795	16023808	atp5pf	subgenome A
NC_056572.1	16000622	16000978	Intron (XM_042749744.1/appa, intron 7 of 16)	16019795	16023808	atp5pf	subgenome A
NC_056572.1	16020393	16020676	Promoter (<=1kb)	16019795	16023808	atp5pf	subgenome A
NC_056572.1	16012804	16013143	3' UTR	16019795	16023808	atp5pf	subgenome A
NC_056572.1	16021267	16021617	Promoter (1-2kb)	16019795	16023808	atp5pf	subgenome A
NC_056572.1	16009100	16009402	Exon (XM_042749744.1/appa, exon 13 of 17)	16019795	16023808	atp5pf	subgenome A
NC_056572.1	16029227	16029808	Intron (XM_042750031.1/jam2a, intron 5 of 9)	16019795	16023808	atp5pf	subgenome A
NC_056572.1	31793149	31793449	Promoter (<=1kb)	31792233	31799511	best2	subgenome A
NC_056572.1	31797358	31797602	Exon (XM_042762487.1/best2, exon 8 of 9)	31792233	31799511	best2	subgenome A
NC_056572.1	16160362	16160657	Intron (XM_042751149.1/blzf1, intron 5 of 6)	16157847	16165633	blzf1	subgenome A
NC_056572.1	16163227	16163473	Promoter (2-3kb)	16157847	16165633	blzf1	subgenome A
NC_056572.1	16163826	16164342	Promoter (1-2kb)	16157847	16165633	blzf1	subgenome A
NC_056572.1	28498582	28499089	Promoter (1-2kb)	28496692	28503193	btr01	subgenome A
NC_056572.1	30323380	30323614	Promoter (1-2kb)	30324854	30332622	caly	subgenome A
NC_056572.1	30325303	30325502	Promoter (<=1kb)	30324854	30332622	caly	subgenome A
NC_056572.1	30324843	30325058	Promoter (<=1kb)	30324854	30332622	caly	subgenome A
NC_056572.1	30327307	30327811	Promoter (2-3kb)	30324854	30332622	caly	subgenome A
NC_056572.1	30321049	30321272	Distal Intergenic	30324854	30332622	caly	subgenome A
NC_056572.1	31920612	31920897	Distal Intergenic	31930280	31931960	ccdc86	subgenome A
NC_056572.1	31931414	31932110	Promoter (<=1kb)	31930280	31931960	ccdc86	subgenome A
NC_056572.1	16446800	16446999	Promoter (<=1kb)	16412105	16446332	cenpe	subgenome A
NC_056572.1	16428206	16428504	Exon (XM_042750853.1/cenpe, exon 38 of 59)	16412105	16446332	cenpe	subgenome A
NC_056572.1	16449158	16449778	Promoter (2-3kb)	16412105	16446332	cenpe	subgenome A
NC_056572.1	16444995	16445306	Promoter (1-2kb)	16412105	16446332	cenpe	subgenome A
NC_056572.1	16428936	16429135	Exon (XM_042750853.1/cenpe, exon 36 of 59)	16412105	16446332	cenpe	subgenome A
NC_056572.1	16435201	16435690	Exon (XM_042750853.1/cenpe, exon 25 of 59)	16412105	16446332	cenpe	subgenome A
NC_056572.1	16448548	16448766	Promoter (2-3kb)	16412105	16446332	cenpe	subgenome A
NC_056572.1	3850473	3850905	Promoter (<=1kb)	3850565	3858308	cfap97	subgenome A
NC_056572.1	1517007	1517225	Exon (XM_042712309.1/chrna6, exon 6 of 7)	1513766	1524246	chrna6	subgenome A
NC_056572.1	1526384	1526767	Promoter (2-3kb)	1513766	1524246	chrna6	subgenome A
NC_056572.1	1517269	1517549	Exon (XM_042712309.1/chrna6, exon 6 of 7)	1513766	1524246	chrna6	subgenome A
NC_056572.1	17896165	17896561	Intron (XM_042755423.1/psip1a, intron 11 of 12)	17962351	18116766	chst10	subgenome A
NC_056572.1	18030277	18030593	Intron (XM_042755700.1/chst10, intron 1 of 5)	17962352	18116766	chst10	subgenome A
NC_056572.1	18052303	18052527	Intron (XM_042755700.1/chst10, intron 1 of 5)	17962352	18116766	chst10	subgenome A
NC_056572.1	18068040	18068257	Intron (XM_042755700.1/chst10, intron 2 of 5)	17962352	18116766	chst10	subgenome A
NC_056572.1	17927127	17927465	Distal Intergenic	17962351	18116766	chst10	subgenome A
NC_056572.1	17925179	17925651	Distal Intergenic	17962351	18116766	chst10	subgenome A
NC_056572.1	18018920	18019119	Intron (XM_042755700.1/chst10, intron 1 of 5)	17962352	18116766	chst10	subgenome A
NC_056572.1	17949636	17949839	Distal Intergenic	17962351	18116766	chst10	subgenome A
NC_056572.1	18062086	18062320	Intron (XM_042755700.1/chst10, intron 1 of 5)	17962352	18116766	chst10	subgenome A
NC_056572.1	17939010	17939439	Distal Intergenic	17962351	18116766	chst10	subgenome A
NC_056572.1	17990469	17990811	Intron (XM_042755700.1/chst10, intron 1 of 5)	17962352	18116766	chst10	subgenome A
NC_056572.1	17926499	17926853	Distal Intergenic	17962351	18116766	chst10	subgenome A
NC_056572.1	18053104	18053698	Intron (XM_042755700.1/chst10, intron 1 of 5)	17962352	18116766	chst10	subgenome A
NC_056572.1	17927535	17927898	Distal Intergenic	17962351	18116766	chst10	subgenome A
NC_056572.1	18054059	18054559	Intron (XM_042755700.1/chst10, intron 1 of 5)	17962352	18116766	chst10	subgenome A
NC_056572.1	18052734	18052933	Intron (XM_042755700.1/chst10, intron 1 of 5)	17962352	18116766	chst10	subgenome A
NC_056572.1	18070586	18071053	Intron (XM_042755700.1/chst10, intron 2 of 5)	17962352	18116766	chst10	subgenome A
NC_056572.1	17915074	17915273	Intron (XM_042755423.1/psip1a, intron 11 of 12)	17962351	18116766	chst10	subgenome A
NC_056572.1	17972066	17972300	Intron (XM_042755700.1/chst10, intron 1 of 5)	17962352	18116766	chst10	subgenome A
NC_056572.1	17991082	17991590	Intron (XM_042755700.1/chst10, intron 1 of 5)	17962352	18116766	chst10	subgenome A
NC_056572.1	18066971	18067170	Intron (XM_042755700.1/chst10, intron 2 of 5)	17962352	18116766	chst10	subgenome A
NC_056572.1	17967430	17967649	Intron (XM_042755700.1/chst10, intron 1 of 5)	17962352	18116766	chst10	subgenome A
NC_056572.1	17924590	17924912	Distal Intergenic	17962351	18116766	chst10	subgenome A
NC_056572.1	18076047	18076246	Intron (XM_042755700.1/chst10, intron 2 of 5)	17962352	18116766	chst10	subgenome A
NC_056572.1	17900118	17900323	Intron (XM_042755423.1/psip1a, intron 11 of 12)	17962351	18116766	chst10	subgenome A
NC_056572.1	17962194	17962783	Promoter (<=1kb)	17962351	18116766	chst10	subgenome A
NC_056572.1	17907926	17908145	Intron (XM_042755423.1/psip1a, intron 11 of 12)	17962351	18116766	chst10	subgenome A
NC_056572.1	17957394	17957722	Distal Intergenic	17962351	18116766	chst10	subgenome A
NC_056572.1	17952462	17953112	Distal Intergenic	17962351	18116766	chst10	subgenome A
NC_056572.1	17913913	17914381	Intron (XM_042755423.1/psip1a, intron 11 of 12)	17962351	18116766	chst10	subgenome A
NC_056572.1	17971397	17971696	Intron (XM_042755700.1/chst10, intron 1 of 5)	17962352	18116766	chst10	subgenome A
NC_056572.1	32586877	32587374	Promoter (<=1kb)	32586950	32591608	cldnd1b	subgenome A
NC_056572.1	32588004	32588274	Promoter (1-2kb)	32586950	32591608	cldnd1b	subgenome A
NC_056572.1	31840773	31841138	Distal Intergenic	31821882	31826152	cnn1a	subgenome A
NC_056572.1	31832699	31832993	Distal Intergenic	31821882	31826152	cnn1a	subgenome A
NC_056572.1	31838611	31838846	Distal Intergenic	31821882	31826152	cnn1a	subgenome A
NC_056572.1	31830920	31831156	Distal Intergenic	31821882	31826152	cnn1a	subgenome A
NC_056572.1	31833889	31834365	Distal Intergenic	31821882	31826152	cnn1a	subgenome A
NC_056572.1	30498754	30499171	Exon (XM_042761801.1/col17a1a, exon 17 of 54)	30492484	30509748	col17a1a	subgenome A
NC_056572.1	30507445	30507736	Exon (XM_042761801.1/col17a1a, exon 49 of 54)	30492484	30509748	col17a1a	subgenome A
NC_056572.1	30496287	30496733	Exon (XM_042761801.1/col17a1a, exon 9 of 54)	30492484	30509748	col17a1a	subgenome A
NC_056572.1	30493934	30494176	Promoter (1-2kb)	30492484	30509748	col17a1a	subgenome A
NC_056572.1	987052	987759	Promoter (<=1kb)	973574	987592	cpe	subgenome A
NC_056572.1	976180	976755	Exon (XM_042777412.1/cpe, exon 5 of 9)	973574	987592	cpe	subgenome A
NC_056572.1	980417	980626	Intron (XM_042777412.1/cpe, intron 1 of 8)	973574	987592	cpe	subgenome A
NC_056572.1	985069	985340	Promoter (2-3kb)	973574	987592	cpe	subgenome A
NC_056572.1	30551381	30551686	Exon (XM_042761430.1/cracdlb, exon 7 of 9)	30547703	30552961	cracdlb	subgenome A
NC_056572.1	30558849	30559241	Distal Intergenic	30547703	30552961	cracdlb	subgenome A
NC_056572.1	30561818	30562017	Distal Intergenic	30547703	30552961	cracdlb	subgenome A
NC_056572.1	30564251	30564718	Distal Intergenic	30547703	30552961	cracdlb	subgenome A
NC_056572.1	30566873	30567072	Distal Intergenic	30547703	30552961	cracdlb	subgenome A
NC_056572.1	30568192	30568397	Distal Intergenic	30547703	30552961	cracdlb	subgenome A
NC_056572.1	30569205	30569485	Distal Intergenic	30547703	30552961	cracdlb	subgenome A
NC_056572.1	30574615	30575089	Distal Intergenic	30547703	30552961	cracdlb	subgenome A
NC_056572.1	26907181	26907489	Intron (XM_042759833.1/ctnna2, intron 7 of 17)	26718177	27089316	ctnna2	subgenome A
NC_056572.1	26983455	26983705	Intron (XM_042759833.1/ctnna2, intron 6 of 17)	26718177	27089316	ctnna2	subgenome A
NC_056572.1	26956226	26956425	Intron (XM_042759833.1/ctnna2, intron 7 of 17)	26718177	27089316	ctnna2	subgenome A
NC_056572.1	26877825	26878072	Intron (XM_042759833.1/ctnna2, intron 7 of 17)	26718177	27089316	ctnna2	subgenome A
NC_056572.1	26982570	26982769	Intron (XM_042759833.1/ctnna2, intron 6 of 17)	26718177	27089316	ctnna2	subgenome A
NC_056572.1	26898885	26899210	Intron (XM_042759833.1/ctnna2, intron 7 of 17)	26718177	27089316	ctnna2	subgenome A
NC_056572.1	26864097	26864330	Intron (XM_042759833.1/ctnna2, intron 7 of 17)	26718177	27089316	ctnna2	subgenome A
NC_056572.1	27097225	27097592	Distal Intergenic	26890572	27089321	ctnna2	subgenome A
NC_056572.1	26946471	26946828	Intron (XM_042759833.1/ctnna2, intron 7 of 17)	26718177	27089316	ctnna2	subgenome A
NC_056572.1	26971828	26972113	Intron (XM_042759833.1/ctnna2, intron 6 of 17)	26718177	27089316	ctnna2	subgenome A
NC_056572.1	26942113	26942312	Intron (XM_042759833.1/ctnna2, intron 7 of 17)	26718177	27089316	ctnna2	subgenome A
NC_056572.1	26982840	26983049	Intron (XM_042759833.1/ctnna2, intron 6 of 17)	26718177	27089316	ctnna2	subgenome A
NC_056572.1	26977769	26978076	Intron (XM_042759833.1/ctnna2, intron 6 of 17)	26718177	27089316	ctnna2	subgenome A
NC_056572.1	27037307	27037581	Intron (XM_042759833.1/ctnna2, intron 2 of 17)	26718177	27089316	ctnna2	subgenome A
NC_056572.1	26902674	26902873	Intron (XM_042759833.1/ctnna2, intron 7 of 17)	26718177	27089316	ctnna2	subgenome A
NC_056572.1	27052644	27052862	Intron (XM_042759833.1/ctnna2, intron 2 of 17)	26718177	27089316	ctnna2	subgenome A
NC_056572.1	26899240	26900562	Intron (XM_042759833.1/ctnna2, intron 7 of 17)	26718177	27089316	ctnna2	subgenome A
NC_056572.1	26964610	26965175	Intron (XM_042759833.1/ctnna2, intron 7 of 17)	26718177	27089316	ctnna2	subgenome A
NC_056572.1	26930981	26931185	Intron (XM_042759833.1/ctnna2, intron 7 of 17)	26718177	27089316	ctnna2	subgenome A
NC_056572.1	27000984	27001202	Intron (XM_042759833.1/ctnna2, intron 6 of 17)	26718177	27089316	ctnna2	subgenome A
NC_056572.1	26998872	26999071	Intron (XM_042759833.1/ctnna2, intron 6 of 17)	26718177	27089316	ctnna2	subgenome A
NC_056572.1	26880762	26881051	Intron (XM_042759833.1/ctnna2, intron 7 of 17)	26718177	27089316	ctnna2	subgenome A
NC_056572.1	26869429	26869628	Intron (XM_042759833.1/ctnna2, intron 7 of 17)	26718177	27089316	ctnna2	subgenome A
NC_056572.1	26937267	26937466	Intron (XM_042759833.1/ctnna2, intron 7 of 17)	26718177	27089316	ctnna2	subgenome A
NC_056572.1	27089213	27089443	Promoter (<=1kb)	26718177	27089316	ctnna2	subgenome A
NC_056572.1	27103482	27103701	Distal Intergenic	26890572	27089321	ctnna2	subgenome A
NC_056572.1	26936655	26936854	Intron (XM_042759833.1/ctnna2, intron 7 of 17)	26718177	27089316	ctnna2	subgenome A
NC_056572.1	26972988	26973323	Intron (XM_042759833.1/ctnna2, intron 6 of 17)	26718177	27089316	ctnna2	subgenome A
NC_056572.1	27078235	27078463	Intron (XM_042759833.1/ctnna2, intron 1 of 17)	26718177	27089316	ctnna2	subgenome A
NC_056572.1	27038694	27038893	Intron (XM_042759833.1/ctnna2, intron 2 of 17)	26718177	27089316	ctnna2	subgenome A
NC_056572.1	27100799	27101017	Distal Intergenic	26890572	27089321	ctnna2	subgenome A
NC_056572.1	26864921	26865170	Intron (XM_042759833.1/ctnna2, intron 7 of 17)	26718177	27089316	ctnna2	subgenome A
NC_056572.1	26993542	26994034	Intron (XM_042759833.1/ctnna2, intron 6 of 17)	26718177	27089316	ctnna2	subgenome A
NC_056572.1	27077390	27077589	Intron (XM_042759833.1/ctnna2, intron 1 of 17)	26718177	27089316	ctnna2	subgenome A
NC_056572.1	26881282	26881481	Intron (XM_042759833.1/ctnna2, intron 7 of 17)	26718177	27089316	ctnna2	subgenome A
NC_056572.1	16829484	16829880	Intron (XM_019111742.2/cul4a, intron 2 of 19)	16584067	16838759	cul4a	subgenome A
NC_056572.1	16808482	16808700	Intron (XM_019111742.2/cul4a, intron 8 of 19)	16584067	16838759	cul4a	subgenome A
NC_056572.1	16830216	16830415	Intron (XM_019111742.2/cul4a, intron 2 of 19)	16584067	16838759	cul4a	subgenome A
NC_056572.1	16825396	16825712	Exon (XM_019111742.2/cul4a, exon 3 of 20)	16584067	16838759	cul4a	subgenome A
NC_056572.1	16824115	16824337	Exon (XM_019111742.2/cul4a, exon 6 of 20)	16584067	16838759	cul4a	subgenome A
NC_056572.1	16838491	16838901	Promoter (<=1kb)	16584067	16838759	cul4a	subgenome A
NC_056572.1	19997028	19997487	Intron (XM_042756960.1/cunh3orf70, intron 1 of 1)	19994101	20014612	cunh3orf70	subgenome A
NC_056572.1	20012041	20012319	Promoter (2-3kb)	19994101	20014612	cunh3orf70	subgenome A
NC_056572.1	20015641	20015840	Promoter (1-2kb)	19994101	20014612	cunh3orf70	subgenome A
NC_056572.1	20005128	20005344	Intron (XM_042756960.1/cunh3orf70, intron 1 of 1)	19994101	20014612	cunh3orf70	subgenome A
NC_056572.1	20013984	20014376	Promoter (<=1kb)	19994101	20014612	cunh3orf70	subgenome A
NC_056572.1	19994200	19994418	3' UTR	19994101	20014612	cunh3orf70	subgenome A
NC_056572.1	20010304	20010801	Intron (XM_042756960.1/cunh3orf70, intron 1 of 1)	19994101	20014612	cunh3orf70	subgenome A
NC_056572.1	20006584	20007120	Intron (XM_042756960.1/cunh3orf70, intron 1 of 1)	19994101	20014612	cunh3orf70	subgenome A
NC_056572.1	20014451	20014775	Promoter (<=1kb)	19994101	20014612	cunh3orf70	subgenome A
NC_056572.1	19999135	19999507	Intron (XM_042756960.1/cunh3orf70, intron 1 of 1)	19994101	20014612	cunh3orf70	subgenome A
NC_056572.1	30275320	30275606	Distal Intergenic	30298575	30304067	cxcl18b	subgenome A
NC_056572.1	30253278	30253615	Distal Intergenic	30298575	30304067	cxcl18b	subgenome A
NC_056572.1	30279480	30279714	Distal Intergenic	30298575	30304067	cxcl18b	subgenome A
NC_056572.1	30306910	30308160	Promoter (2-3kb)	30302397	30304067	cxcl18b	subgenome A
NC_056572.1	30313979	30314195	Distal Intergenic	30302397	30304067	cxcl18b	subgenome A
NC_056572.1	30237951	30238169	Distal Intergenic	30298575	30304067	cxcl18b	subgenome A
NC_056572.1	30302673	30302999	Promoter (1-2kb)	30298575	30304067	cxcl18b	subgenome A
NC_056572.1	30264134	30264465	Distal Intergenic	30298575	30304067	cxcl18b	subgenome A
NC_056572.1	30312777	30313163	Distal Intergenic	30302397	30304067	cxcl18b	subgenome A
NC_056572.1	15967733	15968380	Promoter (<=1kb)	15967800	15979082	cyyr1	subgenome A
NC_056572.1	15972154	15972353	Intron (XM_019071545.2/cyyr1, intron 2 of 3)	15967800	15979082	cyyr1	subgenome A
NC_056572.1	31650351	31650917	Distal Intergenic	31655327	31658323	dand5	subgenome A
NC_056572.1	31636424	31636684	Distal Intergenic	31655327	31658323	dand5	subgenome A
NC_056572.1	31664137	31664451	Distal Intergenic	31655327	31658323	dand5	subgenome A
NC_056572.1	31656857	31657103	Promoter (1-2kb)	31655327	31658323	dand5	subgenome A
NC_056572.1	31647791	31648208	Distal Intergenic	31655327	31658323	dand5	subgenome A
NC_056572.1	31659281	31659556	Distal Intergenic	31655327	31658323	dand5	subgenome A
NC_056572.1	31653774	31654316	Promoter (1-2kb)	31655327	31658323	dand5	subgenome A
NC_056572.1	31645355	31645554	Distal Intergenic	31655327	31658323	dand5	subgenome A
NC_056572.1	31638520	31639060	Distal Intergenic	31655327	31658323	dand5	subgenome A
NC_056572.1	31641277	31641513	Distal Intergenic	31655327	31658323	dand5	subgenome A
NC_056572.1	31642194	31642639	Distal Intergenic	31655327	31658323	dand5	subgenome A
NC_056572.1	16499056	16499308	Exon (XM_042752245.1/tmco3, exon 10 of 12)	16510983	16518231	dcun1d2b	subgenome A
NC_056572.1	16499624	16500060	Exon (XM_042752245.1/tmco3, exon 7 of 12)	16510983	16518231	dcun1d2b	subgenome A
NC_056572.1	16504467	16504689	Exon (XM_042752245.1/tmco3, exon 4 of 12)	16510983	16518231	dcun1d2b	subgenome A
NC_056572.1	16506033	16506349	Exon (XM_042752245.1/tmco3, exon 3 of 12)	16510983	16518231	dcun1d2b	subgenome A
NC_056572.1	16507877	16508235	Promoter (2-3kb)	16510983	16518231	dcun1d2b	subgenome A
NC_056572.1	16511069	16511635	Promoter (<=1kb)	16511166	16518231	dcun1d2b	subgenome A
NC_056572.1	16512072	16512527	Promoter (<=1kb)	16512115	16518231	dcun1d2b	subgenome A
NC_056572.1	16515637	16515992	Exon (XM_042752511.1/dcun1d2b, exon 5 of 7)	16512258	16518231	dcun1d2b	subgenome A
NC_056572.1	30860306	30860569	Intron (XM_042761895.1/dkk2, intron 1 of 3)	30853031	30870915	dkk2	subgenome A
NC_056572.1	30883996	30884220	Distal Intergenic	30853031	30870915	dkk2	subgenome A
NC_056572.1	30861052	30862218	Intron (XM_042761895.1/dkk2, intron 1 of 3)	30853031	30870915	dkk2	subgenome A
NC_056572.1	30849693	30850059	Downstream (2-3kb)	30853031	30870915	dkk2	subgenome A
NC_056572.1	30887641	30887912	Distal Intergenic	30853031	30870915	dkk2	subgenome A
NC_056572.1	30870224	30870714	Promoter (<=1kb)	30853031	30870915	dkk2	subgenome A
NC_056572.1	30853320	30853749	3' UTR	30853031	30870915	dkk2	subgenome A
NC_056572.1	30842103	30842489	Distal Intergenic	30853031	30870915	dkk2	subgenome A
NC_056572.1	30847793	30847992	Distal Intergenic	30853031	30870915	dkk2	subgenome A
NC_056572.1	30863032	30863354	Intron (XM_042761895.1/dkk2, intron 1 of 3)	30853031	30870915	dkk2	subgenome A
NC_056572.1	30854871	30855198	Intron (XM_042761895.1/dkk2, intron 3 of 3)	30853031	30870915	dkk2	subgenome A
NC_056572.1	30876128	30876351	Distal Intergenic	30853031	30870915	dkk2	subgenome A
NC_056572.1	30844178	30844478	Distal Intergenic	30853031	30870915	dkk2	subgenome A
NC_056572.1	30886235	30886524	Distal Intergenic	30853031	30870915	dkk2	subgenome A
NC_056572.1	28471454	28471743	Intron (XM_042760397.1/dnaja1, intron 8 of 8)	28464471	28473198	dnaja1	subgenome A
NC_056572.1	28474673	28475029	Exon (XM_042760387.1/LOC109065616, exon 12 of 13)	28464471	28473198	dnaja1	subgenome A
NC_056572.1	17505371	17505591	Intron (XM_042755010.1/dnajb14, intron 1 of 7)	17424655	17509497	dnajb14	subgenome A
NC_056572.1	17497337	17497778	Intron (XM_042755010.1/dnajb14, intron 1 of 7)	17424655	17509497	dnajb14	subgenome A
NC_056572.1	17473574	17473887	Intron (XM_042755010.1/dnajb14, intron 2 of 7)	17424655	17509497	dnajb14	subgenome A
NC_056572.1	17496479	17496911	Intron (XM_042755010.1/dnajb14, intron 1 of 7)	17424655	17509497	dnajb14	subgenome A
NC_056572.1	17479369	17479607	Intron (XM_042755010.1/dnajb14, intron 2 of 7)	17424655	17509497	dnajb14	subgenome A
NC_056572.1	17521330	17521576	Distal Intergenic	17424655	17509497	dnajb14	subgenome A
NC_056572.1	17471468	17472058	Intron (XM_042755010.1/dnajb14, intron 2 of 7)	17424655	17509497	dnajb14	subgenome A
NC_056572.1	17497990	17498272	Intron (XM_042755010.1/dnajb14, intron 1 of 7)	17424655	17509497	dnajb14	subgenome A
NC_056572.1	17509322	17509649	Promoter (<=1kb)	17424655	17509497	dnajb14	subgenome A
NC_056572.1	17461052	17461251	Intron (XM_042755010.1/dnajb14, intron 4 of 7)	17424655	17509497	dnajb14	subgenome A
NC_056572.1	17496141	17496340	Intron (XM_042755010.1/dnajb14, intron 1 of 7)	17424655	17509497	dnajb14	subgenome A
NC_056572.1	17510584	17510824	Promoter (1-2kb)	17424655	17509497	dnajb14	subgenome A
NC_056572.1	17504798	17504997	Intron (XM_042755010.1/dnajb14, intron 1 of 7)	17424655	17509497	dnajb14	subgenome A
NC_056572.1	20514174	20514684	Downstream (2-3kb)	20517297	20519962	dpcd	subgenome A
NC_056572.1	31134383	31135112	Promoter (<=1kb)	31134598	31136286	dpy30	subgenome A
NC_056572.1	31135224	31135495	Promoter (<=1kb)	31134598	31136286	dpy30	subgenome A
NC_056572.1	31138539	31138738	3' UTR	31134598	31136286	dpy30	subgenome A
NC_056572.1	479173	479406	Exon (XM_042774569.1/ecpas, exon 16 of 49)	465050	484586	ecpas	subgenome A
NC_056572.1	472194	472393	Exon (XM_042774569.1/ecpas, exon 35 of 49)	465050	484586	ecpas	subgenome A
NC_056572.1	484134	484612	Promoter (<=1kb)	465050	484586	ecpas	subgenome A
NC_056572.1	18464552	18464751	Distal Intergenic	18453756	18458827	ednrba	subgenome A
NC_056572.1	18419532	18419916	Distal Intergenic	18453754	18459596	ednrba	subgenome A
NC_056572.1	18441351	18441588	Distal Intergenic	18453754	18459596	ednrba	subgenome A
NC_056572.1	18418076	18419035	Distal Intergenic	18453754	18459596	ednrba	subgenome A
NC_056572.1	18415922	18416598	Distal Intergenic	18453754	18459596	ednrba	subgenome A
NC_056572.1	18451335	18451582	Promoter (2-3kb)	18453754	18459596	ednrba	subgenome A
NC_056572.1	18457282	18457625	3' UTR	18453756	18458827	ednrba	subgenome A
NC_056572.1	18467564	18468342	Distal Intergenic	18453756	18458827	ednrba	subgenome A
NC_056572.1	18462691	18463033	Distal Intergenic	18453756	18458827	ednrba	subgenome A
NC_056572.1	18450989	18451322	Promoter (2-3kb)	18453754	18459596	ednrba	subgenome A
NC_056572.1	16176380	16176599	Exon (XM_042750979.1/ercc5, exon 12 of 16)	16166425	16183915	ercc5	subgenome A
NC_056572.1	16175616	16175815	Intron (XM_042750979.1/ercc5, intron 11 of 15)	16166425	16183915	ercc5	subgenome A
NC_056572.1	16179422	16179967	Intron (XM_042750979.1/ercc5, intron 13 of 15)	16166425	16183915	ercc5	subgenome A
NC_056572.1	16165989	16166396	Promoter (<=1kb)	16166265	16183915	ercc5	subgenome A
NC_056572.1	16172101	16172554	Exon (XM_042750979.1/ercc5, exon 9 of 16)	16166425	16183915	ercc5	subgenome A
NC_056572.1	39038503	39039570	Promoter (<=1kb)	39038893	39134328	eri2	subgenome A
NC_056572.1	39039958	39040349	Promoter (1-2kb)	39038893	39134328	eri2	subgenome A
NC_056572.1	39040640	39040963	Promoter (1-2kb)	39038893	39134328	eri2	subgenome A
NC_056572.1	31336906	31337363	Promoter (<=1kb)	31329526	31337223	esf1	subgenome A
NC_056572.1	31334592	31334871	Promoter (2-3kb)	31329526	31336898	esf1	subgenome A
NC_056572.1	31522203	31522472	Intron (XM_042762248.1/meis1a, intron 9 of 12)	31533315	31538214	etaa1a	subgenome A
NC_056572.1	31524282	31524501	Exon (XM_042762248.1/meis1a, exon 10 of 13)	31533315	31538214	etaa1a	subgenome A
NC_056572.1	31525470	31525699	Exon (XM_042762248.1/meis1a, exon 11 of 13)	31533315	31538214	etaa1a	subgenome A
NC_056572.1	31527270	31527596	Distal Intergenic	31533315	31538214	etaa1a	subgenome A
NC_056572.1	31530277	31530840	Promoter (2-3kb)	31533315	31538214	etaa1a	subgenome A
NC_056572.1	31533222	31533536	Promoter (<=1kb)	31533315	31538214	etaa1a	subgenome A
NC_056572.1	31536095	31536815	Promoter (2-3kb)	31533315	31538214	etaa1a	subgenome A
NC_056572.1	31539605	31540134	Downstream (2-3kb)	31533315	31538214	etaa1a	subgenome A
NC_056572.1	31540511	31540862	Downstream (1-2kb)	31533315	31538214	etaa1a	subgenome A
NC_056572.1	31542868	31543116	3' UTR	31533315	31538214	etaa1a	subgenome A
NC_056572.1	31544051	31544446	3' UTR	31533315	31538214	etaa1a	subgenome A
NC_056572.1	28595183	28595401	Exon (XM_042760586.1/evi5l, exon 7 of 24)	28576761	28618749	evi5l	subgenome A
NC_056572.1	28576518	28576983	Promoter (<=1kb)	28576761	28618749	evi5l	subgenome A
NC_056572.1	28594260	28594478	Exon (XM_042760586.1/evi5l, exon 6 of 24)	28576761	28618749	evi5l	subgenome A
NC_056572.1	28585204	28585422	Intron (XM_042760586.1/evi5l, intron 1 of 23)	28576761	28618749	evi5l	subgenome A
NC_056572.1	28589661	28589860	5' UTR	28576761	28618749	evi5l	subgenome A
NC_056572.1	33710971	33711390	3' UTR	33710413	33715283	exosc1	subgenome A
NC_056572.1	33714927	33715344	Promoter (<=1kb)	33710413	33715283	exosc1	subgenome A
NC_056572.1	245622	245914	Exon (XM_042772158.1/limch1a, exon 24 of 30)	257781	262434	exosc9	subgenome A
NC_056572.1	249747	249950	Exon (XM_042772158.1/limch1a, exon 28 of 30)	257781	262434	exosc9	subgenome A
NC_056572.1	257644	258123	Promoter (<=1kb)	257781	262434	exosc9	subgenome A
NC_056572.1	16702307	16702525	Promoter (<=1kb)	16697142	16702874	f10	subgenome A
NC_056572.1	16703981	16704536	Promoter (1-2kb)	16697142	16702874	f10	subgenome A
NC_056572.1	16701070	16701370	Promoter (1-2kb)	16697142	16702874	f10	subgenome A
NC_056572.1	16717276	16717522	Intron (XM_019111742.2/cul4a, intron 8 of 19)	16703855	16706805	f7i	subgenome A
NC_056572.1	16746817	16747152	Intron (XM_019111742.2/cul4a, intron 8 of 19)	16703855	16706805	f7i	subgenome A
NC_056572.1	16749968	16750385	Intron (XM_019111742.2/cul4a, intron 8 of 19)	16703855	16706805	f7i	subgenome A
NC_056572.1	31010459	31011117	Downstream (1-2kb)	30970075	30999302	fam13a	subgenome A
NC_056572.1	30986003	30986210	Exon (XM_042761965.1/fam13a, exon 6 of 21)	30970075	30999302	fam13a	subgenome A
NC_056572.1	30995556	30996008	Intron (XM_042761965.1/fam13a, intron 2 of 20)	30970075	30999302	fam13a	subgenome A
NC_056572.1	30992881	30993210	Exon (XM_042761965.1/fam13a, exon 4 of 21)	30970075	30999302	fam13a	subgenome A
NC_056572.1	30988086	30988316	Intron (XM_042761965.1/fam13a, intron 4 of 20)	30970075	30999302	fam13a	subgenome A
NC_056572.1	30999057	30999740	Promoter (<=1kb)	30970075	30999302	fam13a	subgenome A
NC_056572.1	30987233	30987602	Intron (XM_042761965.1/fam13a, intron 4 of 20)	30970075	30999302	fam13a	subgenome A
NC_056572.1	30985024	30985711	Exon (XM_042761965.1/fam13a, exon 7 of 21)	30970075	30999302	fam13a	subgenome A
NC_056572.1	31001215	31001538	Promoter (1-2kb)	30970075	30999302	fam13a	subgenome A
NC_056572.1	30978155	30978641	Intron (XM_042761965.1/fam13a, intron 11 of 20)	30970075	30999302	fam13a	subgenome A
NC_056572.1	30979797	30980585	Exon (XM_042761965.1/fam13a, exon 11 of 21)	30970075	30999302	fam13a	subgenome A
NC_056572.1	31007155	31007674	Distal Intergenic	30970075	30999302	fam13a	subgenome A
NC_056572.1	30994814	30995032	Intron (XM_042761965.1/fam13a, intron 2 of 20)	30970075	30999302	fam13a	subgenome A
NC_056572.1	31005104	31005376	Distal Intergenic	30970075	30999302	fam13a	subgenome A
NC_056572.1	489112	489726	Promoter (1-2kb)	487282	498466	fbxo10	subgenome A
NC_056572.1	487225	487866	Promoter (<=1kb)	487282	498466	fbxo10	subgenome A
NC_056572.1	27334390	27334865	Exon (XM_042759943.1/fbxo41, exon 5 of 13)	27320978	27358487	fbxo41	subgenome A
NC_056572.1	27339726	27340229	Intron (XM_042759943.1/fbxo41, intron 4 of 12)	27320978	27358487	fbxo41	subgenome A
NC_056572.1	27356667	27357310	Promoter (1-2kb)	27320978	27358487	fbxo41	subgenome A
NC_056572.1	27366322	27366730	Promoter (<=1kb)	27320978	27366456	fbxo41	subgenome A
NC_056572.1	27342577	27343163	Intron (XM_042759943.1/fbxo41, intron 3 of 12)	27320978	27358487	fbxo41	subgenome A
NC_056572.1	27360692	27360918	Promoter (2-3kb)	27320978	27358487	fbxo41	subgenome A
NC_056572.1	27351314	27351607	Intron (XM_042759943.1/fbxo41, intron 2 of 12)	27320978	27358487	fbxo41	subgenome A
NC_056572.1	27323035	27323347	3' UTR	27320978	27358487	fbxo41	subgenome A
NC_056572.1	27346077	27346307	Intron (XM_042759943.1/fbxo41, intron 2 of 12)	27320978	27358487	fbxo41	subgenome A
NC_056572.1	27332293	27332627	Intron (XM_042759943.1/fbxo41, intron 5 of 12)	27320978	27358487	fbxo41	subgenome A
NC_056572.1	27350768	27351048	Intron (XM_042759943.1/fbxo41, intron 2 of 12)	27320978	27358487	fbxo41	subgenome A
NC_056572.1	27338099	27338298	Intron (XM_042759943.1/fbxo41, intron 4 of 12)	27320978	27358487	fbxo41	subgenome A
NC_056572.1	27369148	27369385	Promoter (2-3kb)	27320978	27366620	fbxo41	subgenome A
NC_056572.1	27367276	27367557	Promoter (<=1kb)	27320978	27366620	fbxo41	subgenome A
NC_056572.1	27326360	27326659	Intron (XM_042759943.1/fbxo41, intron 12 of 12)	27320978	27358487	fbxo41	subgenome A
NC_056572.1	1589188	1589506	Promoter (1-2kb)	1589361	1590728	fgfbp2b	subgenome A
NC_056572.1	2841534	2841752	Downstream (<1kb)	2841811	2845388	fgg	subgenome A
NC_056572.1	2842309	2842632	Promoter (2-3kb)	2841811	2845388	fgg	subgenome A
NC_056572.1	4252687	4252948	Distal Intergenic	4298206	4303164	frg1	subgenome A
NC_056572.1	4238413	4238706	Distal Intergenic	4298206	4303164	frg1	subgenome A
NC_056572.1	4169312	4169696	Distal Intergenic	4298206	4303164	frg1	subgenome A
NC_056572.1	4233027	4233461	Distal Intergenic	4298206	4303164	frg1	subgenome A
NC_056572.1	4232480	4232948	Distal Intergenic	4298206	4303164	frg1	subgenome A
NC_056572.1	4201647	4201865	Distal Intergenic	4298206	4303164	frg1	subgenome A
NC_056572.1	4287943	4288252	Distal Intergenic	4298206	4303164	frg1	subgenome A
NC_056572.1	4195942	4196226	Distal Intergenic	4298206	4303164	frg1	subgenome A
NC_056572.1	4181761	4182048	Distal Intergenic	4298206	4303164	frg1	subgenome A
NC_056572.1	4242365	4242584	Distal Intergenic	4298206	4303164	frg1	subgenome A
NC_056572.1	4298074	4298350	Promoter (<=1kb)	4298206	4303164	frg1	subgenome A
NC_056572.1	4290719	4290948	Distal Intergenic	4298206	4303164	frg1	subgenome A
NC_056572.1	4237694	4237902	Distal Intergenic	4298206	4303164	frg1	subgenome A
NC_056572.1	4196404	4196613	Distal Intergenic	4298206	4303164	frg1	subgenome A
NC_056572.1	4268111	4268310	Distal Intergenic	4298206	4303164	frg1	subgenome A
NC_056572.1	4210644	4211003	Distal Intergenic	4298206	4303164	frg1	subgenome A
NC_056572.1	4160906	4161357	Distal Intergenic	4298206	4303164	frg1	subgenome A
NC_056572.1	4244387	4244586	Distal Intergenic	4298206	4303164	frg1	subgenome A
NC_056572.1	4214925	4215242	Distal Intergenic	4298206	4303164	frg1	subgenome A
NC_056572.1	4161592	4161791	Distal Intergenic	4298206	4303164	frg1	subgenome A
NC_056572.1	4186589	4186865	Distal Intergenic	4298206	4303164	frg1	subgenome A
NC_056572.1	15278133	15278698	Intron (XM_042748472.1/gart, intron 3 of 21)	15272870	15311655	gart	subgenome A
NC_056572.1	15290032	15290353	Intron (XM_042748472.1/gart, intron 9 of 21)	15272870	15311655	gart	subgenome A
NC_056572.1	15286588	15286787	Intron (XM_042748472.1/gart, intron 8 of 21)	15272870	15311655	gart	subgenome A
NC_056572.1	15283270	15283575	Exon (XM_042748472.1/gart, exon 5 of 22)	15272870	15311655	gart	subgenome A
NC_056572.1	15294342	15294678	Exon (XM_042748472.1/gart, exon 11 of 22)	15272870	15311655	gart	subgenome A
NC_056572.1	16369217	16369711	Exon (XM_042751913.1/gas6, exon 11 of 15)	16350373	16372240	gas6	subgenome A
NC_056572.1	16344541	16344755	3' UTR	16350373	16372240	gas6	subgenome A
NC_056572.1	16370398	16370671	Exon (XM_042751913.1/gas6, exon 13 of 15)	16350373	16372240	gas6	subgenome A
NC_056572.1	16352615	16352814	Promoter (2-3kb)	16350373	16372240	gas6	subgenome A
NC_056572.1	16352171	16352409	Promoter (1-2kb)	16350373	16372240	gas6	subgenome A
NC_056572.1	16363824	16364150	Exon (XM_042751913.1/gas6, exon 6 of 15)	16350373	16372240	gas6	subgenome A
NC_056572.1	16348625	16348916	Promoter (1-2kb)	16350373	16372240	gas6	subgenome A
NC_056572.1	16350159	16350847	Promoter (<=1kb)	16350373	16372240	gas6	subgenome A
NC_056572.1	19120174	19120373	Promoter (2-3kb)	19118276	19123050	gemin8	subgenome A
NC_056572.1	19122735	19123088	Promoter (<=1kb)	19118276	19123050	gemin8	subgenome A
NC_056572.1	19122117	19122316	Promoter (<=1kb)	19118276	19123050	gemin8	subgenome A
NC_056572.1	19123208	19123775	Promoter (<=1kb)	19118276	19123327	gemin8	subgenome A
NC_056572.1	31781904	31782446	Promoter (<=1kb)	31782093	31787617	get3	subgenome A
NC_056572.1	31779688	31780243	Promoter (1-2kb)	31782093	31787617	get3	subgenome A
NC_056572.1	32579270	32579576	Promoter (<=1kb)	32579169	32585917	glb1	subgenome A
NC_056572.1	2976891	2977090	Promoter (1-2kb)	2974434	2978622	gpank1	subgenome A
NC_056572.1	2978853	2979073	Promoter (<=1kb)	2974434	2979016	gpank1	subgenome A
NC_056572.1	2974651	2975225	3' UTR	2974434	2978622	gpank1	subgenome A
NC_056572.1	2980321	2980648	Promoter (1-2kb)	2974434	2979024	gpank1	subgenome A
NC_056572.1	33704052	33704278	Promoter (1-2kb)	33702695	33707164	gprc5bb	subgenome A
NC_056572.1	33701736	33701983	Promoter (<=1kb)	33701711	33707164	gprc5bb	subgenome A
NC_056572.1	31048037	31048240	Promoter (2-3kb)	31038566	31045475	gprin3b	subgenome A
NC_056572.1	31049382	31050160	Distal Intergenic	31038566	31045475	gprin3b	subgenome A
NC_056572.1	31040064	31040835	Exon (XM_019120519.2/gprin3b, exon 2 of 2)	31038566	31045475	gprin3b	subgenome A
NC_056572.1	31052939	31053154	Distal Intergenic	31038566	31045475	gprin3b	subgenome A
NC_056572.1	31060512	31060751	Distal Intergenic	31038566	31045475	gprin3b	subgenome A
NC_056572.1	16456170	16456380	Promoter (<=1kb)	16446072	16457138	grk1a	subgenome A
NC_056572.1	16463986	16464325	Exon (XM_042752164.1/LOC109082766, exon 6 of 12)	16446072	16457138	grk1a	subgenome A
NC_056572.1	16462765	16463142	Exon (XM_042752164.1/LOC109082766, exon 10 of 12)	16446072	16457138	grk1a	subgenome A
NC_056572.1	16456497	16457022	Promoter (<=1kb)	16446072	16457138	grk1a	subgenome A
NC_056572.1	6630372	6630594	Intron (XM_042728095.1/grk4, intron 3 of 16)	6620579	6645494	grk4	subgenome A
NC_056572.1	6635745	6635944	Intron (XM_042728095.1/grk4, intron 9 of 16)	6620579	6645494	grk4	subgenome A
NC_056572.1	6620529	6621488	Promoter (<=1kb)	6620577	6645494	grk4	subgenome A
NC_056572.1	16528080	16528455	Distal Intergenic	16537713	16555595	grtp1a	subgenome A
NC_056572.1	16535800	16535999	Promoter (1-2kb)	16537713	16555595	grtp1a	subgenome A
NC_056572.1	16537555	16538159	Promoter (<=1kb)	16537713	16555595	grtp1a	subgenome A
NC_056572.1	16542732	16542931	Intron (XM_042752777.1/grtp1a, intron 3 of 7)	16537713	16555595	grtp1a	subgenome A
NC_056572.1	16544515	16544714	Intron (XM_042752777.1/grtp1a, intron 3 of 7)	16537713	16555595	grtp1a	subgenome A
NC_056572.1	16547135	16547577	Intron (XM_042752777.1/grtp1a, intron 3 of 7)	16537713	16555595	grtp1a	subgenome A
NC_056572.1	16553475	16553969	Exon (XM_042752777.1/grtp1a, exon 6 of 8)	16537713	16555595	grtp1a	subgenome A
NC_056572.1	30376069	30376382	Intron (XM_042761716.1/gsk3bb, intron 3 of 10)	30368693	30387632	gsk3bb	subgenome A
NC_056572.1	30378776	30379288	Intron (XM_042761716.1/gsk3bb, intron 3 of 10)	30368693	30387632	gsk3bb	subgenome A
NC_056572.1	30387907	30388462	Promoter (<=1kb)	30368693	30387632	gsk3bb	subgenome A
NC_056572.1	30644599	30644798	3' UTR	30649012	30653194	hadh	subgenome A
NC_056572.1	30646159	30646382	Downstream (2-3kb)	30649012	30653194	hadh	subgenome A
NC_056572.1	30653023	30653347	Promoter (<=1kb)	30649012	30653194	hadh	subgenome A
NC_056572.1	30642750	30643540	Intron (XM_042761809.1/lef1, intron 9 of 9)	30649012	30653194	hadh	subgenome A
NC_056572.1	30641156	30641967	Intron (XM_042761809.1/lef1, intron 9 of 9)	30649012	30653194	hadh	subgenome A
NC_056572.1	30649248	30649466	Exon (XM_042761829.1/hadh, exon 7 of 8)	30649012	30653194	hadh	subgenome A
NC_056572.1	30630244	30630666	Exon (XM_042761809.1/lef1, exon 5 of 10)	30649012	30653194	hadh	subgenome A
NC_056572.1	1968460	1968905	Exon (XM_042715948.1/LOC109093224, exon 13 of 19)	1951345	1964956	haspin	subgenome A
NC_056572.1	1951200	1951513	Promoter (<=1kb)	1951345	1964956	haspin	subgenome A
NC_056572.1	1946600	1946806	Exon (XM_042766105.1/LOC109089614, exon 5 of 6)	1951345	1964956	haspin	subgenome A
NC_056572.1	1957472	1957683	Exon (XM_042716035.1/haspin, exon 9 of 18)	1951345	1964956	haspin	subgenome A
NC_056572.1	1966181	1966399	Exon (XM_042715948.1/LOC109093224, exon 18 of 19)	1951345	1964956	haspin	subgenome A
NC_056572.1	1954913	1955194	Exon (XM_042716035.1/haspin, exon 7 of 18)	1951345	1964956	haspin	subgenome A
NC_056572.1	30477774	30478156	Promoter (1-2kb)	30455835	30479618	herc3	subgenome A
NC_056572.1	30474157	30474609	Exon (XM_042761155.1/herc3, exon 5 of 37)	30455835	30479618	herc3	subgenome A
NC_056572.1	30480312	30480622	Promoter (<=1kb)	30455835	30479618	herc3	subgenome A
NC_056572.1	30479167	30479759	Promoter (<=1kb)	30455835	30479618	herc3	subgenome A
NC_056572.1	30487546	30487865	Promoter (<=1kb)	30480303	30486783	herc5.1	subgenome A
NC_056572.1	30454509	30454738	Promoter (<=1kb)	30447926	30455389	herc5.4	subgenome A
NC_056572.1	30455028	30455718	Promoter (<=1kb)	30447926	30455389	herc5.4	subgenome A
NC_056572.1	6657670	6657869	Promoter (2-3kb)	6655113	6664084	iqce	subgenome A
NC_056572.1	6654967	6655342	Promoter (<=1kb)	6655113	6664084	iqce	subgenome A
NC_056572.1	31176110	31176645	Exon (XM_042762257.1/jag1a, exon 23 of 27)	31171610	31198977	jag1a	subgenome A
NC_056572.1	31193132	31193422	Exon (XM_042762257.1/jag1a, exon 3 of 27)	31171610	31198977	jag1a	subgenome A
NC_056572.1	31179244	31179542	Exon (XM_042762257.1/jag1a, exon 20 of 27)	31171610	31198977	jag1a	subgenome A
NC_056572.1	31197806	31198005	Promoter (<=1kb)	31171610	31198977	jag1a	subgenome A
NC_056572.1	31180868	31181155	Exon (XM_042762257.1/jag1a, exon 17 of 27)	31171610	31198977	jag1a	subgenome A
NC_056572.1	31190694	31191065	Exon (XM_042762257.1/jag1a, exon 5 of 27)	31171610	31198977	jag1a	subgenome A
NC_056572.1	16040128	16040386	Intron (XM_042750031.1/jam2a, intron 1 of 9)	16024669	16048280	jam2a	subgenome A
NC_056572.1	16046757	16046958	Promoter (1-2kb)	16024669	16048280	jam2a	subgenome A
NC_056572.1	16034846	16035226	Exon (XM_042750031.1/jam2a, exon 4 of 10)	16024669	16048280	jam2a	subgenome A
NC_056572.1	16049262	16049466	Promoter (<=1kb)	16024669	16048283	jam2a	subgenome A
NC_056572.1	16044115	16044578	Intron (XM_042750031.1/jam2a, intron 1 of 9)	16024669	16048280	jam2a	subgenome A
NC_056572.1	16045526	16045857	Promoter (2-3kb)	16024669	16048280	jam2a	subgenome A
NC_056572.1	31620286	31620485	Distal Intergenic	31612035	31613357	junba	subgenome A
NC_056572.1	31619052	31619364	Distal Intergenic	31612035	31613357	junba	subgenome A
NC_056572.1	31625502	31625705	Distal Intergenic	31612035	31613357	junba	subgenome A
NC_056572.1	31611308	31611826	Promoter (1-2kb)	31612035	31613357	junba	subgenome A
NC_056572.1	31612144	31613651	Promoter (<=1kb)	31612035	31613357	junba	subgenome A
NC_056572.1	31630955	31631489	Distal Intergenic	31612035	31613357	junba	subgenome A
NC_056572.1	31614467	31614743	Promoter (1-2kb)	31612035	31613357	junba	subgenome A
NC_056572.1	16560256	16560663	3' UTR	16559573	16581711	lamp1a	subgenome A
NC_056572.1	16586649	16587236	Exon (XM_019111742.2/cul4a, exon 15 of 20)	16559573	16581711	lamp1a	subgenome A
NC_056572.1	16634764	16634984	Intron (XM_019111742.2/cul4a, intron 8 of 19)	16559573	16581711	lamp1a	subgenome A
NC_056572.1	16600323	16600871	Intron (XM_019111742.2/cul4a, intron 11 of 19)	16559573	16581711	lamp1a	subgenome A
NC_056572.1	16604748	16604947	Intron (XM_019111742.2/cul4a, intron 11 of 19)	16559573	16581711	lamp1a	subgenome A
NC_056572.1	16563474	16563888	Exon (XM_019111736.2/lamp1a, exon 5 of 9)	16559573	16581711	lamp1a	subgenome A
NC_056572.1	16567752	16568210	Intron (XM_019111736.2/lamp1a, intron 1 of 8)	16559573	16581711	lamp1a	subgenome A
NC_056572.1	16599246	16599456	Intron (XM_019111742.2/cul4a, intron 11 of 19)	16559573	16581711	lamp1a	subgenome A
NC_056572.1	16581351	16581858	Promoter (<=1kb)	16559573	16581711	lamp1a	subgenome A
NC_056572.1	16585303	16585631	Exon (XM_019111742.2/cul4a, exon 18 of 20)	16559573	16581711	lamp1a	subgenome A
NC_056572.1	16573226	16573425	Intron (XM_019111736.2/lamp1a, intron 1 of 8)	16559573	16581711	lamp1a	subgenome A
NC_056572.1	16606865	16607164	Intron (XM_019111742.2/cul4a, intron 11 of 19)	16559573	16581711	lamp1a	subgenome A
NC_056572.1	402990	403222	Promoter (<=1kb)	397420	403124	lap3	subgenome A
NC_056572.1	401162	401406	Promoter (1-2kb)	397420	403124	lap3	subgenome A
NC_056572.1	1653806	1654236	Promoter (2-3kb)	1645429	1656961	ldb2b	subgenome A
NC_056572.1	1656726	1656925	Promoter (<=1kb)	1645429	1656961	ldb2b	subgenome A
NC_056572.1	1656931	1657341	Promoter (<=1kb)	1645429	1656961	ldb2b	subgenome A
NC_056572.1	1657740	1658190	Promoter (<=1kb)	1644007	1656962	ldb2b	subgenome A
NC_056572.1	1660278	1660584	Downstream (2-3kb)	1644007	1656962	ldb2b	subgenome A
NC_056572.1	30603563	30604147	Promoter (1-2kb)	30605587	30645036	lef1	subgenome A
NC_056572.1	30588094	30588632	Distal Intergenic	30605587	30645036	lef1	subgenome A
NC_056572.1	30628053	30628494	Intron (XM_042761809.1/lef1, intron 3 of 9)	30605591	30645036	lef1	subgenome A
NC_056572.1	30583969	30584896	Distal Intergenic	30605587	30645036	lef1	subgenome A
NC_056572.1	30596818	30597340	Distal Intergenic	30605587	30645036	lef1	subgenome A
NC_056572.1	30600283	30600549	Distal Intergenic	30605587	30645036	lef1	subgenome A
NC_056572.1	30608760	30608959	Exon (XM_042761809.1/lef1, exon 3 of 10)	30605591	30645036	lef1	subgenome A
NC_056572.1	30593892	30594198	Distal Intergenic	30605587	30645036	lef1	subgenome A
NC_056572.1	30594974	30595189	Distal Intergenic	30605587	30645036	lef1	subgenome A
NC_056572.1	30602211	30602442	Distal Intergenic	30605587	30645036	lef1	subgenome A
NC_056572.1	30605484	30605961	Promoter (<=1kb)	30605587	30645036	lef1	subgenome A
NC_056572.1	30611215	30611687	Intron (XM_042761809.1/lef1, intron 3 of 9)	30605591	30645036	lef1	subgenome A
NC_056572.1	30617724	30618166	Intron (XM_042761809.1/lef1, intron 3 of 9)	30605591	30645036	lef1	subgenome A
NC_056572.1	30625438	30625673	Intron (XM_042761809.1/lef1, intron 3 of 9)	30605591	30645036	lef1	subgenome A
NC_056572.1	30620222	30620540	Intron (XM_042761809.1/lef1, intron 3 of 9)	30605591	30645036	lef1	subgenome A
NC_056572.1	30613537	30613898	Intron (XM_042761809.1/lef1, intron 3 of 9)	30605591	30645036	lef1	subgenome A
NC_056572.1	30612067	30612385	Intron (XM_042761809.1/lef1, intron 3 of 9)	30605591	30645036	lef1	subgenome A
NC_056572.1	30618795	30619119	Intron (XM_042761809.1/lef1, intron 3 of 9)	30605591	30645036	lef1	subgenome A
NC_056572.1	30624584	30624925	Intron (XM_042761809.1/lef1, intron 3 of 9)	30605591	30645036	lef1	subgenome A
NC_056572.1	228352	228570	Intron (XM_042772158.1/limch1a, intron 12 of 29)	214326	252989	limch1a	subgenome A
NC_056572.1	208524	208761	Intron (XM_042772629.1/LOC109060683, intron 1 of 3)	214326	252989	limch1a	subgenome A
NC_056572.1	25699647	25700223	Promoter (<=1kb)	25700071	25726519	LOC109044807	subgenome A
NC_056572.1	25705167	25705952	Intron (XM_042759433.1/LOC109044807, intron 4 of 22)	25700919	25726519	LOC109044807	subgenome A
NC_056572.1	25711189	25711495	Exon (XM_042759433.1/LOC109044807, exon 9 of 23)	25700919	25726519	LOC109044807	subgenome A
NC_056572.1	25704575	25705060	Intron (XM_042759433.1/LOC109044807, intron 4 of 22)	25700919	25726519	LOC109044807	subgenome A
NC_056572.1	9738294	9738624	Downstream (<1kb)	9738708	9744242	LOC109044867	subgenome A
NC_056572.1	9735072	9735273	Distal Intergenic	9738708	9744242	LOC109044867	subgenome A
NC_056572.1	9740820	9741136	Exon (XM_042741960.1/LOC109044867, exon 7 of 11)	9738708	9744242	LOC109044867	subgenome A
NC_056572.1	9729466	9729924	Distal Intergenic	9738708	9744242	LOC109044867	subgenome A
NC_056572.1	28490213	28490876	Promoter (<=1kb)	28486571	28490799	LOC109045200	subgenome A
NC_056572.1	28534965	28535210	Intron (XM_042760487.1/muc13a, intron 5 of 7)	28542085	28549319	LOC109045284	subgenome A
NC_056572.1	32596833	32597239	Promoter (<=1kb)	32591364	32597521	LOC109045324	subgenome A
NC_056572.1	32594339	32594682	Promoter (2-3kb)	32591364	32597521	LOC109045324	subgenome A
NC_056572.1	17404843	17405066	Promoter (<=1kb)	17405023	17411900	LOC109045480	subgenome A
NC_056572.1	17399781	17400000	Intron (XM_042754882.1/LOC109090496, intron 6 of 11)	17405023	17411900	LOC109045480	subgenome A
NC_056572.1	28098084	28098612	Exon (XM_042760116.1/LOC109046243, exon 4 of 5)	28103043	28109433	LOC109045932	subgenome A
NC_056572.1	28099515	28100105	Promoter (2-3kb)	28103043	28109433	LOC109045932	subgenome A
NC_056572.1	25554689	25554948	Promoter (<=1kb)	25554688	25555576	LOC109045934	subgenome A
NC_056572.1	28120747	28121319	Promoter (<=1kb)	28116389	28120672	LOC109045939	subgenome A
NC_056572.1	25522855	25523450	Promoter (<=1kb)	25522948	25526800	LOC109045941	subgenome A
NC_056572.1	25515794	25515995	Promoter (2-3kb)	25518941	25521797	LOC109045943	subgenome A
NC_056572.1	25519932	25520532	Promoter (<=1kb)	25518941	25521799	LOC109045943	subgenome A
NC_056572.1	25517231	25517430	Promoter (1-2kb)	25518941	25521797	LOC109045943	subgenome A
NC_056572.1	460550	460870	Exon (XM_042774639.1/LOC109046159, exon 15 of 24)	453052	464628	LOC109046159	subgenome A
NC_056572.1	452663	452946	Promoter (<=1kb)	453052	464628	LOC109046159	subgenome A
NC_056572.1	30658473	30659243	Promoter (<=1kb)	30653984	30659003	LOC109046447	subgenome A
NC_056572.1	30656422	30656621	Promoter (2-3kb)	30653984	30659003	LOC109046447	subgenome A
NC_056572.1	30657125	30657343	Promoter (1-2kb)	30653984	30659003	LOC109046447	subgenome A
NC_056572.1	36500536	36500830	Downstream (2-3kb)	36502870	36505300	LOC109046501	subgenome A
NC_056572.1	36481951	36482445	Exon (XM_042764788.1/LOC109071892, exon 11 of 12)	36502870	36505300	LOC109046501	subgenome A
NC_056572.1	36483295	36483649	Distal Intergenic	36502870	36505300	LOC109046501	subgenome A
NC_056572.1	36490368	36490600	Distal Intergenic	36502870	36505300	LOC109046501	subgenome A
NC_056572.1	36491229	36491428	Distal Intergenic	36502870	36505300	LOC109046501	subgenome A
NC_056572.1	36504596	36505124	Promoter (<=1kb)	36502870	36505300	LOC109046501	subgenome A
NC_056572.1	36503698	36503981	Promoter (1-2kb)	36502870	36505300	LOC109046501	subgenome A
NC_056572.1	1020183	1020417	Exon (XM_042777966.1/LOC109063458, exon 19 of 28)	996037	1010011	LOC109046540	subgenome A
NC_056572.1	1015196	1015395	Exon (XM_042777966.1/LOC109063458, exon 25 of 28)	996037	1010011	LOC109046540	subgenome A
NC_056572.1	1009526	1010170	Promoter (<=1kb)	996037	1010011	LOC109046540	subgenome A
NC_056572.1	1023989	1024207	Exon (XM_042777966.1/LOC109063458, exon 17 of 28)	996037	1010011	LOC109046540	subgenome A
NC_056572.1	1005529	1005890	Exon (XM_042777662.1/LOC109046540, exon 5 of 15)	996037	1010011	LOC109046540	subgenome A
NC_056572.1	1023438	1023723	Exon (XM_042777966.1/LOC109063458, exon 18 of 28)	996037	1010011	LOC109046540	subgenome A
NC_056572.1	999317	999743	Exon (XM_042777662.1/LOC109046540, exon 12 of 15)	989162	994616	LOC109046545	subgenome A
NC_056572.1	994307	994717	Promoter (<=1kb)	989162	994616	LOC109046545	subgenome A
NC_056572.1	1000791	1001232	Exon (XM_042777662.1/LOC109046540, exon 10 of 15)	989162	994616	LOC109046545	subgenome A
NC_056572.1	21140926	21141125	Distal Intergenic	20971346	21043746	LOC109046563	subgenome A
NC_056572.1	21176080	21176563	Distal Intergenic	20971346	21043746	LOC109046563	subgenome A
NC_056572.1	21013915	21014133	Intron (XM_042757399.1/LOC109046563, intron 4 of 6)	20971346	21043746	LOC109046563	subgenome A
NC_056572.1	21014644	21014961	Intron (XM_042757399.1/LOC109046563, intron 4 of 6)	20971346	21043746	LOC109046563	subgenome A
NC_056572.1	21013494	21013693	Intron (XM_042757399.1/LOC109046563, intron 4 of 6)	20971346	21043746	LOC109046563	subgenome A
NC_056572.1	20920993	20921219	Distal Intergenic	20944308	21043746	LOC109046563	subgenome A
NC_056572.1	20974305	20974537	Promoter (2-3kb)	20971346	21043746	LOC109046563	subgenome A
NC_056572.1	20910524	20910862	Distal Intergenic	20944308	21043746	LOC109046563	subgenome A
NC_056572.1	21061308	21061507	Distal Intergenic	20971346	21043746	LOC109046563	subgenome A
NC_056572.1	21194235	21194468	Distal Intergenic	20971346	21043746	LOC109046563	subgenome A
NC_056572.1	21089463	21089712	Distal Intergenic	20971346	21043746	LOC109046563	subgenome A
NC_056572.1	20962950	20963189	Intron (XM_042757399.1/LOC109046563, intron 3 of 6)	20971346	21043746	LOC109046563	subgenome A
NC_056572.1	20997194	20997400	Intron (XM_042757399.1/LOC109046563, intron 4 of 6)	20971346	21043746	LOC109046563	subgenome A
NC_056572.1	21063052	21063251	Distal Intergenic	20971346	21043746	LOC109046563	subgenome A
NC_056572.1	21060922	21061121	Distal Intergenic	20971346	21043746	LOC109046563	subgenome A
NC_056572.1	20900742	20901011	Distal Intergenic	20944308	21043746	LOC109046563	subgenome A
NC_056572.1	20930066	20930409	Distal Intergenic	20944308	21043746	LOC109046563	subgenome A
NC_056572.1	20980893	20981199	Intron (XM_042757399.1/LOC109046563, intron 4 of 6)	20971346	21043746	LOC109046563	subgenome A
NC_056572.1	21018673	21018872	Intron (XM_042757399.1/LOC109046563, intron 4 of 6)	20971346	21043746	LOC109046563	subgenome A
NC_056572.1	21009932	21010219	Intron (XM_042757399.1/LOC109046563, intron 4 of 6)	20971346	21043746	LOC109046563	subgenome A
NC_056572.1	20945539	20945751	Promoter (1-2kb)	20944309	21043746	LOC109046563	subgenome A
NC_056572.1	21063465	21063689	Distal Intergenic	20971346	21043746	LOC109046563	subgenome A
NC_056572.1	21117135	21117856	Distal Intergenic	20971346	21043746	LOC109046563	subgenome A
NC_056572.1	20974631	20974910	Intron (XM_042757399.1/LOC109046563, intron 4 of 6)	20971346	21043746	LOC109046563	subgenome A
NC_056572.1	20969119	20969912	Promoter (1-2kb)	20971346	21043746	LOC109046563	subgenome A
NC_056572.1	20927132	20927548	Distal Intergenic	20944308	21043746	LOC109046563	subgenome A
NC_056572.1	21111591	21112148	Distal Intergenic	20971346	21043746	LOC109046563	subgenome A
NC_056572.1	21066630	21066892	Distal Intergenic	20971346	21043746	LOC109046563	subgenome A
NC_056572.1	21110828	21111175	Distal Intergenic	20971346	21043746	LOC109046563	subgenome A
NC_056572.1	21184812	21185524	Distal Intergenic	20971346	21043746	LOC109046563	subgenome A
NC_056572.1	21043879	21044331	Distal Intergenic	20971346	21043746	LOC109046563	subgenome A
NC_056572.1	21153842	21154385	Distal Intergenic	20971346	21043746	LOC109046563	subgenome A
NC_056572.1	20956804	20957131	Intron (XM_042757399.1/LOC109046563, intron 2 of 6)	20944309	21043746	LOC109046563	subgenome A
NC_056572.1	21056457	21056656	Distal Intergenic	20971346	21043746	LOC109046563	subgenome A
NC_056572.1	20919945	20920412	Distal Intergenic	20944308	21043746	LOC109046563	subgenome A
NC_056572.1	21076771	21077160	Distal Intergenic	20971346	21043746	LOC109046563	subgenome A
NC_056572.1	21134199	21134545	Distal Intergenic	20971346	21043746	LOC109046563	subgenome A
NC_056572.1	20950726	20951188	5' UTR	20944309	21043746	LOC109046563	subgenome A
NC_056572.1	21025139	21025539	Intron (XM_042757399.1/LOC109046563, intron 4 of 6)	20971346	21043746	LOC109046563	subgenome A
NC_056572.1	20902293	20903243	Distal Intergenic	20944308	21043746	LOC109046563	subgenome A
NC_056572.1	21149403	21149819	Distal Intergenic	20971346	21043746	LOC109046563	subgenome A
NC_056572.1	20937464	20937851	Distal Intergenic	20944308	21043746	LOC109046563	subgenome A
NC_056572.1	21088009	21088229	Distal Intergenic	20971346	21043746	LOC109046563	subgenome A
NC_056572.1	21169587	21170004	Distal Intergenic	20971346	21043746	LOC109046563	subgenome A
NC_056572.1	21198986	21199339	Distal Intergenic	20971346	21043746	LOC109046563	subgenome A
NC_056572.1	21194691	21194924	Distal Intergenic	20971346	21043746	LOC109046563	subgenome A
NC_056572.1	21105750	21105949	Distal Intergenic	20971346	21043746	LOC109046563	subgenome A
NC_056572.1	21003906	21004117	Intron (XM_042757399.1/LOC109046563, intron 4 of 6)	20971346	21043746	LOC109046563	subgenome A
NC_056572.1	21123548	21124069	Distal Intergenic	20971346	21043746	LOC109046563	subgenome A
NC_056572.1	21237973	21238205	Distal Intergenic	20971346	21043746	LOC109046563	subgenome A
NC_056572.1	20995419	20995752	Intron (XM_042757399.1/LOC109046563, intron 4 of 6)	20971346	21043746	LOC109046563	subgenome A
NC_056572.1	21033550	21034068	Exon (XM_042757399.1/LOC109046563, exon 6 of 7)	20971346	21043746	LOC109046563	subgenome A
NC_056572.1	21091453	21091664	Distal Intergenic	20971346	21043746	LOC109046563	subgenome A
NC_056572.1	20995847	20996130	Intron (XM_042757399.1/LOC109046563, intron 4 of 6)	20971346	21043746	LOC109046563	subgenome A
NC_056572.1	21215203	21216037	Distal Intergenic	20971346	21043746	LOC109046563	subgenome A
NC_056572.1	21076253	21076646	Distal Intergenic	20971346	21043746	LOC109046563	subgenome A
NC_056572.1	21135718	21136386	Distal Intergenic	20971346	21043746	LOC109046563	subgenome A
NC_056572.1	21041984	21042929	3' UTR	20971346	21043746	LOC109046563	subgenome A
NC_056572.1	21213692	21214932	Distal Intergenic	20971346	21043746	LOC109046563	subgenome A
NC_056572.1	21132866	21133504	Distal Intergenic	20971346	21043746	LOC109046563	subgenome A
NC_056572.1	20996377	20996576	Intron (XM_042757399.1/LOC109046563, intron 4 of 6)	20971346	21043746	LOC109046563	subgenome A
NC_056572.1	21064643	21065190	Distal Intergenic	20971346	21043746	LOC109046563	subgenome A
NC_056572.1	21058764	21059078	Distal Intergenic	20971346	21043746	LOC109046563	subgenome A
NC_056572.1	21091689	21092763	Distal Intergenic	20971346	21043746	LOC109046563	subgenome A
NC_056572.1	21129736	21129935	Distal Intergenic	20971346	21043746	LOC109046563	subgenome A
NC_056572.1	21072582	21073022	Distal Intergenic	20971346	21043746	LOC109046563	subgenome A
NC_056572.1	21054222	21054451	Distal Intergenic	20971346	21043746	LOC109046563	subgenome A
NC_056572.1	21156136	21156400	Distal Intergenic	20971346	21043746	LOC109046563	subgenome A
NC_056572.1	21226573	21226772	Distal Intergenic	20971346	21043746	LOC109046563	subgenome A
NC_056572.1	34804440	34804640	Distal Intergenic	34778384	34783427	LOC109046947	subgenome A
NC_056572.1	34787029	34787454	Distal Intergenic	34778384	34783427	LOC109046947	subgenome A
NC_056572.1	34789505	34789965	Distal Intergenic	34778384	34783427	LOC109046947	subgenome A
NC_056572.1	31299303	31299565	Promoter (1-2kb)	31281986	31300687	LOC109047023	subgenome A
NC_056572.1	31291213	31291689	Exon (XM_042762150.1/LOC109047023, exon 6 of 15)	31281986	31300687	LOC109047023	subgenome A
NC_056572.1	31287445	31287721	Exon (XM_042762150.1/LOC109047023, exon 9 of 15)	31281986	31300687	LOC109047023	subgenome A
NC_056572.1	31300462	31300780	Promoter (<=1kb)	31281986	31300687	LOC109047023	subgenome A
NC_056572.1	34716567	34717000	Promoter (<=1kb)	34712643	34716107	LOC109047082	subgenome A
NC_056572.1	29685947	29686556	Promoter (2-3kb)	29683925	29693839	LOC109047210	subgenome A
NC_056572.1	29680463	29680765	Distal Intergenic	29683925	29693839	LOC109047210	subgenome A
NC_056572.1	29694376	29694635	Promoter (<=1kb)	29694053	29699461	LOC109047903	subgenome A
NC_056572.1	19132434	19132672	Promoter (2-3kb)	19135357	19158035	LOC109048102	subgenome A
NC_056572.1	19135818	19136232	Promoter (<=1kb)	19135424	19158035	LOC109048102	subgenome A
NC_056572.1	19144653	19144938	Intron (XM_042756508.1/LOC109048102, intron 6 of 14)	19135424	19158035	LOC109048102	subgenome A
NC_056572.1	19162418	19162716	Promoter (2-3kb)	19160015	19162826	LOC109048103	subgenome A
NC_056572.1	19159908	19160327	Promoter (<=1kb)	19160015	19162826	LOC109048103	subgenome A
NC_056572.1	17223624	17223968	Distal Intergenic	17227214	17229249	LOC109048211	subgenome A
NC_056572.1	17228010	17228429	Promoter (<=1kb)	17227214	17229249	LOC109048211	subgenome A
NC_056572.1	17224099	17224396	Downstream (2-3kb)	17227214	17229249	LOC109048211	subgenome A
NC_056572.1	35031026	35031384	Promoter (1-2kb)	35029487	35037821	LOC109048296	subgenome A
NC_056572.1	35027586	35028377	Promoter (<=1kb)	35027826	35037821	LOC109048296	subgenome A
NC_056572.1	35012785	35012984	Intron (XM_042766943.1/LOC109101233, intron 1 of 12)	35027826	35037821	LOC109048296	subgenome A
NC_056572.1	35019790	35020024	Exon (XM_042766943.1/LOC109101233, exon 7 of 13)	35027826	35037821	LOC109048296	subgenome A
NC_056572.1	35026763	35027084	Promoter (<=1kb)	35027826	35037821	LOC109048296	subgenome A
NC_056572.1	20468482	20468779	Distal Intergenic	20384209	20465134	LOC109048416	subgenome A
NC_056572.1	20441077	20441327	Intron (XM_042756553.1/LOC109048416, intron 3 of 31)	20384209	20465134	LOC109048416	subgenome A
NC_056572.1	20451717	20451949	Intron (XM_042756553.1/LOC109048416, intron 1 of 31)	20384209	20465134	LOC109048416	subgenome A
NC_056572.1	20429853	20430069	Intron (XM_042756553.1/LOC109048416, intron 4 of 31)	20384209	20465134	LOC109048416	subgenome A
NC_056572.1	20427075	20427283	Exon (XM_042756553.1/LOC109048416, exon 6 of 32)	20384209	20465134	LOC109048416	subgenome A
NC_056572.1	20439944	20441001	Intron (XM_042756553.1/LOC109048416, intron 3 of 31)	20384209	20465134	LOC109048416	subgenome A
NC_056572.1	20426570	20426769	Exon (XM_042756553.1/LOC109048416, exon 6 of 32)	20384209	20465134	LOC109048416	subgenome A
NC_056572.1	20700590	20700904	Distal Intergenic	20723735	20732843	LOC109048620	subgenome A
NC_056572.1	20773145	20773417	Distal Intergenic	20723735	20732843	LOC109048620	subgenome A
NC_056572.1	20709551	20709750	Distal Intergenic	20723735	20732843	LOC109048620	subgenome A
NC_056572.1	20733533	20733732	Promoter (<=1kb)	20723735	20732843	LOC109048620	subgenome A
NC_056572.1	20747784	20748002	Distal Intergenic	20723735	20732843	LOC109048620	subgenome A
NC_056572.1	20728882	20729151	Intron (XM_042757389.1/LOC109048620, intron 3 of 6)	20723735	20732843	LOC109048620	subgenome A
NC_056572.1	20732680	20732955	Promoter (<=1kb)	20723735	20732843	LOC109048620	subgenome A
NC_056572.1	20715674	20715895	Distal Intergenic	20723735	20732843	LOC109048620	subgenome A
NC_056572.1	20720548	20720886	Downstream (2-3kb)	20723735	20732843	LOC109048620	subgenome A
NC_056572.1	20710394	20710593	Distal Intergenic	20723735	20732843	LOC109048620	subgenome A
NC_056572.1	20774585	20774803	Distal Intergenic	20723735	20732843	LOC109048620	subgenome A
NC_056572.1	20753966	20754278	Distal Intergenic	20723735	20732843	LOC109048620	subgenome A
NC_056572.1	20709058	20709257	Distal Intergenic	20723735	20732843	LOC109048620	subgenome A
NC_056572.1	20706863	20707081	Distal Intergenic	20723735	20732843	LOC109048620	subgenome A
NC_056572.1	20727866	20728065	Intron (XM_042757389.1/LOC109048620, intron 3 of 6)	20723735	20732843	LOC109048620	subgenome A
NC_056572.1	20778404	20778626	Distal Intergenic	20723735	20732843	LOC109048620	subgenome A
NC_056572.1	20759086	20759317	Distal Intergenic	20723735	20732843	LOC109048620	subgenome A
NC_056572.1	24955047	24955292	Promoter (2-3kb)	24957849	24961329	LOC109048651	subgenome A
NC_056572.1	24957707	24958058	Promoter (<=1kb)	24957849	24961329	LOC109048651	subgenome A
NC_056572.1	33224655	33225412	Promoter (<=1kb)	33223768	33226618	LOC109049049	subgenome A
NC_056572.1	33229145	33229419	Promoter (<=1kb)	33228189	33230364	LOC109049050	subgenome A
NC_056572.1	33238788	33239008	Distal Intergenic	33243645	33245693	LOC109049052	subgenome A
NC_056572.1	33247540	33247794	Distal Intergenic	33243645	33245693	LOC109049052	subgenome A
NC_056572.1	33251619	33251911	Distal Intergenic	33243645	33245693	LOC109049052	subgenome A
NC_056572.1	24983473	24983916	5' UTR	24978752	24992018	LOC109049243	subgenome A
NC_056572.1	24975775	24976029	Promoter (2-3kb)	24978748	24992018	LOC109049243	subgenome A
NC_056572.1	25161037	25161245	Promoter (1-2kb)	25152011	25162287	LOC109049344	subgenome A
NC_056572.1	25156047	25156246	Exon (XM_042759151.1/LOC109049344, exon 12 of 15)	25152011	25162287	LOC109049344	subgenome A
NC_056572.1	25161814	25162468	Promoter (<=1kb)	25152011	25162287	LOC109049344	subgenome A
NC_056572.1	10051242	10051596	Intron (XM_042743076.1/LOC109049467, intron 3 of 15)	10023934	10092888	LOC109049467	subgenome A
NC_056572.1	10030400	10030654	Intron (XM_042743076.1/LOC109049467, intron 1 of 15)	10023934	10092888	LOC109049467	subgenome A
NC_056572.1	9983072	9983394	Intron (XM_042742791.1/LOC109060930, intron 21 of 22)	10023932	10087947	LOC109049467	subgenome A
NC_056572.1	10011789	10012103	Distal Intergenic	10023932	10087947	LOC109049467	subgenome A
NC_056572.1	10036566	10036815	Intron (XM_042743076.1/LOC109049467, intron 2 of 15)	10023934	10092888	LOC109049467	subgenome A
NC_056572.1	10023548	10024328	Promoter (<=1kb)	10023932	10087947	LOC109049467	subgenome A
NC_056572.1	10049823	10050178	Intron (XM_042743076.1/LOC109049467, intron 3 of 15)	10023934	10092888	LOC109049467	subgenome A
NC_056572.1	10013785	10013985	Distal Intergenic	10023932	10087947	LOC109049467	subgenome A
NC_056572.1	10058272	10058474	Exon (XM_042743076.1/LOC109049467, exon 5 of 16)	10023934	10092888	LOC109049467	subgenome A
NC_056572.1	9981840	9982073	Intron (XM_042742791.1/LOC109060930, intron 21 of 22)	10023932	10087947	LOC109049467	subgenome A
NC_056572.1	10054442	10054641	Intron (XM_042743076.1/LOC109049467, intron 3 of 15)	10023934	10092888	LOC109049467	subgenome A
NC_056572.1	9966703	9967019	Intron (XM_042742791.1/LOC109060930, intron 20 of 22)	10023932	10087947	LOC109049467	subgenome A
NC_056572.1	10001517	10001840	Distal Intergenic	10023932	10087947	LOC109049467	subgenome A
NC_056572.1	10043209	10043807	Intron (XM_042743076.1/LOC109049467, intron 2 of 15)	10023934	10092888	LOC109049467	subgenome A
NC_056572.1	9973141	9973574	Intron (XM_042742791.1/LOC109060930, intron 21 of 22)	10023932	10087947	LOC109049467	subgenome A
NC_056572.1	10002842	10003264	Distal Intergenic	10023932	10087947	LOC109049467	subgenome A
NC_056572.1	10052860	10053446	Intron (XM_042743076.1/LOC109049467, intron 3 of 15)	10023934	10092888	LOC109049467	subgenome A
NC_056572.1	10008983	10009633	Distal Intergenic	10023932	10087947	LOC109049467	subgenome A
NC_056572.1	9992860	9993205	Intron (XM_042742791.1/LOC109060930, intron 22 of 22)	10023932	10087947	LOC109049467	subgenome A
NC_056572.1	9997154	9997414	Exon (XM_042742791.1/LOC109060930, exon 23 of 23)	10023932	10087947	LOC109049467	subgenome A
NC_056572.1	10006963	10007475	Distal Intergenic	10023932	10087947	LOC109049467	subgenome A
NC_056572.1	9970904	9971127	Intron (XM_042742791.1/LOC109060930, intron 21 of 22)	10023932	10087947	LOC109049467	subgenome A
NC_056572.1	9984549	9984748	Intron (XM_042742791.1/LOC109060930, intron 21 of 22)	10023932	10087947	LOC109049467	subgenome A
NC_056572.1	9998835	9999053	3' UTR	10023932	10087947	LOC109049467	subgenome A
NC_056572.1	9961685	9962055	Intron (XM_042742791.1/LOC109060930, intron 20 of 22)	10023932	10087947	LOC109049467	subgenome A
NC_056572.1	25196091	25196320	Distal Intergenic	25208012	25211985	LOC109049741	subgenome A
NC_056572.1	2921458	2921808	Exon (XR_006161210.1/LOC122146694, exon 2 of 4)	2917686	2919127	LOC109050032	subgenome A
NC_056572.1	25154200	25154418	Exon (XM_042759151.1/LOC109049344, exon 13 of 15)	25149464	25151970	LOC109050990	subgenome A
NC_056572.1	25122824	25123214	Distal Intergenic	25148050	25150951	LOC109050990	subgenome A
NC_056572.1	25149290	25149587	Promoter (<=1kb)	25149431	25150951	LOC109050990	subgenome A
NC_056572.1	25135190	25135530	Distal Intergenic	25148050	25150951	LOC109050990	subgenome A
NC_056572.1	25134148	25134640	Distal Intergenic	25148050	25150951	LOC109050990	subgenome A
NC_056572.1	25129738	25130050	Distal Intergenic	25148050	25150951	LOC109050990	subgenome A
NC_056572.1	25123701	25124039	Distal Intergenic	25148050	25150951	LOC109050990	subgenome A
NC_056572.1	25136391	25136590	Distal Intergenic	25148050	25150951	LOC109050990	subgenome A
NC_056572.1	18352253	18352716	Intron (XM_042756089.1/LOC109051366, intron 5 of 12)	18214115	18366492	LOC109051366	subgenome A
NC_056572.1	18298488	18298696	Exon (XM_042756089.1/LOC109051366, exon 9 of 13)	18214115	18366492	LOC109051366	subgenome A
NC_056572.1	18315289	18315489	Intron (XM_042756089.1/LOC109051366, intron 7 of 12)	18214115	18366492	LOC109051366	subgenome A
NC_056572.1	18341193	18341392	Intron (XM_042756089.1/LOC109051366, intron 7 of 12)	18214115	18366492	LOC109051366	subgenome A
NC_056572.1	18358477	18359657	Intron (XM_042756089.1/LOC109051366, intron 5 of 12)	18214115	18366492	LOC109051366	subgenome A
NC_056572.1	18317190	18317406	Intron (XM_042756089.1/LOC109051366, intron 7 of 12)	18214115	18366492	LOC109051366	subgenome A
NC_056572.1	18290708	18291107	Intron (XM_042756089.1/LOC109051366, intron 9 of 12)	18214115	18366492	LOC109051366	subgenome A
NC_056572.1	18366802	18367633	Promoter (<=1kb)	18214115	18367193	LOC109051366	subgenome A
NC_056572.1	18329663	18329862	Intron (XM_042756089.1/LOC109051366, intron 7 of 12)	18214115	18366492	LOC109051366	subgenome A
NC_056572.1	18364611	18364810	Promoter (1-2kb)	18214115	18366492	LOC109051366	subgenome A
NC_056572.1	18330271	18330489	Intron (XM_042756089.1/LOC109051366, intron 7 of 12)	18214115	18366492	LOC109051366	subgenome A
NC_056572.1	18351431	18351658	Intron (XM_042756089.1/LOC109051366, intron 5 of 12)	18214115	18366492	LOC109051366	subgenome A
NC_056572.1	18378856	18380301	Distal Intergenic	18368367	18375399	LOC109051394	subgenome A
NC_056572.1	18397204	18397505	Distal Intergenic	18368367	18375399	LOC109051394	subgenome A
NC_056572.1	18372307	18372616	Exon (XR_002011360.2/LOC109051394, exon 2 of 3)	18368367	18375399	LOC109051394	subgenome A
NC_056572.1	18374767	18374985	Exon (XR_002011360.2/LOC109051394, exon 3 of 3)	18368367	18375399	LOC109051394	subgenome A
NC_056572.1	18401002	18401343	Distal Intergenic	18368367	18375399	LOC109051394	subgenome A
NC_056572.1	18399422	18399895	Distal Intergenic	18368367	18375399	LOC109051394	subgenome A
NC_056572.1	18390142	18390660	Distal Intergenic	18368367	18375399	LOC109051394	subgenome A
NC_056572.1	23410968	23411369	Intron (XM_042758269.1/LOC109051587, intron 2 of 21)	23403315	23428094	LOC109051587	subgenome A
NC_056572.1	23403175	23403914	Promoter (<=1kb)	23403314	23428094	LOC109051587	subgenome A
NC_056572.1	23412726	23412925	Intron (XM_042758269.1/LOC109051587, intron 2 of 21)	23403315	23428094	LOC109051587	subgenome A
NC_056572.1	23389503	23389886	Exon (XM_042758233.1/LOC109056953, exon 8 of 18)	23403314	23428094	LOC109051587	subgenome A
NC_056572.1	23411612	23411841	Intron (XM_042758269.1/LOC109051587, intron 2 of 21)	23403315	23428094	LOC109051587	subgenome A
NC_056572.1	23420049	23420511	Exon (XM_042758269.1/LOC109051587, exon 14 of 22)	23403315	23428094	LOC109051587	subgenome A
NC_056572.1	23422348	23422661	Exon (XM_042758269.1/LOC109051587, exon 17 of 22)	23403315	23428094	LOC109051587	subgenome A
NC_056572.1	5540046	5540245	Promoter (<=1kb)	5535089	5540261	LOC109051718	subgenome A
NC_056572.1	37117735	37117984	Distal Intergenic	37122159	37123485	LOC109051721	subgenome A
NC_056572.1	37123472	37124293	Promoter (1-2kb)	37122159	37123485	LOC109051721	subgenome A
NC_056572.1	37125928	37126142	Distal Intergenic	37122159	37123485	LOC109051721	subgenome A
NC_056572.1	32660061	32660486	Promoter (<=1kb)	32659743	32670982	LOC109051876	subgenome A
NC_056572.1	32662944	32663143	Exon (XM_042762735.1/LOC109051876, exon 5 of 18)	32659743	32670982	LOC109051876	subgenome A
NC_056572.1	8354285	8354945	Promoter (<=1kb)	8353814	8357452	LOC109051881	subgenome A
NC_056572.1	8283902	8284117	Intron (XM_042736590.1/LOC109052115, intron 4 of 13)	8324925	8333113	LOC109051882	subgenome A
NC_056572.1	8289208	8289428	Intron (XM_042736590.1/LOC109052115, intron 4 of 13)	8324925	8333113	LOC109051882	subgenome A
NC_056572.1	8298055	8298318	Exon (XM_042736590.1/LOC109052115, exon 14 of 14)	8324925	8333113	LOC109051882	subgenome A
NC_056572.1	8299658	8299876	3' UTR	8324925	8333113	LOC109051882	subgenome A
NC_056572.1	8300354	8300573	3' UTR	8324925	8333113	LOC109051882	subgenome A
NC_056572.1	8311830	8312336	Distal Intergenic	8324925	8333113	LOC109051882	subgenome A
NC_056572.1	8313672	8313871	Distal Intergenic	8324925	8333113	LOC109051882	subgenome A
NC_056572.1	8319684	8319992	Distal Intergenic	8324925	8333113	LOC109051882	subgenome A
NC_056572.1	8323206	8323560	Downstream (1-2kb)	8324925	8333113	LOC109051882	subgenome A
NC_056572.1	8325474	8325686	3' UTR	8324925	8333113	LOC109051882	subgenome A
NC_056572.1	8332727	8333637	Promoter (<=1kb)	8324925	8333113	LOC109051882	subgenome A
NC_056572.1	8351700	8351899	Promoter (1-2kb)	8348758	8353789	LOC109051883	subgenome A
NC_056572.1	8353686	8354054	Promoter (<=1kb)	8348758	8353789	LOC109051883	subgenome A
NC_056572.1	32674886	32675178	Promoter (<=1kb)	32671066	32675055	LOC109051898	subgenome A
NC_056572.1	8345873	8346608	Promoter (<=1kb)	8339891	8347005	LOC109051902	subgenome A
NC_056572.1	8343786	8344617	Promoter (2-3kb)	8339891	8347005	LOC109051902	subgenome A
NC_056572.1	33172111	33172795	Promoter (<=1kb)	33155361	33172434	LOC109052075	subgenome A
NC_056572.1	33167368	33167628	Intron (XM_042763218.1/LOC109052075, intron 6 of 24)	33155361	33172434	LOC109052075	subgenome A
NC_056572.1	33165544	33165842	Exon (XM_042763218.1/LOC109052075, exon 8 of 25)	33155361	33172434	LOC109052075	subgenome A
NC_056572.1	33080648	33081042	Promoter (1-2kb)	33076526	33082204	LOC109052076	subgenome A
NC_056572.1	33081704	33082302	Promoter (<=1kb)	33076526	33082204	LOC109052076	subgenome A
NC_056572.1	33108253	33108459	Exon (XM_042763190.1/LOC109052084, exon 77 of 77)	33093380	33106773	LOC109052079	subgenome A
NC_056572.1	33109522	33109826	Exon (XM_042763190.1/LOC109052084, exon 75 of 77)	33093380	33106773	LOC109052079	subgenome A
NC_056572.1	33111374	33111586	Exon (XM_042763190.1/LOC109052084, exon 72 of 77)	33093380	33106773	LOC109052079	subgenome A
NC_056572.1	33162173	33162596	Exon (XM_042763218.1/LOC109052075, exon 13 of 25)	33106815	33154771	LOC109052084	subgenome A
NC_056572.1	33157998	33158197	Exon (XM_042763218.1/LOC109052075, exon 22 of 25)	33106815	33154771	LOC109052084	subgenome A
NC_056572.1	33147294	33147643	Exon (XM_042763190.1/LOC109052084, exon 3 of 77)	33106815	33154770	LOC109052084	subgenome A
NC_056572.1	33139152	33139381	Exon (XM_042763190.1/LOC109052084, exon 15 of 77)	33106815	33154770	LOC109052084	subgenome A
NC_056572.1	33144838	33145133	Exon (XM_042763190.1/LOC109052084, exon 5 of 77)	33106815	33154770	LOC109052084	subgenome A
NC_056572.1	33150392	33150667	Intron (XM_042763190.1/LOC109052084, intron 1 of 76)	33106815	33154770	LOC109052084	subgenome A
NC_056572.1	33154417	33154986	Promoter (<=1kb)	33106815	33154770	LOC109052084	subgenome A
NC_056572.1	33135436	33135718	Exon (XM_042763190.1/LOC109052084, exon 17 of 77)	33106815	33154770	LOC109052084	subgenome A
NC_056572.1	33129695	33129923	Exon (XM_042763190.1/LOC109052084, exon 30 of 77)	33106815	33154770	LOC109052084	subgenome A
NC_056572.1	33128808	33129007	Exon (XM_042763190.1/LOC109052084, exon 33 of 77)	33106815	33154770	LOC109052084	subgenome A
NC_056572.1	35367430	35368154	Intron (XM_042764242.1/LOC109052108, intron 18 of 40)	35326698	35415433	LOC109052108	subgenome A
NC_056572.1	35337596	35337853	Intron (XM_042764242.1/LOC109052108, intron 5 of 40)	35326698	35415433	LOC109052108	subgenome A
NC_056572.1	35353967	35354166	Intron (XM_042764242.1/LOC109052108, intron 15 of 40)	35326698	35415433	LOC109052108	subgenome A
NC_056572.1	35368603	35368848	Intron (XM_042764242.1/LOC109052108, intron 18 of 40)	35326698	35415433	LOC109052108	subgenome A
NC_056572.1	35360526	35360971	Intron (XM_042764242.1/LOC109052108, intron 18 of 40)	35326698	35415433	LOC109052108	subgenome A
NC_056572.1	35361740	35362042	Intron (XM_042764242.1/LOC109052108, intron 18 of 40)	35326698	35415433	LOC109052108	subgenome A
NC_056572.1	35326685	35327034	Promoter (<=1kb)	35326698	35415433	LOC109052108	subgenome A
NC_056572.1	8204780	8205063	Distal Intergenic	8208715	8302010	LOC109052115	subgenome A
NC_056572.1	25730388	25730587	Promoter (<=1kb)	25730530	25746596	LOC109052124	subgenome A
NC_056572.1	25720971	25721348	Intron (XM_042759433.1/LOC109044807, intron 21 of 22)	25730530	25746596	LOC109052124	subgenome A
NC_056572.1	25718333	25718665	Exon (XM_042759433.1/LOC109044807, exon 20 of 23)	25730530	25746596	LOC109052124	subgenome A
NC_056572.1	34922858	34923057	Promoter (<=1kb)	34921344	34923128	LOC109052209	subgenome A
NC_056572.1	38598087	38598308	Intron (XM_042765405.1/LOC109052372, intron 25 of 27)	38600967	38603160	LOC109052361	subgenome A
NC_056572.1	38599902	38600254	Promoter (2-3kb)	38600967	38603160	LOC109052361	subgenome A
NC_056572.1	38595792	38596247	Exon (XM_042765405.1/LOC109052372, exon 20 of 28)	38600967	38603160	LOC109052361	subgenome A
NC_056572.1	38596356	38596604	Intron (XM_042765405.1/LOC109052372, intron 21 of 27)	38600967	38603160	LOC109052361	subgenome A
NC_056572.1	38602534	38603212	Promoter (<=1kb)	38600967	38603160	LOC109052361	subgenome A
NC_056572.1	38583638	38584540	Promoter (<=1kb)	38584059	38600961	LOC109052372	subgenome A
NC_056572.1	38585516	38585767	Promoter (1-2kb)	38584063	38600961	LOC109052372	subgenome A
NC_056572.1	38605232	38606721	Promoter (1-2kb)	38603911	38609351	LOC109052374	subgenome A
NC_056572.1	38617533	38617751	Distal Intergenic	38603911	38609351	LOC109052374	subgenome A
NC_056572.1	38616192	38616465	Distal Intergenic	38603911	38609351	LOC109052374	subgenome A
NC_056572.1	38604228	38604428	Promoter (<=1kb)	38603911	38609351	LOC109052374	subgenome A
NC_056572.1	36089370	36090235	Intron (XM_042764727.1/LOC109071913, intron 3 of 8)	36098235	36098712	LOC109052397	subgenome A
NC_056572.1	36100513	36100852	Promoter (2-3kb)	36098235	36098712	LOC109052397	subgenome A
NC_056572.1	36090471	36090864	Intron (XM_042764727.1/LOC109071913, intron 3 of 8)	36098235	36098712	LOC109052397	subgenome A
NC_056572.1	36093264	36093508	Intron (XM_042764727.1/LOC109071913, intron 3 of 8)	36098235	36098712	LOC109052397	subgenome A
NC_056572.1	36092027	36093119	Intron (XM_042764727.1/LOC109071913, intron 3 of 8)	36098235	36098712	LOC109052397	subgenome A
NC_056572.1	36091395	36091822	Intron (XM_042764727.1/LOC109071913, intron 3 of 8)	36098235	36098712	LOC109052397	subgenome A
NC_056572.1	5521073	5521326	Intron (XM_042766235.1/LOC109052457, intron 1 of 45)	5466401	5534297	LOC109052457	subgenome A
NC_056572.1	5533631	5533951	Promoter (<=1kb)	5466401	5534297	LOC109052457	subgenome A
NC_056572.1	5535766	5536239	Promoter (1-2kb)	5466401	5534297	LOC109052457	subgenome A
NC_056572.1	5535399	5535598	Promoter (1-2kb)	5466401	5534297	LOC109052457	subgenome A
NC_056572.1	5501538	5502680	Intron (XM_042766235.1/LOC109052457, intron 14 of 45)	5466401	5534297	LOC109052457	subgenome A
NC_056572.1	5534024	5534384	Promoter (<=1kb)	5466401	5534297	LOC109052457	subgenome A
NC_056572.1	9373300	9373520	Intron (XM_042741243.1/LOC109052551, intron 13 of 26)	9329754	9509265	LOC109052551	subgenome A
NC_056572.1	9466646	9466865	Intron (XM_042741243.1/LOC109052551, intron 1 of 26)	9329754	9509265	LOC109052551	subgenome A
NC_056572.1	9344718	9344917	Exon (XM_042741243.1/LOC109052551, exon 24 of 27)	9329754	9509265	LOC109052551	subgenome A
NC_056572.1	9476716	9476940	Intron (XM_042741243.1/LOC109052551, intron 1 of 26)	9329754	9509265	LOC109052551	subgenome A
NC_056572.1	9472344	9472543	Intron (XM_042741243.1/LOC109052551, intron 1 of 26)	9329754	9509265	LOC109052551	subgenome A
NC_056572.1	9508821	9509020	Promoter (<=1kb)	9329754	9509265	LOC109052551	subgenome A
NC_056572.1	9359398	9359633	Intron (XM_042741243.1/LOC109052551, intron 20 of 26)	9329754	9509265	LOC109052551	subgenome A
NC_056572.1	9424157	9424356	Intron (XM_042741243.1/LOC109052551, intron 1 of 26)	9329754	9509265	LOC109052551	subgenome A
NC_056572.1	9435634	9435873	Intron (XM_042741243.1/LOC109052551, intron 1 of 26)	9329754	9509265	LOC109052551	subgenome A
NC_056572.1	9456876	9457075	Intron (XM_042741243.1/LOC109052551, intron 1 of 26)	9329754	9509265	LOC109052551	subgenome A
NC_056572.1	9336357	9336633	Intron (XM_042741243.1/LOC109052551, intron 26 of 26)	9329754	9509265	LOC109052551	subgenome A
NC_056572.1	9459049	9459248	Intron (XM_042741243.1/LOC109052551, intron 1 of 26)	9329754	9509265	LOC109052551	subgenome A
NC_056572.1	9412595	9413037	Intron (XM_042741243.1/LOC109052551, intron 2 of 26)	9329754	9509265	LOC109052551	subgenome A
NC_056572.1	9335581	9336081	Intron (XM_042741243.1/LOC109052551, intron 26 of 26)	9329754	9509265	LOC109052551	subgenome A
NC_056572.1	9458352	9458885	Intron (XM_042741243.1/LOC109052551, intron 1 of 26)	9329754	9509265	LOC109052551	subgenome A
NC_056572.1	9448746	9448995	Intron (XM_042741243.1/LOC109052551, intron 1 of 26)	9329754	9509265	LOC109052551	subgenome A
NC_056572.1	9447297	9447669	Intron (XM_042741243.1/LOC109052551, intron 1 of 26)	9329754	9509265	LOC109052551	subgenome A
NC_056572.1	9428288	9428518	Intron (XM_042741243.1/LOC109052551, intron 1 of 26)	9329754	9509265	LOC109052551	subgenome A
NC_056572.1	9354908	9355121	Intron (XM_042741243.1/LOC109052551, intron 20 of 26)	9329754	9509265	LOC109052551	subgenome A
NC_056572.1	9334321	9334822	Intron (XM_042741243.1/LOC109052551, intron 26 of 26)	9329754	9509265	LOC109052551	subgenome A
NC_056572.1	9489682	9489881	Intron (XM_042741243.1/LOC109052551, intron 1 of 26)	9329754	9509265	LOC109052551	subgenome A
NC_056572.1	8570590	8570803	Promoter (1-2kb)	8569424	8578546	LOC109052585	subgenome A
NC_056572.1	8569245	8569930	Promoter (<=1kb)	8569424	8575938	LOC109052585	subgenome A
NC_056572.1	8574174	8574535	Exon (XR_006156467.1/LOC109052585, exon 4 of 6)	8569424	8578546	LOC109052585	subgenome A
NC_056572.1	8585161	8585396	Promoter (<=1kb)	8560905	8585144	LOC109052588	subgenome A
NC_056572.1	8579405	8579686	Exon (XM_042738832.1/LOC109052588, exon 5 of 13)	8560905	8583118	LOC109052588	subgenome A
NC_056572.1	665617	665973	3' UTR	665472	669621	LOC109052741	subgenome A
NC_056572.1	668284	668549	Promoter (1-2kb)	665472	669621	LOC109052741	subgenome A
NC_056572.1	666559	666777	Promoter (2-3kb)	665472	669621	LOC109052741	subgenome A
NC_056572.1	655523	655722	Downstream (2-3kb)	657782	659890	LOC109052749	subgenome A
NC_056572.1	3122341	3122671	Exon (XM_042766553.1/LOC109052755, exon 11 of 14)	3115616	3126733	LOC109052755	subgenome A
NC_056572.1	3118631	3118978	Exon (XM_042766553.1/LOC109052755, exon 2 of 14)	3115616	3126733	LOC109052755	subgenome A
NC_056572.1	3111051	3111681	Promoter (<=1kb)	3107337	3111483	LOC109052756	subgenome A
NC_056572.1	3109767	3109966	Promoter (1-2kb)	3107337	3111483	LOC109052756	subgenome A
NC_056572.1	3087736	3088589	Promoter (<=1kb)	3087696	3105333	LOC109052757	subgenome A
NC_056572.1	3091464	3091663	Intron (XM_042766492.1/LOC109052757, intron 1 of 9)	3087696	3105333	LOC109052757	subgenome A
NC_056572.1	3087067	3087310	Promoter (<=1kb)	3087696	3105333	LOC109052757	subgenome A
NC_056572.1	3080046	3080344	Promoter (1-2kb)	3054739	3078974	LOC109052764	subgenome A
NC_056572.1	3069058	3069863	Intron (XM_042766950.1/LOC109052764, intron 2 of 2)	3054739	3078974	LOC109052764	subgenome A
NC_056572.1	3060533	3060862	Intron (XM_042766950.1/LOC109052764, intron 2 of 2)	3054739	3078974	LOC109052764	subgenome A
NC_056572.1	38284715	38285392	Promoter (<=1kb)	38284798	38340135	LOC109052844	subgenome A
NC_056572.1	38313602	38314400	Intron (XM_042765376.1/LOC109053278, intron 2 of 5)	38284798	38340135	LOC109052844	subgenome A
NC_056572.1	38272932	38273698	Intron (XM_042765376.1/LOC109053278, intron 2 of 5)	38284798	38340135	LOC109052844	subgenome A
NC_056572.1	38289484	38289966	Exon (XM_042765363.1/LOC109052844, exon 3 of 13)	38284798	38340135	LOC109052844	subgenome A
NC_056572.1	38300441	38301016	Intron (XM_042765376.1/LOC109053278, intron 2 of 5)	38284798	38340135	LOC109052844	subgenome A
NC_056572.1	38299816	38300066	Intron (XM_042765376.1/LOC109053278, intron 2 of 5)	38284798	38340135	LOC109052844	subgenome A
NC_056572.1	38314838	38315050	Exon (XM_042765363.1/LOC109052844, exon 8 of 13)	38284798	38340135	LOC109052844	subgenome A
NC_056572.1	38309670	38309997	Intron (XM_042765376.1/LOC109053278, intron 2 of 5)	38284798	38340135	LOC109052844	subgenome A
NC_056572.1	38242904	38243381	Intron (XM_042765376.1/LOC109053278, intron 2 of 5)	38284798	38340135	LOC109052844	subgenome A
NC_056572.1	38222288	38222656	Intron (XM_042765376.1/LOC109053278, intron 2 of 5)	38284798	38340135	LOC109052844	subgenome A
NC_056572.1	38252325	38252527	Intron (XM_042765376.1/LOC109053278, intron 2 of 5)	38284798	38340135	LOC109052844	subgenome A
NC_056572.1	38279895	38280418	Intron (XM_042765376.1/LOC109053278, intron 2 of 5)	38284798	38340135	LOC109052844	subgenome A
NC_056572.1	38306448	38306847	Intron (XM_042765376.1/LOC109053278, intron 2 of 5)	38284798	38340135	LOC109052844	subgenome A
NC_056572.1	38304062	38304373	Exon (XM_042765363.1/LOC109052844, exon 7 of 13)	38284798	38340135	LOC109052844	subgenome A
NC_056572.1	38223351	38224067	Intron (XM_042765376.1/LOC109053278, intron 2 of 5)	38284798	38340135	LOC109052844	subgenome A
NC_056572.1	38219916	38220164	Intron (XM_042765376.1/LOC109053278, intron 2 of 5)	38284798	38340135	LOC109052844	subgenome A
NC_056572.1	38271664	38272013	Intron (XM_042765376.1/LOC109053278, intron 2 of 5)	38284798	38340135	LOC109052844	subgenome A
NC_056572.1	38253303	38253765	Intron (XM_042765376.1/LOC109053278, intron 2 of 5)	38284798	38340135	LOC109052844	subgenome A
NC_056572.1	22309353	22309733	Promoter (<=1kb)	22274210	22308400	LOC109052899	subgenome A
NC_056572.1	22305652	22305852	Promoter (2-3kb)	22274210	22308399	LOC109052899	subgenome A
NC_056572.1	22295732	22295957	Exon (XM_042757668.1/LOC109052899, exon 10 of 30)	22274210	22308399	LOC109052899	subgenome A
NC_056572.1	22308227	22308617	Promoter (<=1kb)	22274210	22308399	LOC109052899	subgenome A
NC_056572.1	22298710	22299067	Exon (XM_042757611.1/LOC109052899, exon 8 of 29)	22274210	22308399	LOC109052899	subgenome A
NC_056572.1	22304169	22304451	Exon (XM_042757611.1/LOC109052899, exon 5 of 29)	22274210	22308399	LOC109052899	subgenome A
NC_056572.1	22301307	22301525	Intron (XM_042757611.1/LOC109052899, intron 5 of 28)	22274210	22308399	LOC109052899	subgenome A
NC_056572.1	22289833	22290397	Exon (XM_042757611.1/LOC109052899, exon 13 of 29)	22274210	22308399	LOC109052899	subgenome A
NC_056572.1	22248796	22249057	Distal Intergenic	22258276	22259833	LOC109052900	subgenome A
NC_056572.1	22255313	22255512	Promoter (2-3kb)	22258276	22259833	LOC109052900	subgenome A
NC_056572.1	22259939	22260495	Promoter (1-2kb)	22258276	22259833	LOC109052900	subgenome A
NC_056572.1	22268942	22269259	Distal Intergenic	22258276	22259833	LOC109052900	subgenome A
NC_056572.1	22247634	22247852	Distal Intergenic	22258276	22259833	LOC109052900	subgenome A
NC_056572.1	22265006	22265304	Distal Intergenic	22258276	22259833	LOC109052900	subgenome A
NC_056572.1	22252391	22252660	Distal Intergenic	22258276	22259833	LOC109052900	subgenome A
NC_056572.1	22257455	22257708	Promoter (<=1kb)	22258276	22259833	LOC109052900	subgenome A
NC_056572.1	22254404	22254633	Distal Intergenic	22258276	22259833	LOC109052900	subgenome A
NC_056572.1	22278590	22278877	Exon (XM_042757611.1/LOC109052899, exon 26 of 29)	22258276	22259833	LOC109052900	subgenome A
NC_056572.1	22258136	22258374	Promoter (<=1kb)	22258276	22259833	LOC109052900	subgenome A
NC_056572.1	22115778	22116100	Promoter (2-3kb)	22118813	22220510	LOC109052917	subgenome A
NC_056572.1	22088501	22088783	Distal Intergenic	22105661	22220510	LOC109052917	subgenome A
NC_056572.1	22109995	22110194	Intron (XM_042757679.1/LOC109052917, intron 1 of 17)	22105662	22220506	LOC109052917	subgenome A
NC_056572.1	22130103	22130426	Intron (XM_042757679.1/LOC109052917, intron 2 of 17)	22118813	22220510	LOC109052917	subgenome A
NC_056572.1	22105518	22106126	Promoter (<=1kb)	22105661	22220510	LOC109052917	subgenome A
NC_056572.1	22117813	22118106	Promoter (<=1kb)	22118813	22220510	LOC109052917	subgenome A
NC_056572.1	22083257	22083835	Distal Intergenic	22105661	22220510	LOC109052917	subgenome A
NC_056572.1	22086335	22086538	Distal Intergenic	22105661	22220510	LOC109052917	subgenome A
NC_056572.1	22161114	22161577	Intron (XM_042757679.1/LOC109052917, intron 3 of 17)	22118813	22220510	LOC109052917	subgenome A
NC_056572.1	22046899	22047293	Distal Intergenic	22105661	22220510	LOC109052917	subgenome A
NC_056572.1	22153525	22153980	Intron (XM_042757679.1/LOC109052917, intron 3 of 17)	22118813	22220510	LOC109052917	subgenome A
NC_056572.1	22064717	22065124	Distal Intergenic	22105661	22220510	LOC109052917	subgenome A
NC_056572.1	22067767	22068403	Distal Intergenic	22105661	22220510	LOC109052917	subgenome A
NC_056572.1	22057867	22058432	Distal Intergenic	22105661	22220510	LOC109052917	subgenome A
NC_056572.1	22117177	22117521	Promoter (1-2kb)	22118813	22220510	LOC109052917	subgenome A
NC_056572.1	22047978	22048334	Distal Intergenic	22105661	22220510	LOC109052917	subgenome A
NC_056572.1	22056978	22057518	Distal Intergenic	22105661	22220510	LOC109052917	subgenome A
NC_056572.1	22062544	22062743	Distal Intergenic	22105661	22220510	LOC109052917	subgenome A
NC_056572.1	22044282	22044511	Distal Intergenic	22105661	22220510	LOC109052917	subgenome A
NC_056572.1	22086841	22087145	Distal Intergenic	22105661	22220510	LOC109052917	subgenome A
NC_056572.1	22032337	22032536	Distal Intergenic	22105661	22220510	LOC109052917	subgenome A
NC_056572.1	22036946	22037244	Distal Intergenic	22105661	22220510	LOC109052917	subgenome A
NC_056572.1	22146550	22146927	Intron (XM_042757679.1/LOC109052917, intron 3 of 17)	22118813	22220510	LOC109052917	subgenome A
NC_056572.1	22056473	22056828	Distal Intergenic	22105661	22220510	LOC109052917	subgenome A
NC_056572.1	22140455	22141203	5' UTR	22118813	22220510	LOC109052917	subgenome A
NC_056572.1	22045969	22046243	Distal Intergenic	22105661	22220510	LOC109052917	subgenome A
NC_056572.1	22030318	22030713	Distal Intergenic	22105661	22220510	LOC109052917	subgenome A
NC_056572.1	22025746	22025945	Distal Intergenic	22105661	22220510	LOC109052917	subgenome A
NC_056572.1	22124145	22124384	Intron (XM_042757679.1/LOC109052917, intron 2 of 17)	22118813	22220510	LOC109052917	subgenome A
NC_056572.1	22093492	22093785	Distal Intergenic	22105661	22220510	LOC109052917	subgenome A
NC_056572.1	22207352	22207558	Intron (XM_042757679.1/LOC109052917, intron 5 of 17)	22221470	22227042	LOC109052924	subgenome A
NC_056572.1	22200766	22201165	Intron (XM_042757679.1/LOC109052917, intron 5 of 17)	22221470	22227042	LOC109052924	subgenome A
NC_056572.1	22218098	22218484	Promoter (2-3kb)	22221470	22227042	LOC109052924	subgenome A
NC_056572.1	22215600	22215924	Exon (XM_042757679.1/LOC109052917, exon 13 of 18)	22221470	22227042	LOC109052924	subgenome A
NC_056572.1	22195658	22195977	Intron (XM_042757679.1/LOC109052917, intron 5 of 17)	22221470	22227042	LOC109052924	subgenome A
NC_056572.1	22174401	22175204	Intron (XM_042757679.1/LOC109052917, intron 3 of 17)	22221470	22227042	LOC109052924	subgenome A
NC_056572.1	22190408	22190738	Exon (XM_042757679.1/LOC109052917, exon 5 of 18)	22221470	22227042	LOC109052924	subgenome A
NC_056572.1	22221424	22221921	Promoter (<=1kb)	22221470	22227042	LOC109052924	subgenome A
NC_056572.1	22184481	22184908	Intron (XM_042757679.1/LOC109052917, intron 3 of 17)	22221470	22227042	LOC109052924	subgenome A
NC_056572.1	22224293	22224620	Promoter (2-3kb)	22221575	22227042	LOC109052924	subgenome A
NC_056572.1	22196968	22197265	Intron (XM_042757679.1/LOC109052917, intron 5 of 17)	22221470	22227042	LOC109052924	subgenome A
NC_056572.1	22199234	22199433	Intron (XM_042757679.1/LOC109052917, intron 5 of 17)	22221470	22227042	LOC109052924	subgenome A
NC_056572.1	22207669	22208105	Intron (XM_042757679.1/LOC109052917, intron 5 of 17)	22221470	22227042	LOC109052924	subgenome A
NC_056572.1	31227471	31227706	Promoter (1-2kb)	31225512	31228933	LOC109053050	subgenome A
NC_056572.1	31240700	31240987	Promoter (2-3kb)	31232867	31238476	LOC109053051	subgenome A
NC_056572.1	31233075	31233314	Exon (XM_042762360.1/LOC109053051, exon 11 of 11)	31232867	31238476	LOC109053051	subgenome A
NC_056572.1	31241790	31242303	Intron (XM_042762191.1/LOC109055918, intron 1 of 4)	31232867	31238476	LOC109053051	subgenome A
NC_056572.1	31235285	31235494	Promoter (2-3kb)	31232867	31238476	LOC109053051	subgenome A
NC_056572.1	1254788	1255237	Promoter (<=1kb)	1205007	1254912	LOC109053126	subgenome A
NC_056572.1	1250261	1250616	Intron (XM_042711072.1/LOC109053126, intron 1 of 7)	1205007	1254912	LOC109053126	subgenome A
NC_056572.1	1236194	1236393	Intron (XM_042711072.1/LOC109053126, intron 1 of 7)	1205007	1254912	LOC109053126	subgenome A
NC_056572.1	1231130	1231329	Intron (XM_042711072.1/LOC109053126, intron 1 of 7)	1205007	1254912	LOC109053126	subgenome A
NC_056572.1	1254231	1254641	Promoter (<=1kb)	1205007	1254912	LOC109053126	subgenome A
NC_056572.1	1246456	1246768	Intron (XM_042711072.1/LOC109053126, intron 1 of 7)	1205007	1254912	LOC109053126	subgenome A
NC_056572.1	1228763	1228962	Intron (XM_042711072.1/LOC109053126, intron 1 of 7)	1205007	1254912	LOC109053126	subgenome A
NC_056572.1	1237660	1237878	Intron (XM_042711072.1/LOC109053126, intron 1 of 7)	1205007	1254912	LOC109053126	subgenome A
NC_056572.1	16244655	16245011	Promoter (<=1kb)	16243713	16323306	LOC109053195	subgenome A
NC_056572.1	16272054	16272579	Intron (XM_042751567.1/LOC109053195, intron 1 of 23)	16243713	16323306	LOC109053195	subgenome A
NC_056572.1	16270711	16271000	Intron (XM_042751567.1/LOC109053195, intron 1 of 23)	16243713	16323306	LOC109053195	subgenome A
NC_056572.1	16250389	16250741	Intron (XM_042751567.1/LOC109053195, intron 1 of 23)	16243713	16323306	LOC109053195	subgenome A
NC_056572.1	16272970	16273234	Intron (XM_042751567.1/LOC109053195, intron 1 of 23)	16243713	16323306	LOC109053195	subgenome A
NC_056572.1	16256012	16256364	Intron (XM_042751567.1/LOC109053195, intron 1 of 23)	16243713	16323306	LOC109053195	subgenome A
NC_056572.1	16252603	16252938	Intron (XM_042751567.1/LOC109053195, intron 1 of 23)	16243713	16323306	LOC109053195	subgenome A
NC_056572.1	16253560	16253759	Intron (XM_042751567.1/LOC109053195, intron 1 of 23)	16243713	16323306	LOC109053195	subgenome A
NC_056572.1	16251209	16251501	Intron (XM_042751567.1/LOC109053195, intron 1 of 23)	16243713	16323306	LOC109053195	subgenome A
NC_056572.1	16263248	16263684	Intron (XM_042751567.1/LOC109053195, intron 1 of 23)	16243713	16323306	LOC109053195	subgenome A
NC_056572.1	16265002	16265269	Intron (XM_042751567.1/LOC109053195, intron 1 of 23)	16243713	16323306	LOC109053195	subgenome A
NC_056572.1	16243507	16244038	Promoter (<=1kb)	16243712	16323306	LOC109053195	subgenome A
NC_056572.1	16242625	16242856	Promoter (<=1kb)	16243712	16323306	LOC109053195	subgenome A
NC_056572.1	36829762	36829964	Exon (XM_042764947.1/LOC109053228, exon 4 of 9)	36826164	36833988	LOC109053228	subgenome A
NC_056572.1	36804743	36805032	Promoter (<=1kb)	36796012	36805438	LOC109053229	subgenome A
NC_056572.1	13685883	13686558	Promoter (<=1kb)	13659593	13686284	LOC109053238	subgenome A
NC_056572.1	38020568	38020835	Intron (XM_042765376.1/LOC109053278, intron 2 of 5)	37986958	38413724	LOC109053278	subgenome A
NC_056572.1	38022494	38022770	Intron (XM_042765376.1/LOC109053278, intron 2 of 5)	37986958	38413724	LOC109053278	subgenome A
NC_056572.1	38022976	38023244	Intron (XM_042765376.1/LOC109053278, intron 2 of 5)	37986958	38413724	LOC109053278	subgenome A
NC_056572.1	38024119	38024375	Intron (XM_042765376.1/LOC109053278, intron 2 of 5)	37986958	38413724	LOC109053278	subgenome A
NC_056572.1	38027245	38027519	Intron (XM_042765376.1/LOC109053278, intron 2 of 5)	37986958	38413724	LOC109053278	subgenome A
NC_056572.1	38029894	38030502	Intron (XM_042765376.1/LOC109053278, intron 2 of 5)	37986958	38413724	LOC109053278	subgenome A
NC_056572.1	38007064	38007375	Intron (XM_042765376.1/LOC109053278, intron 2 of 5)	37986958	38413724	LOC109053278	subgenome A
NC_056572.1	38008211	38008647	Intron (XM_042765376.1/LOC109053278, intron 2 of 5)	37986958	38413724	LOC109053278	subgenome A
NC_056572.1	38018244	38018459	Intron (XM_042765376.1/LOC109053278, intron 2 of 5)	37986958	38413724	LOC109053278	subgenome A
NC_056572.1	37990449	37991117	Intron (XM_042765376.1/LOC109053278, intron 2 of 5)	37986958	38413724	LOC109053278	subgenome A
NC_056572.1	38998067	38998449	Exon (XM_042765846.1/LOC109053284, exon 8 of 11)	38970540	39021964	LOC109053284	subgenome A
NC_056572.1	39006748	39007067	Exon (XM_042765846.1/LOC109053284, exon 4 of 11)	38970540	39021964	LOC109053284	subgenome A
NC_056572.1	39000403	39000760	Intron (XM_042765846.1/LOC109053284, intron 4 of 10)	38970540	39021964	LOC109053284	subgenome A
NC_056572.1	39013382	39013591	Intron (XM_042765846.1/LOC109053284, intron 2 of 10)	38970540	39021964	LOC109053284	subgenome A
NC_056572.1	39015796	39016498	Intron (XM_042765846.1/LOC109053284, intron 2 of 10)	38970540	39021964	LOC109053284	subgenome A
NC_056572.1	39027024	39027369	Intron (XM_042765827.1/txndc11, intron 8 of 11)	38970540	39021964	LOC109053284	subgenome A
NC_056572.1	39028465	39028714	Exon (XM_042765827.1/txndc11, exon 8 of 12)	38970540	39021964	LOC109053284	subgenome A
NC_056572.1	38998511	38999360	Exon (XM_042765846.1/LOC109053284, exon 6 of 11)	38970540	39021964	LOC109053284	subgenome A
NC_056572.1	39025992	39026297	Intron (XM_042765827.1/txndc11, intron 8 of 11)	38970540	39021964	LOC109053284	subgenome A
NC_056572.1	38490354	38490643	Promoter (2-3kb)	38487700	38492918	LOC109053286	subgenome A
NC_056572.1	38492297	38492753	3' UTR	38487700	38492918	LOC109053286	subgenome A
NC_056572.1	38497116	38498407	Downstream (2-3kb)	38487700	38492918	LOC109053286	subgenome A
NC_056572.1	38433918	38434344	Exon (XM_042765737.1/LOC109053292, exon 19 of 21)	38430650	38453983	LOC109053292	subgenome A
NC_056572.1	38424165	38424461	Distal Intergenic	38430650	38453983	LOC109053292	subgenome A
NC_056572.1	38435139	38435402	Exon (XM_042765737.1/LOC109053292, exon 18 of 21)	38430650	38453983	LOC109053292	subgenome A
NC_056572.1	38406230	38406482	Intron (XM_042765376.1/LOC109053278, intron 5 of 5)	38430650	38453983	LOC109053292	subgenome A
NC_056572.1	38404850	38405219	Intron (XM_042765376.1/LOC109053278, intron 4 of 5)	38430650	38453983	LOC109053292	subgenome A
NC_056572.1	38422956	38423162	Distal Intergenic	38430650	38453983	LOC109053292	subgenome A
NC_056572.1	38455870	38456348	Promoter (1-2kb)	38430650	38453983	LOC109053292	subgenome A
NC_056572.1	38448967	38449166	Exon (XM_042765737.1/LOC109053292, exon 7 of 21)	38430650	38453983	LOC109053292	subgenome A
NC_056572.1	38406764	38407219	Intron (XM_042765376.1/LOC109053278, intron 5 of 5)	38430650	38453983	LOC109053292	subgenome A
NC_056572.1	38451098	38451516	Promoter (2-3kb)	38430650	38453983	LOC109053292	subgenome A
NC_056572.1	38443623	38443975	Exon (XM_042765737.1/LOC109053292, exon 8 of 21)	38430650	38453983	LOC109053292	subgenome A
NC_056572.1	38412919	38413696	3' UTR	38430650	38453983	LOC109053292	subgenome A
NC_056572.1	38456361	38456568	Promoter (2-3kb)	38430650	38453983	LOC109053292	subgenome A
NC_056572.1	38441225	38441463	Intron (XM_042765737.1/LOC109053292, intron 11 of 20)	38430650	38453983	LOC109053292	subgenome A
NC_056572.1	38432328	38432632	Exon (XM_042765737.1/LOC109053292, exon 20 of 21)	38430650	38453983	LOC109053292	subgenome A
NC_056572.1	38417505	38418045	Distal Intergenic	38430650	38453983	LOC109053292	subgenome A
NC_056572.1	38400603	38400980	Intron (XM_042765376.1/LOC109053278, intron 4 of 5)	38430650	38453983	LOC109053292	subgenome A
NC_056572.1	38440909	38441207	Intron (XM_042765737.1/LOC109053292, intron 11 of 20)	38430650	38453983	LOC109053292	subgenome A
NC_056572.1	38453676	38454360	Promoter (<=1kb)	38430650	38453983	LOC109053292	subgenome A
NC_056572.1	38425241	38425601	Distal Intergenic	38430650	38453983	LOC109053292	subgenome A
NC_056572.1	38441749	38442072	Exon (XM_042765737.1/LOC109053292, exon 11 of 21)	38430650	38453983	LOC109053292	subgenome A
NC_056572.1	38465998	38466197	Distal Intergenic	38455155	38462197	LOC109053294	subgenome A
NC_056572.1	38462133	38462457	Promoter (<=1kb)	38455155	38462197	LOC109053294	subgenome A
NC_056572.1	38459058	38459414	Promoter (2-3kb)	38455155	38462197	LOC109053294	subgenome A
NC_056572.1	38486309	38486509	Promoter (<=1kb)	38474726	38487235	LOC109053296	subgenome A
NC_056572.1	38475318	38475586	3' UTR	38474726	38487235	LOC109053296	subgenome A
NC_056572.1	20193711	20194440	Promoter (<=1kb)	20183235	20194209	LOC109053315	subgenome A
NC_056572.1	20201246	20201472	Distal Intergenic	20183235	20194209	LOC109053315	subgenome A
NC_056572.1	20202853	20203131	Distal Intergenic	20183235	20194209	LOC109053315	subgenome A
NC_056572.1	21727864	21728063	Intron (XM_042757432.1/LOC109094305, intron 2 of 7)	21705003	21747068	LOC109053472	subgenome A
NC_056572.1	21662536	21662735	Intron (XM_042757432.1/LOC109094305, intron 2 of 7)	21705003	21747068	LOC109053472	subgenome A
NC_056572.1	21731497	21731733	Intron (XM_042757432.1/LOC109094305, intron 2 of 7)	21705003	21747068	LOC109053472	subgenome A
NC_056572.1	21645881	21646099	Intron (XM_042757432.1/LOC109094305, intron 2 of 7)	21705003	21747068	LOC109053472	subgenome A
NC_056572.1	21642015	21642233	Intron (XM_042757432.1/LOC109094305, intron 2 of 7)	21705003	21747068	LOC109053472	subgenome A
NC_056572.1	21728851	21729101	Intron (XM_042757432.1/LOC109094305, intron 2 of 7)	21705003	21747068	LOC109053472	subgenome A
NC_056572.1	21668156	21668374	Intron (XM_042757432.1/LOC109094305, intron 2 of 7)	21705003	21747068	LOC109053472	subgenome A
NC_056572.1	21720693	21720960	Intron (XM_042757432.1/LOC109094305, intron 2 of 7)	21705003	21747068	LOC109053472	subgenome A
NC_056572.1	21719101	21719300	Intron (XM_042757432.1/LOC109094305, intron 2 of 7)	21705003	21747068	LOC109053472	subgenome A
NC_056572.1	21661430	21661755	Intron (XM_042757432.1/LOC109094305, intron 2 of 7)	21705003	21747068	LOC109053472	subgenome A
NC_056572.1	21661078	21661280	Intron (XM_042757432.1/LOC109094305, intron 2 of 7)	21705003	21747068	LOC109053472	subgenome A
NC_056572.1	21666255	21666454	Intron (XM_042757432.1/LOC109094305, intron 2 of 7)	21705003	21747068	LOC109053472	subgenome A
NC_056572.1	21674567	21674824	Intron (XM_042757432.1/LOC109094305, intron 2 of 7)	21705003	21747068	LOC109053472	subgenome A
NC_056572.1	21726519	21726986	Intron (XM_042757432.1/LOC109094305, intron 2 of 7)	21705003	21747068	LOC109053472	subgenome A
NC_056572.1	6512339	6512605	Exon (XM_042726710.1/LOC109053664, exon 7 of 18)	6507408	6517111	LOC109053664	subgenome A
NC_056572.1	6517260	6517478	Promoter (<=1kb)	6507408	6517111	LOC109053664	subgenome A
NC_056572.1	19223338	19223708	Distal Intergenic	19213607	19217628	LOC109053897	subgenome A
NC_056572.1	19234852	19235162	Intron (XM_042756689.1/LOC109053898, intron 13 of 16)	19213607	19217628	LOC109053897	subgenome A
NC_056572.1	19231165	19231577	Intron (XM_042756689.1/LOC109053898, intron 13 of 16)	19213607	19217628	LOC109053897	subgenome A
NC_056572.1	19224032	19224336	Downstream (2-3kb)	19213607	19217628	LOC109053897	subgenome A
NC_056572.1	19220965	19221436	Distal Intergenic	19213607	19217628	LOC109053897	subgenome A
NC_056572.1	19217925	19218246	Distal Intergenic	19213607	19217628	LOC109053897	subgenome A
NC_056572.1	19229709	19229908	Intron (XM_042756689.1/LOC109053898, intron 14 of 16)	19213607	19217628	LOC109053897	subgenome A
NC_056572.1	19230740	19231052	Intron (XM_042756689.1/LOC109053898, intron 13 of 16)	19213607	19217628	LOC109053897	subgenome A
NC_056572.1	19217049	19217254	Exon (XM_042756636.1/LOC109053897, exon 2 of 2)	19213607	19217628	LOC109053897	subgenome A
NC_056572.1	19237704	19238025	Intron (XM_042756689.1/LOC109053898, intron 13 of 16)	19227142	19258969	LOC109053898	subgenome A
NC_056572.1	19242754	19242953	Exon (XM_042756689.1/LOC109053898, exon 10 of 17)	19227142	19258969	LOC109053898	subgenome A
NC_056572.1	19247303	19248412	Intron (XM_042756689.1/LOC109053898, intron 6 of 16)	19227142	19258969	LOC109053898	subgenome A
NC_056572.1	8554862	8555063	Intron (XM_042738868.1/LOC109053958, intron 3 of 4)	8547593	8560176	LOC109053958	subgenome A
NC_056572.1	19872909	19873156	Distal Intergenic	19877674	19985534	LOC109054114	subgenome A
NC_056572.1	19880599	19880857	Promoter (2-3kb)	19877674	19985534	LOC109054114	subgenome A
NC_056572.1	19875715	19875914	Promoter (1-2kb)	19877674	19985534	LOC109054114	subgenome A
NC_056572.1	19877642	19877883	Promoter (<=1kb)	19877674	19985534	LOC109054114	subgenome A
NC_056572.1	19881284	19881564	Exon (XM_042756933.1/LOC109054114, exon 9 of 46)	19877674	19985534	LOC109054114	subgenome A
NC_056572.1	26037913	26038224	Exon (XM_042759805.1/LOC109054144, exon 4 of 6)	26028268	26053580	LOC109054144	subgenome A
NC_056572.1	26017148	26017366	Distal Intergenic	26028268	26053580	LOC109054144	subgenome A
NC_056572.1	33190718	33191385	Distal Intergenic	33180992	33187423	LOC109054236	subgenome A
NC_056572.1	33196214	33196413	Distal Intergenic	33180992	33187423	LOC109054236	subgenome A
NC_056572.1	33186823	33187746	Promoter (<=1kb)	33180992	33187423	LOC109054236	subgenome A
NC_056572.1	33200885	33201126	Distal Intergenic	33180992	33187423	LOC109054236	subgenome A
NC_056572.1	33181322	33181709	Exon (XM_042763225.1/LOC109054236, exon 11 of 13)	33180992	33187423	LOC109054236	subgenome A
NC_056572.1	33198548	33198804	Distal Intergenic	33180992	33187423	LOC109054236	subgenome A
NC_056572.1	33192648	33193430	Distal Intergenic	33180992	33187423	LOC109054236	subgenome A
NC_056572.1	15908588	15909575	Distal Intergenic	15918431	15944853	LOC109054387	subgenome A
NC_056572.1	15918260	15919122	Promoter (<=1kb)	15918431	15944853	LOC109054387	subgenome A
NC_056572.1	15930664	15930868	Intron (XM_019071687.2/LOC109054387, intron 1 of 7)	15918431	15944853	LOC109054387	subgenome A
NC_056572.1	15924247	15924453	Intron (XM_019071687.2/LOC109054387, intron 1 of 7)	15918431	15944853	LOC109054387	subgenome A
NC_056572.1	15933097	15933307	Exon (XM_019071687.2/LOC109054387, exon 2 of 8)	15918431	15944853	LOC109054387	subgenome A
NC_056572.1	15921709	15922455	Intron (XM_019071687.2/LOC109054387, intron 1 of 7)	15918431	15944853	LOC109054387	subgenome A
NC_056572.1	15927452	15927676	Intron (XM_019071687.2/LOC109054387, intron 1 of 7)	15918431	15944853	LOC109054387	subgenome A
NC_056572.1	15934980	15935267	Exon (XM_019071687.2/LOC109054387, exon 4 of 8)	15918431	15944853	LOC109054387	subgenome A
NC_056572.1	11940020	11940234	Distal Intergenic	11875241	11892995	LOC109054415	subgenome A
NC_056572.1	11912428	11912673	Distal Intergenic	11875241	11892995	LOC109054415	subgenome A
NC_056572.1	11945800	11946146	Distal Intergenic	11875241	11892995	LOC109054415	subgenome A
NC_056572.1	11958305	11958564	Distal Intergenic	11875241	11892995	LOC109054415	subgenome A
NC_056572.1	11965955	11966222	Distal Intergenic	11875241	11892995	LOC109054415	subgenome A
NC_056572.1	11876877	11877582	Exon (XM_042744269.1/LOC109054415, exon 2 of 2)	11875241	11892995	LOC109054415	subgenome A
NC_056572.1	11961191	11961534	Distal Intergenic	11875241	11892995	LOC109054415	subgenome A
NC_056572.1	11903986	11904212	Distal Intergenic	11875241	11892995	LOC109054415	subgenome A
NC_056572.1	11934153	11935138	Distal Intergenic	11875241	11892995	LOC109054415	subgenome A
NC_056572.1	11920032	11921413	Distal Intergenic	11875241	11892995	LOC109054415	subgenome A
NC_056572.1	11859688	11859899	Distal Intergenic	11875241	11892995	LOC109054415	subgenome A
NC_056572.1	11926266	11926506	Distal Intergenic	11875241	11892995	LOC109054415	subgenome A
NC_056572.1	11880899	11881180	Intron (XM_042744269.1/LOC109054415, intron 1 of 1)	11875241	11892995	LOC109054415	subgenome A
NC_056572.1	11864862	11865653	Distal Intergenic	11875241	11892995	LOC109054415	subgenome A
NC_056572.1	11946776	11947036	Distal Intergenic	11875241	11892995	LOC109054415	subgenome A
NC_056572.1	11890635	11890859	Promoter (2-3kb)	11875241	11892995	LOC109054415	subgenome A
NC_056572.1	11892590	11892935	Promoter (<=1kb)	11875241	11892995	LOC109054415	subgenome A
NC_056572.1	11900152	11900680	Distal Intergenic	11875241	11892995	LOC109054415	subgenome A
NC_056572.1	11858387	11858690	Distal Intergenic	11875241	11892995	LOC109054415	subgenome A
NC_056572.1	11851953	11852189	Distal Intergenic	11875241	11892995	LOC109054415	subgenome A
NC_056572.1	11940365	11941403	Distal Intergenic	11875241	11892995	LOC109054415	subgenome A
NC_056572.1	32086597	32086930	Distal Intergenic	32080170	32082042	LOC109054503	subgenome A
NC_056572.1	32099629	32100033	Distal Intergenic	32080170	32082042	LOC109054503	subgenome A
NC_056572.1	137758	137957	Intron (XM_042771876.1/LOC109054660, intron 3 of 12)	131865	141739	LOC109054660	subgenome A
NC_056572.1	141224	141899	Promoter (<=1kb)	131865	141739	LOC109054660	subgenome A
NC_056572.1	136468	136764	Exon (XM_042771876.1/LOC109054660, exon 5 of 13)	131865	141739	LOC109054660	subgenome A
NC_056572.1	149082	149329	Distal Intergenic	131865	141739	LOC109054660	subgenome A
NC_056572.1	135764	136270	Exon (XM_042771876.1/LOC109054660, exon 6 of 13)	131865	141739	LOC109054660	subgenome A
NC_056572.1	148750	149042	Distal Intergenic	131865	141739	LOC109054660	subgenome A
NC_056572.1	139667	139951	Promoter (1-2kb)	131865	141739	LOC109054660	subgenome A
NC_056572.1	29013043	29013473	Intron (XM_042761089.1/LOC109055099, intron 6 of 21)	29000886	29021968	LOC109055099	subgenome A
NC_056572.1	29030376	29030584	Distal Intergenic	29000886	29021968	LOC109055099	subgenome A
NC_056572.1	29014483	29014760	Exon (XM_042761089.1/LOC109055099, exon 8 of 22)	29000886	29021968	LOC109055099	subgenome A
NC_056572.1	29001266	29001520	Promoter (<=1kb)	29000886	29021968	LOC109055099	subgenome A
NC_056572.1	28999332	28999541	Promoter (1-2kb)	29000877	29021968	LOC109055099	subgenome A
NC_056572.1	29004749	29004981	Intron (XM_042761089.1/LOC109055099, intron 2 of 21)	29000886	29021968	LOC109055099	subgenome A
NC_056572.1	29014962	29015231	Exon (XM_042761089.1/LOC109055099, exon 10 of 22)	29000886	29021968	LOC109055099	subgenome A
NC_056572.1	29010288	29010594	Intron (XM_042761089.1/LOC109055099, intron 5 of 21)	29000886	29021968	LOC109055099	subgenome A
NC_056572.1	28995601	28995913	Exon (XM_042761075.1/LOC109055100, exon 16 of 24)	29000877	29021968	LOC109055099	subgenome A
NC_056572.1	29003020	29003273	Promoter (2-3kb)	29000886	29021968	LOC109055099	subgenome A
NC_056572.1	28981395	28981877	Promoter (<=1kb)	28981489	29000163	LOC109055100	subgenome A
NC_056572.1	37085353	37085602	Promoter (2-3kb)	37083109	37090813	LOC109055473	subgenome A
NC_056572.1	37083798	37083997	Promoter (<=1kb)	37083109	37090813	LOC109055473	subgenome A
NC_056572.1	28455122	28455321	Promoter (2-3kb)	28438880	28458118	LOC109055494	subgenome A
NC_056572.1	28448757	28449163	Exon (XM_042760372.1/LOC109055494, exon 3 of 9)	28438880	28458118	LOC109055494	subgenome A
NC_056572.1	28446695	28446894	Intron (XM_042760372.1/LOC109055494, intron 3 of 8)	28438880	28458118	LOC109055494	subgenome A
NC_056572.1	28457338	28458269	Promoter (<=1kb)	28438880	28458118	LOC109055494	subgenome A
NC_056572.1	28627942	28628242	Promoter (1-2kb)	28618567	28626278	LOC109055509	subgenome A
NC_056572.1	28608496	28608949	Exon (XM_042760586.1/evi5l, exon 20 of 24)	28617052	28626277	LOC109055509	subgenome A
NC_056572.1	28623451	28623650	Promoter (2-3kb)	28617052	28626277	LOC109055509	subgenome A
NC_056572.1	28617636	28617942	3' UTR	28617052	28626277	LOC109055509	subgenome A
NC_056572.1	28614619	28614917	Intron (XM_042760586.1/evi5l, intron 20 of 23)	28617052	28626277	LOC109055509	subgenome A
NC_056572.1	25920998	25921197	Distal Intergenic	25924428	25933158	LOC109055595	subgenome A
NC_056572.1	25925627	25925826	Promoter (1-2kb)	25924432	25933158	LOC109055595	subgenome A
NC_056572.1	25937194	25937607	Promoter (<=1kb)	25933348	25937577	LOC109055596	subgenome A
NC_056572.1	25935587	25935786	Promoter (<=1kb)	25933348	25936784	LOC109055596	subgenome A
NC_056572.1	25933132	25933391	3' UTR	25933348	25936784	LOC109055596	subgenome A
NC_056572.1	25931918	25932117	Exon (XM_042759661.1/LOC109055595, exon 17 of 18)	25933348	25936784	LOC109055596	subgenome A
NC_056572.1	25941060	25941259	Promoter (2-3kb)	25938886	25942559	LOC109055597	subgenome A
NC_056572.1	25938765	25938964	Promoter (<=1kb)	25938886	25942559	LOC109055597	subgenome A
NC_056572.1	25944368	25944671	Promoter (<=1kb)	25943849	25947576	LOC109055598	subgenome A
NC_056572.1	25943777	25944217	Promoter (<=1kb)	25943849	25947576	LOC109055598	subgenome A
NC_056572.1	25941468	25941863	Promoter (1-2kb)	25943849	25947576	LOC109055598	subgenome A
NC_056572.1	25948942	25949197	Promoter (<=1kb)	25948434	25952750	LOC109055599	subgenome A
NC_056572.1	25948290	25948543	Promoter (<=1kb)	25948422	25952750	LOC109055599	subgenome A
NC_056572.1	25956606	25956805	Promoter (<=1kb)	25956619	25961940	LOC109055601	subgenome A
NC_056572.1	25902744	25902943	Promoter (<=1kb)	25891687	25902865	LOC109055606	subgenome A
NC_056572.1	25905939	25906277	Intron (XM_042759612.1/LOC109055606, intron 2 of 6)	25891687	25902865	LOC109055606	subgenome A
NC_056572.1	25898996	25899195	Promoter (1-2kb)	25891687	25900479	LOC109055606	subgenome A
NC_056572.1	25917004	25917254	Distal Intergenic	25891897	25910278	LOC109055606	subgenome A
NC_056572.1	25894488	25894777	Intron (XM_042759618.1/LOC109055606, intron 5 of 5)	25891687	25900479	LOC109055606	subgenome A
NC_056572.1	33322989	33323422	Exon (XM_042763325.1/LOC109057759, exon 17 of 26)	33329744	33332865	LOC109055631	subgenome A
NC_056572.1	33330568	33331035	Promoter (<=1kb)	33329744	33332865	LOC109055631	subgenome A
NC_056572.1	33350439	33350806	Distal Intergenic	33343712	33347063	LOC109055655	subgenome A
NC_056572.1	33348289	33348639	Promoter (1-2kb)	33343712	33347063	LOC109055655	subgenome A
NC_056572.1	33346820	33347084	Promoter (<=1kb)	33343712	33347062	LOC109055655	subgenome A
NC_056572.1	8793004	8793248	Distal Intergenic	8811516	8815800	LOC109055793	subgenome A
NC_056572.1	8802043	8802332	Distal Intergenic	8811516	8815800	LOC109055793	subgenome A
NC_056572.1	8772282	8772707	Distal Intergenic	8811516	8815800	LOC109055793	subgenome A
NC_056572.1	8777930	8778372	Distal Intergenic	8811516	8815800	LOC109055793	subgenome A
NC_056572.1	8815081	8815336	Promoter (<=1kb)	8811516	8815800	LOC109055793	subgenome A
NC_056572.1	24048166	24048480	Promoter (1-2kb)	24003974	24050000	LOC109055831	subgenome A
NC_056572.1	24040650	24040876	Intron (XM_042758528.1/LOC109055831, intron 1 of 6)	24006456	24032663	LOC109055831	subgenome A
NC_056572.1	24025127	24025335	Intron (XM_019073015.2/LOC109055831, intron 1 of 6)	24003974	24032660	LOC109055831	subgenome A
NC_056572.1	24030983	24031226	Promoter (1-2kb)	24003974	24032660	LOC109055831	subgenome A
NC_056572.1	9580897	9581160	Promoter (<=1kb)	9581886	9584161	LOC109055833	subgenome A
NC_056572.1	9581892	9582211	Promoter (<=1kb)	9581886	9584161	LOC109055833	subgenome A
NC_056572.1	9583843	9584191	Promoter (1-2kb)	9581886	9584161	LOC109055833	subgenome A
NC_056572.1	9593104	9593509	Distal Intergenic	9581886	9584161	LOC109055833	subgenome A
NC_056572.1	9595423	9595622	Distal Intergenic	9581886	9584161	LOC109055833	subgenome A
NC_056572.1	9598676	9598970	Distal Intergenic	9581886	9584161	LOC109055833	subgenome A
NC_056572.1	31220765	31220964	Intron (XR_006160651.1/LOC109049510, intron 2 of 2)	31225067	31327905	LOC109055918	subgenome A
NC_056572.1	31326832	31327369	Promoter (2-3kb)	31324099	31327905	LOC109055918	subgenome A
NC_056572.1	31324009	31324249	Promoter (<=1kb)	31324076	31327904	LOC109055918	subgenome A
NC_056572.1	31221667	31221866	Intron (XR_006160651.1/LOC109049510, intron 2 of 2)	31225067	31327905	LOC109055918	subgenome A
NC_056572.1	31276414	31276745	Intron (XM_042762191.1/LOC109055918, intron 1 of 4)	31246739	31269107	LOC109055932	subgenome A
NC_056572.1	31262878	31263180	Exon (XM_042762307.1/LOC109055932, exon 12 of 30)	31246739	31269107	LOC109055932	subgenome A
NC_056572.1	31259652	31259964	Exon (XM_042762307.1/LOC109055932, exon 17 of 30)	31246739	31269107	LOC109055932	subgenome A
NC_056572.1	31268717	31269477	Promoter (<=1kb)	31246739	31269107	LOC109055932	subgenome A
NC_056572.1	32684774	32685398	Exon (XM_042763054.1/LOC109056032, exon 3 of 20)	32677983	32704990	LOC109056032	subgenome A
NC_056572.1	32676997	32677452	Promoter (<=1kb)	32677983	32704990	LOC109056032	subgenome A
NC_056572.1	32686259	32686561	Exon (XM_042763054.1/LOC109056032, exon 6 of 20)	32677983	32704990	LOC109056032	subgenome A
NC_056572.1	32677827	32678370	Promoter (<=1kb)	32677983	32704990	LOC109056032	subgenome A
NC_056572.1	32680548	32680747	Promoter (2-3kb)	32677983	32704990	LOC109056032	subgenome A
NC_056572.1	32688778	32689127	Exon (XM_042763054.1/LOC109056032, exon 10 of 20)	32677983	32704990	LOC109056032	subgenome A
NC_056572.1	32711473	32711716	Promoter (1-2kb)	32710385	32712479	LOC109056036	subgenome A
NC_056572.1	1088694	1089365	Promoter (<=1kb)	1084152	1089210	LOC109056065	subgenome A
NC_056572.1	1096869	1097476	Exon (XM_042778490.1/LOC109101739, exon 14 of 16)	1084152	1089214	LOC109056065	subgenome A
NC_056572.1	1091801	1092019	Promoter (2-3kb)	1084152	1089214	LOC109056065	subgenome A
NC_056572.1	22877103	22877321	Promoter (1-2kb)	22853814	22876044	LOC109056171	subgenome A
NC_056572.1	22835992	22837133	Distal Intergenic	22853814	22874293	LOC109056171	subgenome A
NC_056572.1	22846993	22847281	Distal Intergenic	22853814	22874293	LOC109056171	subgenome A
NC_056572.1	22875021	22875287	Promoter (<=1kb)	22853814	22874293	LOC109056171	subgenome A
NC_056572.1	22908746	22908983	Distal Intergenic	22853814	22876044	LOC109056171	subgenome A
NC_056572.1	22885374	22885636	Distal Intergenic	22853814	22876044	LOC109056171	subgenome A
NC_056572.1	22909747	22909999	Distal Intergenic	22853814	22876044	LOC109056171	subgenome A
NC_056572.1	22922946	22923833	Intron (XM_042758093.1/LOC109068547, intron 10 of 12)	22853814	22876044	LOC109056171	subgenome A
NC_056572.1	22870273	22870687	Intron (XM_042758082.1/LOC109056171, intron 1 of 6)	22853814	22874293	LOC109056171	subgenome A
NC_056572.1	22886602	22886801	Distal Intergenic	22853814	22876044	LOC109056171	subgenome A
NC_056572.1	22920493	22920711	Intron (XM_042758093.1/LOC109068547, intron 12 of 12)	22853814	22876044	LOC109056171	subgenome A
NC_056572.1	22892791	22893117	Distal Intergenic	22853814	22876044	LOC109056171	subgenome A
NC_056572.1	22863987	22864401	Intron (XM_042758082.1/LOC109056171, intron 2 of 6)	22853814	22874293	LOC109056171	subgenome A
NC_056572.1	22860101	22860326	Exon (XM_042758082.1/LOC109056171, exon 4 of 7)	22853814	22874293	LOC109056171	subgenome A
NC_056572.1	22833910	22834235	Distal Intergenic	22853814	22874293	LOC109056171	subgenome A
NC_056572.1	22867051	22867811	5' UTR	22853814	22874293	LOC109056171	subgenome A
NC_056572.1	22884467	22884753	Distal Intergenic	22853814	22876044	LOC109056171	subgenome A
NC_056572.1	22914418	22914617	3' UTR	22853814	22876044	LOC109056171	subgenome A
NC_056572.1	22917206	22918194	3' UTR	22853814	22876044	LOC109056171	subgenome A
NC_056572.1	22878953	22879289	Promoter (2-3kb)	22853814	22876044	LOC109056171	subgenome A
NC_056572.1	22854851	22855244	3' UTR	22853814	22874293	LOC109056171	subgenome A
NC_056572.1	22891712	22891911	Distal Intergenic	22853814	22876044	LOC109056171	subgenome A
NC_056572.1	22832684	22833340	Distal Intergenic	22853814	22874293	LOC109056171	subgenome A
NC_056572.1	22875594	22876268	Promoter (<=1kb)	22853814	22876044	LOC109056171	subgenome A
NC_056572.1	22856574	22856813	Exon (XM_042758082.1/LOC109056171, exon 5 of 7)	22853814	22874293	LOC109056171	subgenome A
NC_056572.1	22847492	22848255	Distal Intergenic	22853814	22874293	LOC109056171	subgenome A
NC_056572.1	1142137	1142356	Promoter (<=1kb)	1123582	1142630	LOC109056234	subgenome A
NC_056572.1	1145888	1146167	Exon (XM_042778878.1/wdr19, exon 34 of 37)	1123582	1142638	LOC109056234	subgenome A
NC_056572.1	1149695	1149990	Exon (XM_042778878.1/wdr19, exon 31 of 37)	1123582	1142638	LOC109056234	subgenome A
NC_056572.1	1138933	1139346	5' UTR	1123582	1142630	LOC109056234	subgenome A
NC_056572.1	1198582	1198781	Promoter (<=1kb)	1186157	1199087	LOC109056237	subgenome A
NC_056572.1	1212701	1212900	Intron (XM_042711072.1/LOC109053126, intron 5 of 7)	1186157	1199091	LOC109056237	subgenome A
NC_056572.1	1207833	1208077	Intron (XM_042711072.1/LOC109053126, intron 5 of 7)	1186157	1199091	LOC109056237	subgenome A
NC_056572.1	1224319	1224518	Intron (XM_042711072.1/LOC109053126, intron 1 of 7)	1186157	1199091	LOC109056237	subgenome A
NC_056572.1	1221229	1221490	Exon (XM_042711072.1/LOC109053126, exon 4 of 8)	1186157	1199091	LOC109056237	subgenome A
NC_056572.1	1196831	1197059	Promoter (2-3kb)	1186157	1199087	LOC109056237	subgenome A
NC_056572.1	24869147	24870454	Intron (XM_042758068.1/LOC109056471, intron 1 of 5)	24861859	24874811	LOC109056471	subgenome A
NC_056572.1	24873792	24874306	Promoter (<=1kb)	24861859	24874811	LOC109056471	subgenome A
NC_056572.1	24876291	24876731	Promoter (1-2kb)	24861859	24874811	LOC109056471	subgenome A
NC_056572.1	24874676	24875057	Promoter (<=1kb)	24861859	24874811	LOC109056471	subgenome A
NC_056572.1	24875425	24875647	Promoter (<=1kb)	24861859	24874811	LOC109056471	subgenome A
NC_056572.1	24813756	24814169	Promoter (1-2kb)	24813186	24815361	LOC109056473	subgenome A
NC_056572.1	24815396	24815748	Promoter (<=1kb)	24813186	24815361	LOC109056473	subgenome A
NC_056572.1	24814626	24815053	Promoter (<=1kb)	24813186	24815361	LOC109056473	subgenome A
NC_056572.1	24838902	24840192	Promoter (<=1kb)	24837367	24840069	LOC109056476	subgenome A
NC_056572.1	24852420	24852639	Promoter (1-2kb)	24850713	24856148	LOC109056477	subgenome A
NC_056572.1	24851285	24851713	Promoter (<=1kb)	24850713	24856148	LOC109056477	subgenome A
NC_056572.1	24887339	24887683	Exon (XM_019073683.2/LOC109056480, exon 12 of 12)	24882267	24885466	LOC109056479	subgenome A
NC_056572.1	24887010	24887209	Exon (XM_019073683.2/LOC109056480, exon 12 of 12)	24882267	24885466	LOC109056479	subgenome A
NC_056572.1	24883563	24883781	Promoter (1-2kb)	24882267	24885466	LOC109056479	subgenome A
NC_056572.1	24894611	24895382	Promoter (<=1kb)	24886590	24895167	LOC109056480	subgenome A
NC_056572.1	24891336	24891555	Exon (XM_019073683.2/LOC109056480, exon 6 of 12)	24886590	24895167	LOC109056480	subgenome A
NC_056572.1	24792484	24793725	Promoter (<=1kb)	24765939	24793754	LOC109056505	subgenome A
NC_056572.1	24777952	24778553	Intron (XM_042758845.1/LOC109056505, intron 1 of 3)	24765939	24793754	LOC109056505	subgenome A
NC_056572.1	24787891	24788229	Intron (XM_042758845.1/LOC109056505, intron 1 of 3)	24765939	24793754	LOC109056505	subgenome A
NC_056572.1	24799787	24799986	Intron (XM_042758836.1/LOC109056505, intron 1 of 3)	24765939	24793754	LOC109056505	subgenome A
NC_056572.1	24802143	24802353	Intron (XM_042758836.1/LOC109056505, intron 1 of 3)	24765939	24810199	LOC109056505	subgenome A
NC_056572.1	24811194	24811534	Promoter (<=1kb)	24765939	24810199	LOC109056505	subgenome A
NC_056572.1	24805085	24805462	Intron (XM_042758836.1/LOC109056505, intron 1 of 3)	24765939	24810199	LOC109056505	subgenome A
NC_056572.1	24810104	24810441	Promoter (<=1kb)	24765939	24810199	LOC109056505	subgenome A
NC_056572.1	25172000	25172519	Intron (XM_042759184.1/LOC109056618, intron 10 of 19)	25177646	25179977	LOC109056611	subgenome A
NC_056572.1	25170227	25170445	Exon (XM_042759184.1/LOC109056618, exon 7 of 20)	25163347	25177290	LOC109056618	subgenome A
NC_056572.1	25163265	25163901	Promoter (<=1kb)	25163347	25177290	LOC109056618	subgenome A
NC_056572.1	38338073	38338577	Intron (XM_042765376.1/LOC109053278, intron 2 of 5)	38345995	38379686	LOC109056623	subgenome A
NC_056572.1	38320886	38321386	Intron (XM_042765376.1/LOC109053278, intron 2 of 5)	38345995	38379686	LOC109056623	subgenome A
NC_056572.1	38326834	38327239	Intron (XM_042765376.1/LOC109053278, intron 2 of 5)	38345995	38379686	LOC109056623	subgenome A
NC_056572.1	38357997	38358301	Intron (XM_042765376.1/LOC109053278, intron 2 of 5)	38345995	38379686	LOC109056623	subgenome A
NC_056572.1	38396363	38396653	Intron (XM_042765376.1/LOC109053278, intron 3 of 5)	38345995	38379686	LOC109056623	subgenome A
NC_056572.1	38339106	38339575	Exon (XM_042765363.1/LOC109052844, exon 13 of 13)	38345995	38379686	LOC109056623	subgenome A
NC_056572.1	38345248	38345499	Promoter (<=1kb)	38345995	38379686	LOC109056623	subgenome A
NC_056572.1	38345854	38346158	Promoter (<=1kb)	38345995	38379686	LOC109056623	subgenome A
NC_056572.1	38399164	38399515	Intron (XM_042765376.1/LOC109053278, intron 3 of 5)	38345995	38379686	LOC109056623	subgenome A
NC_056572.1	38360949	38361991	Intron (XM_042765376.1/LOC109053278, intron 2 of 5)	38345995	38379686	LOC109056623	subgenome A
NC_056572.1	38362526	38362829	Intron (XM_042765376.1/LOC109053278, intron 2 of 5)	38345995	38379686	LOC109056623	subgenome A
NC_056572.1	38371208	38371409	Intron (XM_042765376.1/LOC109053278, intron 2 of 5)	38345995	38379686	LOC109056623	subgenome A
NC_056572.1	38334568	38334817	Intron (XM_042765376.1/LOC109053278, intron 2 of 5)	38345995	38379686	LOC109056623	subgenome A
NC_056572.1	38393641	38393883	Exon (XM_042765376.1/LOC109053278, exon 3 of 6)	38345995	38379686	LOC109056623	subgenome A
NC_056572.1	38351956	38352225	Intron (XM_042765376.1/LOC109053278, intron 2 of 5)	38345995	38379686	LOC109056623	subgenome A
NC_056572.1	38334113	38334443	Intron (XM_042765376.1/LOC109053278, intron 2 of 5)	38345995	38379686	LOC109056623	subgenome A
NC_056572.1	38372544	38372767	Intron (XM_042765376.1/LOC109053278, intron 2 of 5)	38345995	38379686	LOC109056623	subgenome A
NC_056572.1	38365714	38366029	5' UTR	38345995	38379686	LOC109056623	subgenome A
NC_056572.1	38395222	38395561	Intron (XM_042765376.1/LOC109053278, intron 3 of 5)	38345995	38379686	LOC109056623	subgenome A
NC_056572.1	38331069	38331450	Exon (XM_042765363.1/LOC109052844, exon 10 of 13)	38345995	38379686	LOC109056623	subgenome A
NC_056572.1	38396868	38397072	Intron (XM_042765376.1/LOC109053278, intron 3 of 5)	38345995	38379686	LOC109056623	subgenome A
NC_056572.1	38526616	38526857	Intron (XM_042765437.1/LOC109056629, intron 5 of 6)	38514129	38543221	LOC109056629	subgenome A
NC_056572.1	38535552	38535974	Exon (XM_042765437.1/LOC109056629, exon 5 of 7)	38514129	38543221	LOC109056629	subgenome A
NC_056572.1	38536089	38536502	Exon (XM_042765437.1/LOC109056629, exon 5 of 7)	38514129	38543221	LOC109056629	subgenome A
NC_056572.1	28322386	28322808	Distal Intergenic	28297753	28310986	LOC109056822	subgenome A
NC_056572.1	28289965	28290185	Distal Intergenic	28297753	28310986	LOC109056822	subgenome A
NC_056572.1	23350967	23351214	Distal Intergenic	23356445	23397116	LOC109056953	subgenome A
NC_056572.1	23372478	23372698	Intron (XM_042758233.1/LOC109056953, intron 2 of 17)	23356451	23401679	LOC109056953	subgenome A
NC_056572.1	23344696	23345094	Distal Intergenic	23356445	23397116	LOC109056953	subgenome A
NC_056572.1	23356906	23357276	Promoter (<=1kb)	23356451	23401679	LOC109056953	subgenome A
NC_056572.1	23356256	23356693	Promoter (<=1kb)	23356445	23397116	LOC109056953	subgenome A
NC_056572.1	23373739	23373938	Intron (XM_042758233.1/LOC109056953, intron 2 of 17)	23356451	23401679	LOC109056953	subgenome A
NC_056572.1	23365970	23366198	Exon (XM_042758233.1/LOC109056953, exon 2 of 18)	23356451	23401679	LOC109056953	subgenome A
NC_056572.1	23363091	23363653	Intron (XM_042758233.1/LOC109056953, intron 1 of 17)	23356451	23401679	LOC109056953	subgenome A
NC_056572.1	23345773	23346022	Distal Intergenic	23356445	23397116	LOC109056953	subgenome A
NC_056572.1	23347342	23347709	Distal Intergenic	23356445	23397116	LOC109056953	subgenome A
NC_056572.1	33767515	33768035	Promoter (<=1kb)	33767049	33770863	LOC109057015	subgenome A
NC_056572.1	33763266	33763555	3' UTR	33766737	33770863	LOC109057015	subgenome A
NC_056572.1	33766421	33767116	Promoter (<=1kb)	33766737	33770863	LOC109057015	subgenome A
NC_056572.1	33773394	33773933	Exon (XM_042763769.1/LOC109091942, exon 17 of 19)	33767049	33770863	LOC109057015	subgenome A
NC_056572.1	33759581	33759780	Promoter (2-3kb)	33757552	33764009	LOC109057017	subgenome A
NC_056572.1	9756634	9756833	Intron (XM_042742230.1/LOC109057259, intron 5 of 8)	9749848	9766169	LOC109057259	subgenome A
NC_056572.1	9758991	9759290	Intron (XM_042742230.1/LOC109057259, intron 5 of 8)	9749848	9766169	LOC109057259	subgenome A
NC_056572.1	9765325	9765535	Promoter (<=1kb)	9749848	9766169	LOC109057259	subgenome A
NC_056572.1	9765710	9766266	Promoter (<=1kb)	9749848	9766169	LOC109057259	subgenome A
NC_056572.1	9772810	9773076	Distal Intergenic	9749848	9766169	LOC109057259	subgenome A
NC_056572.1	9774661	9775027	Distal Intergenic	9749848	9766169	LOC109057259	subgenome A
NC_056572.1	9779198	9779432	Downstream (1-2kb)	9749848	9766169	LOC109057259	subgenome A
NC_056572.1	9779605	9780056	Downstream (<1kb)	9749848	9766169	LOC109057259	subgenome A
NC_056572.1	9744969	9745493	Promoter (<=1kb)	9745682	9747959	LOC109057260	subgenome A
NC_056572.1	9752557	9752844	Exon (XM_042742230.1/LOC109057259, exon 9 of 9)	9745682	9747959	LOC109057260	subgenome A
NC_056572.1	1351095	1351536	Intron (XM_042711484.1/LOC109057548, intron 2 of 16)	1335932	1366160	LOC109057548	subgenome A
NC_056572.1	1353094	1353312	Intron (XM_042711484.1/LOC109057548, intron 2 of 16)	1335932	1366160	LOC109057548	subgenome A
NC_056572.1	1352414	1352687	Intron (XM_042711484.1/LOC109057548, intron 2 of 16)	1335932	1366160	LOC109057548	subgenome A
NC_056572.1	17008574	17008999	Distal Intergenic	17016245	17023389	LOC109057628	subgenome A
NC_056572.1	17009355	17009879	Distal Intergenic	17016245	17023389	LOC109057628	subgenome A
NC_056572.1	17013057	17013329	Downstream (2-3kb)	17016245	17023389	LOC109057628	subgenome A
NC_056572.1	17016831	17017312	3' UTR	17016245	17023389	LOC109057628	subgenome A
NC_056572.1	17020156	17020355	Exon (XM_042753796.1/LOC109057628, exon 6 of 9)	17016245	17023389	LOC109057628	subgenome A
NC_056572.1	17021462	17021716	Promoter (1-2kb)	17016245	17023389	LOC109057628	subgenome A
NC_056572.1	17022457	17022912	Promoter (<=1kb)	17016245	17023389	LOC109057628	subgenome A
NC_056572.1	17023414	17024194	Promoter (<=1kb)	17016245	17023664	LOC109057628	subgenome A
NC_056572.1	17027432	17027763	Distal Intergenic	17016245	17023664	LOC109057628	subgenome A
NC_056572.1	17028632	17028855	Distal Intergenic	17016245	17023664	LOC109057628	subgenome A
NC_056572.1	33704647	33705576	Promoter (1-2kb)	33707073	33709795	LOC109057634	subgenome A
NC_056572.1	33837149	33837440	Promoter (<=1kb)	33837123	33841790	LOC109057648	subgenome A
NC_056572.1	33829189	33829584	Promoter (<=1kb)	33817648	33829780	LOC109057649	subgenome A
NC_056572.1	33834465	33835125	Promoter (<=1kb)	33817648	33834580	LOC109057649	subgenome A
NC_056572.1	33832805	33833096	Promoter (<=1kb)	33817648	33833167	LOC109057649	subgenome A
NC_056572.1	33835506	33835723	Promoter (<=1kb)	33817648	33836227	LOC109057649	subgenome A
NC_056572.1	33827302	33827501	Promoter (2-3kb)	33817648	33829780	LOC109057649	subgenome A
NC_056572.1	33793977	33794856	Promoter (1-2kb)	33786631	33795885	LOC109057651	subgenome A
NC_056572.1	33797820	33798171	Promoter (<=1kb)	33798258	33799105	LOC109057654	subgenome A
NC_056572.1	33798378	33798630	Promoter (<=1kb)	33798258	33799105	LOC109057654	subgenome A
NC_056572.1	33798758	33799185	Promoter (<=1kb)	33798258	33799105	LOC109057654	subgenome A
NC_056572.1	33802037	33802363	Promoter (2-3kb)	33798258	33799105	LOC109057654	subgenome A
NC_056572.1	33803248	33803669	3' UTR	33798258	33799105	LOC109057654	subgenome A
NC_056572.1	33804382	33804673	Exon (XM_042763853.1/LOC109057655, exon 11 of 20)	33798258	33799105	LOC109057654	subgenome A
NC_056572.1	33806654	33806878	Exon (XM_042763853.1/LOC109057655, exon 9 of 20)	33799353	33811573	LOC109057655	subgenome A
NC_056572.1	33817987	33818771	Promoter (1-2kb)	33799353	33816957	LOC109057655	subgenome A
NC_056572.1	33811734	33812208	Promoter (<=1kb)	33799353	33811573	LOC109057655	subgenome A
NC_056572.1	33821279	33821810	Exon (XM_042763934.1/LOC109057649, exon 6 of 8)	33799353	33816957	LOC109057655	subgenome A
NC_056572.1	33819498	33819794	Promoter (2-3kb)	33799353	33816957	LOC109057655	subgenome A
NC_056572.1	17037465	17038217	Promoter (<=1kb)	17037668	17043278	LOC109057692	subgenome A
NC_056572.1	33316149	33316374	Promoter (2-3kb)	33313499	33327820	LOC109057759	subgenome A
NC_056572.1	33317757	33318224	Exon (XM_042763325.1/LOC109057759, exon 9 of 26)	33313499	33327820	LOC109057759	subgenome A
NC_056572.1	33320869	33321103	Exon (XM_042763325.1/LOC109057759, exon 13 of 26)	33313499	33327820	LOC109057759	subgenome A
NC_056572.1	33312785	33313873	Promoter (<=1kb)	33307257	33313151	LOC109057760	subgenome A
NC_056572.1	33290441	33290836	Exon (XM_042764567.1/LOC109057762, exon 5 of 8)	33284181	33295142	LOC109057762	subgenome A
NC_056572.1	33297270	33297488	Promoter (2-3kb)	33284181	33295142	LOC109057762	subgenome A
NC_056572.1	33292209	33292454	Promoter (2-3kb)	33284181	33295142	LOC109057762	subgenome A
NC_056572.1	17103486	17104051	Promoter (<=1kb)	17053909	17103898	LOC109057784	subgenome A
NC_056572.1	17083001	17083474	Exon (XM_042753815.1/LOC109057784, exon 4 of 15)	17053909	17103898	LOC109057784	subgenome A
NC_056572.1	17106746	17107020	Promoter (2-3kb)	17053909	17103964	LOC109057784	subgenome A
NC_056572.1	17105780	17106131	Promoter (1-2kb)	17053909	17103964	LOC109057784	subgenome A
NC_056572.1	17099621	17100089	Intron (XM_042753815.1/LOC109057784, intron 1 of 14)	17053909	17103898	LOC109057784	subgenome A
NC_056572.1	33308276	33308592	Promoter (1-2kb)	33296430	33306941	LOC109057822	subgenome A
NC_056572.1	33309821	33310215	Promoter (2-3kb)	33296430	33306941	LOC109057822	subgenome A
NC_056572.1	3801641	3801884	Exon (XM_042766501.1/LOC109057876, exon 7 of 27)	3779068	3828691	LOC109057876	subgenome A
NC_056572.1	3776215	3776620	Promoter (2-3kb)	3779068	3828691	LOC109057876	subgenome A
NC_056572.1	3799409	3799627	Exon (XM_042766501.1/LOC109057876, exon 6 of 27)	3779068	3828691	LOC109057876	subgenome A
NC_056572.1	3789713	3790037	Intron (XM_042766501.1/LOC109057876, intron 1 of 26)	3779068	3828691	LOC109057876	subgenome A
NC_056572.1	3776871	3777276	Promoter (1-2kb)	3779068	3828691	LOC109057876	subgenome A
NC_056572.1	3774343	3774614	Distal Intergenic	3779068	3828691	LOC109057876	subgenome A
NC_056572.1	3804517	3804855	Intron (XM_042766501.1/LOC109057876, intron 8 of 26)	3779068	3828691	LOC109057876	subgenome A
NC_056572.1	3778863	3779524	Promoter (<=1kb)	3779068	3828691	LOC109057876	subgenome A
NC_056572.1	17058032	17058293	Exon (XM_042753815.1/LOC109057784, exon 13 of 15)	17043747	17053869	LOC109058010	subgenome A
NC_056572.1	17063897	17064156	Exon (XM_042753815.1/LOC109057784, exon 10 of 15)	17043747	17053869	LOC109058010	subgenome A
NC_056572.1	17072233	17072522	Exon (XM_042753815.1/LOC109057784, exon 6 of 15)	17043747	17053869	LOC109058010	subgenome A
NC_056572.1	17043574	17044106	Promoter (<=1kb)	17043747	17053869	LOC109058010	subgenome A
NC_056572.1	17051373	17051585	Exon (XM_019075258.2/LOC109058010, exon 5 of 8)	17043747	17053869	LOC109058010	subgenome A
NC_056572.1	17049625	17050039	Intron (XM_019075258.2/LOC109058010, intron 1 of 7)	17043747	17053869	LOC109058010	subgenome A
NC_056572.1	17071562	17071828	Intron (XM_042753815.1/LOC109057784, intron 7 of 14)	17043747	17053869	LOC109058010	subgenome A
NC_056572.1	17114356	17114718	Promoter (<=1kb)	17111274	17113787	LOC109058104	subgenome A
NC_056572.1	17115043	17115242	Promoter (1-2kb)	17111274	17113787	LOC109058104	subgenome A
NC_056572.1	17121386	17121830	Exon (XM_042754054.1/LOC109058194, exon 8 of 8)	17111274	17113787	LOC109058104	subgenome A
NC_056572.1	17126158	17126357	Exon (XM_042754054.1/LOC109058194, exon 5 of 8)	17117938	17133657	LOC109058194	subgenome A
NC_056572.1	17127752	17127951	Intron (XM_042754054.1/LOC109058194, intron 3 of 7)	17117938	17133657	LOC109058194	subgenome A
NC_056572.1	17128010	17128297	Exon (XM_042754054.1/LOC109058194, exon 3 of 8)	17117938	17133657	LOC109058194	subgenome A
NC_056572.1	17147851	17148704	5' UTR	17117938	17133657	LOC109058194	subgenome A
NC_056572.1	17151981	17152718	Intron (XM_042754044.1/LOC109058194, intron 1 of 8)	17117938	17133657	LOC109058194	subgenome A
NC_056572.1	17155016	17155215	Intron (XM_042754044.1/LOC109058194, intron 1 of 8)	17117938	17171086	LOC109058194	subgenome A
NC_056572.1	17161971	17162195	Intron (XM_042754044.1/LOC109058194, intron 1 of 8)	17117938	17171086	LOC109058194	subgenome A
NC_056572.1	17174002	17174201	Promoter (2-3kb)	17117938	17171087	LOC109058194	subgenome A
NC_056572.1	17176723	17177077	Distal Intergenic	17117938	17171087	LOC109058194	subgenome A
NC_056572.1	22778321	22778632	Distal Intergenic	22782244	22816981	LOC109058273	subgenome A
NC_056572.1	22776260	22776478	Distal Intergenic	22782244	22816981	LOC109058273	subgenome A
NC_056572.1	22812297	22812812	Intron (XM_042758063.1/LOC109058273, intron 11 of 12)	22782244	22816981	LOC109058273	subgenome A
NC_056572.1	22771893	22772120	Distal Intergenic	22782244	22816981	LOC109058273	subgenome A
NC_056572.1	22826085	22826316	Distal Intergenic	22782244	22816981	LOC109058273	subgenome A
NC_056572.1	22761167	22762163	Distal Intergenic	22782244	22816981	LOC109058273	subgenome A
NC_056572.1	22797272	22797495	Intron (XM_042758063.1/LOC109058273, intron 4 of 12)	22782244	22816981	LOC109058273	subgenome A
NC_056572.1	22758020	22758472	Distal Intergenic	22782244	22816981	LOC109058273	subgenome A
NC_056572.1	22760359	22760625	Distal Intergenic	22782244	22816981	LOC109058273	subgenome A
NC_056572.1	22790476	22790826	Intron (XM_042758063.1/LOC109058273, intron 3 of 12)	22782244	22816981	LOC109058273	subgenome A
NC_056572.1	22799336	22799543	Exon (XM_042758063.1/LOC109058273, exon 5 of 13)	22782244	22816981	LOC109058273	subgenome A
NC_056572.1	22814227	22815176	3' UTR	22782244	22816981	LOC109058273	subgenome A
NC_056572.1	22775215	22775470	Distal Intergenic	22782244	22816981	LOC109058273	subgenome A
NC_056572.1	880992	881283	Distal Intergenic	888830	918037	LOC109058518	subgenome A
NC_056572.1	904165	904376	Intron (XM_042777190.1/LOC109058518, intron 5 of 11)	889074	918037	LOC109058518	subgenome A
NC_056572.1	910664	911058	Exon (XM_042777190.1/LOC109058518, exon 8 of 12)	889074	918037	LOC109058518	subgenome A
NC_056572.1	866495	866711	Promoter (1-2kb)	849629	865073	LOC109058520	subgenome A
NC_056572.1	865450	865772	Promoter (<=1kb)	849629	865073	LOC109058520	subgenome A
NC_056572.1	866014	866367	Promoter (<=1kb)	849629	865073	LOC109058520	subgenome A
NC_056572.1	862425	862670	Promoter (2-3kb)	849629	865073	LOC109058520	subgenome A
NC_056572.1	832864	833091	Distal Intergenic	849629	865073	LOC109058520	subgenome A
NC_056572.1	871819	872153	Promoter (<=1kb)	849629	873010	LOC109058520	subgenome A
NC_056572.1	861108	861307	Intron (XM_019075716.2/LOC109058520, intron 2 of 5)	849629	865073	LOC109058520	subgenome A
NC_056572.1	872391	872590	Promoter (<=1kb)	849629	873010	LOC109058520	subgenome A
NC_056572.1	840783	841001	Distal Intergenic	849629	865073	LOC109058520	subgenome A
NC_056572.1	835985	836184	Distal Intergenic	849629	865073	LOC109058520	subgenome A
NC_056572.1	872791	872990	Promoter (<=1kb)	849629	873010	LOC109058520	subgenome A
NC_056572.1	820066	820438	Distal Intergenic	849629	865073	LOC109058520	subgenome A
NC_056572.1	23828715	23828914	Distal Intergenic	23849080	23856563	LOC109058570	subgenome A
NC_056572.1	23832731	23833154	Distal Intergenic	23849080	23856563	LOC109058570	subgenome A
NC_056572.1	23838316	23838515	Downstream (2-3kb)	23849080	23856563	LOC109058570	subgenome A
NC_056572.1	23846267	23846645	Promoter (2-3kb)	23849080	23856563	LOC109058570	subgenome A
NC_056572.1	23848664	23849375	Promoter (<=1kb)	23849080	23856563	LOC109058570	subgenome A
NC_056572.1	23849878	23850124	Promoter (<=1kb)	23850389	23856563	LOC109058570	subgenome A
NC_056572.1	23853369	23853667	Promoter (2-3kb)	23851179	23856563	LOC109058570	subgenome A
NC_056572.1	23856744	23857066	Distal Intergenic	23851179	23856563	LOC109058570	subgenome A
NC_056572.1	23857921	23858120	Distal Intergenic	23851179	23856563	LOC109058570	subgenome A
NC_056572.1	35599070	35599269	Promoter (<=1kb)	35596553	35599464	LOC109059058	subgenome A
NC_056572.1	35600812	35601011	Promoter (1-2kb)	35596553	35599464	LOC109059058	subgenome A
NC_056572.1	35289917	35290417	Exon (XM_042764266.1/LOC109059061, exon 13 of 41)	35269382	35297998	LOC109059061	subgenome A
NC_056572.1	35283977	35284272	Intron (XM_042764266.1/LOC109059061, intron 23 of 40)	35269382	35297998	LOC109059061	subgenome A
NC_056572.1	35282148	35282347	Exon (XM_042764266.1/LOC109059061, exon 26 of 41)	35269382	35297998	LOC109059061	subgenome A
NC_056572.1	35282671	35283029	Exon (XM_042764266.1/LOC109059061, exon 24 of 41)	35269382	35297998	LOC109059061	subgenome A
NC_056572.1	35309068	35309318	Exon (XM_042764550.1/LOC109059062, exon 13 of 23)	35303087	35317133	LOC109059062	subgenome A
NC_056572.1	35311541	35311759	Exon (XM_042764550.1/LOC109059062, exon 10 of 23)	35303087	35317133	LOC109059062	subgenome A
NC_056572.1	35312431	35312741	Exon (XM_042764550.1/LOC109059062, exon 7 of 23)	35303087	35317133	LOC109059062	subgenome A
NC_056572.1	35314552	35314847	Promoter (2-3kb)	35303087	35317133	LOC109059062	subgenome A
NC_056572.1	35315850	35316271	Promoter (<=1kb)	35303087	35317133	LOC109059062	subgenome A
NC_056572.1	35317882	35318452	Promoter (<=1kb)	35303087	35317133	LOC109059062	subgenome A
NC_056572.1	28634327	28634550	Promoter (2-3kb)	28632988	28637126	LOC109059946	subgenome A
NC_056572.1	38566565	38566764	Intron (XM_042765411.1/LOC109059959, intron 14 of 14)	38566158	38577632	LOC109059959	subgenome A
NC_056572.1	38571748	38571966	Exon (XM_042765411.1/LOC109059959, exon 10 of 15)	38566158	38577632	LOC109059959	subgenome A
NC_056572.1	38569113	38569401	Exon (XM_042765411.1/LOC109059959, exon 11 of 15)	38566158	38577632	LOC109059959	subgenome A
NC_056572.1	38563304	38563503	Downstream (2-3kb)	38566158	38577632	LOC109059959	subgenome A
NC_056572.1	38580424	38580829	Promoter (<=1kb)	38566155	38581531	LOC109059959	subgenome A
NC_056572.1	38577698	38578094	Promoter (<=1kb)	38566160	38577841	LOC109059959	subgenome A
NC_056572.1	38574958	38575305	Promoter (2-3kb)	38566158	38577632	LOC109059959	subgenome A
NC_056572.1	38572178	38572800	Exon (XM_042765411.1/LOC109059959, exon 8 of 15)	38566158	38577632	LOC109059959	subgenome A
NC_056572.1	38573235	38574007	Exon (XM_042765411.1/LOC109059959, exon 6 of 15)	38566158	38577632	LOC109059959	subgenome A
NC_056572.1	29102062	29102311	Distal Intergenic	29091032	29094448	LOC109060196	subgenome A
NC_056572.1	29113026	29113330	Distal Intergenic	29091032	29094448	LOC109060196	subgenome A
NC_056572.1	29082820	29083199	Distal Intergenic	29091032	29094448	LOC109060196	subgenome A
NC_056572.1	29068166	29068384	Distal Intergenic	29091032	29094448	LOC109060196	subgenome A
NC_056572.1	29098681	29098899	Distal Intergenic	29091032	29094448	LOC109060196	subgenome A
NC_056572.1	29093265	29093469	Promoter (2-3kb)	29091032	29094448	LOC109060196	subgenome A
NC_056572.1	29071544	29071762	Distal Intergenic	29091032	29094448	LOC109060196	subgenome A
NC_056572.1	29099496	29099714	Distal Intergenic	29091032	29094448	LOC109060196	subgenome A
NC_056572.1	29070438	29070656	Distal Intergenic	29091032	29094448	LOC109060196	subgenome A
NC_056572.1	13985776	13985975	Downstream (1-2kb)	13987315	13996860	LOC109060284	subgenome A
NC_056572.1	13991435	13992298	Intron (XM_042746263.1/LOC109060284, intron 3 of 4)	13987315	13996860	LOC109060284	subgenome A
NC_056572.1	14014004	14014265	Distal Intergenic	14001156	14007998	LOC109060285	subgenome A
NC_056572.1	14012423	14012687	Distal Intergenic	14001156	14007998	LOC109060285	subgenome A
NC_056572.1	14040672	14041190	Promoter (<=1kb)	14030813	14041696	LOC109060286	subgenome A
NC_056572.1	14039708	14039938	Promoter (1-2kb)	14030813	14041696	LOC109060286	subgenome A
NC_056572.1	14041592	14042123	Promoter (<=1kb)	14030813	14041696	LOC109060286	subgenome A
NC_056572.1	14035064	14035263	Exon (XM_042746368.1/LOC109060286, exon 9 of 22)	14030813	14041696	LOC109060286	subgenome A
NC_056572.1	14072606	14072847	Distal Intergenic	14048300	14058499	LOC109060287	subgenome A
NC_056572.1	14071624	14071834	Distal Intergenic	14048300	14058499	LOC109060287	subgenome A
NC_056572.1	14061632	14061886	Distal Intergenic	14048300	14058499	LOC109060287	subgenome A
NC_056572.1	8192010	8192332	Distal Intergenic	8186093	8189198	LOC109060387	subgenome A
NC_056572.1	8186220	8186581	Promoter (<=1kb)	8186093	8189198	LOC109060387	subgenome A
NC_056572.1	8197090	8197331	Distal Intergenic	8186093	8189198	LOC109060387	subgenome A
NC_056572.1	8182608	8182894	Promoter (1-2kb)	8176991	8181516	LOC109060541	subgenome A
NC_056572.1	542752	543418	Exon (XM_042775184.1/march1, exon 5 of 8)	548566	565258	LOC109060553	subgenome A
NC_056572.1	551071	551987	Promoter (<=1kb)	551323	565254	LOC109060553	subgenome A
NC_056572.1	561678	562145	Exon (XM_042774941.1/LOC109060553, exon 9 of 14)	555714	565256	LOC109060553	subgenome A
NC_056572.1	186675	186997	Exon (XM_042772000.1/rnf38, exon 4 of 13)	197738	213739	LOC109060683	subgenome A
NC_056572.1	198255	198895	Promoter (<=1kb)	197738	213739	LOC109060683	subgenome A
NC_056572.1	197733	198096	Promoter (<=1kb)	197738	213739	LOC109060683	subgenome A
NC_056572.1	185225	186218	Intron (XM_042772000.1/rnf38, intron 3 of 12)	197738	213739	LOC109060683	subgenome A
NC_056572.1	189460	189777	Exon (XM_042772000.1/rnf38, exon 8 of 13)	197738	213739	LOC109060683	subgenome A
NC_056572.1	22335157	22335440	Intron (XM_019078062.2/LOC109060910, intron 2 of 5)	22322937	22346592	LOC109060910	subgenome A
NC_056572.1	22336463	22336892	Exon (XM_019078062.2/LOC109060910, exon 3 of 6)	22322937	22346592	LOC109060910	subgenome A
NC_056572.1	22321410	22321871	Promoter (1-2kb)	22322937	22346592	LOC109060910	subgenome A
NC_056572.1	22338088	22338334	Intron (XM_019078062.2/LOC109060910, intron 3 of 5)	22322937	22346592	LOC109060910	subgenome A
NC_056572.1	22325791	22326115	Promoter (2-3kb)	22322937	22346592	LOC109060910	subgenome A
NC_056572.1	22318427	22318661	Distal Intergenic	22322937	22346592	LOC109060910	subgenome A
NC_056572.1	22341287	22341486	Intron (XM_019078062.2/LOC109060910, intron 4 of 5)	22322937	22346592	LOC109060910	subgenome A
NC_056572.1	22322718	22323086	Promoter (<=1kb)	22322937	22346592	LOC109060910	subgenome A
NC_056572.1	22328072	22328277	Intron (XM_019078062.2/LOC109060910, intron 1 of 5)	22322937	22346592	LOC109060910	subgenome A
NC_056572.1	22345023	22345222	3' UTR	22322937	22346592	LOC109060910	subgenome A
NC_056572.1	22317822	22318119	Distal Intergenic	22322937	22346592	LOC109060910	subgenome A
NC_056572.1	22370942	22371171	Promoter (1-2kb)	22364039	22372442	LOC109060911	subgenome A
NC_056572.1	22358389	22358603	Distal Intergenic	22364039	22372442	LOC109060911	subgenome A
NC_056572.1	22372812	22373011	Promoter (<=1kb)	22364039	22372442	LOC109060911	subgenome A
NC_056572.1	22374259	22374533	Promoter (1-2kb)	22364039	22372442	LOC109060911	subgenome A
NC_056572.1	22352880	22353083	Distal Intergenic	22364039	22372442	LOC109060911	subgenome A
NC_056572.1	22350986	22351442	Distal Intergenic	22364039	22372442	LOC109060911	subgenome A
NC_056572.1	22368684	22369312	Exon (XM_042757709.1/LOC109060911, exon 2 of 4)	22364039	22372442	LOC109060911	subgenome A
NC_056572.1	22376092	22376310	Distal Intergenic	22364039	22372442	LOC109060911	subgenome A
NC_056572.1	9919931	9920167	Exon (XM_042742791.1/LOC109060930, exon 11 of 23)	9898025	10000392	LOC109060930	subgenome A
NC_056572.1	9957143	9957635	Intron (XM_042742791.1/LOC109060930, intron 18 of 22)	9898025	10000392	LOC109060930	subgenome A
NC_056572.1	9830656	9831048	Promoter (2-3kb)	9828401	10000393	LOC109060930	subgenome A
NC_056572.1	9828960	9829445	Promoter (<=1kb)	9828401	10000393	LOC109060930	subgenome A
NC_056572.1	9831937	9832194	Intron (XM_042742791.1/LOC109060930, intron 1 of 22)	9828401	10000393	LOC109060930	subgenome A
NC_056572.1	9817445	9817967	Distal Intergenic	9828401	10000392	LOC109060930	subgenome A
NC_056572.1	9960186	9960420	Exon (XM_042742791.1/LOC109060930, exon 20 of 23)	9898025	10000392	LOC109060930	subgenome A
NC_056572.1	9821397	9822016	Distal Intergenic	9828401	10000392	LOC109060930	subgenome A
NC_056572.1	9854947	9855156	Intron (XM_042742791.1/LOC109060930, intron 2 of 22)	9828401	10000393	LOC109060930	subgenome A
NC_056572.1	9950784	9951199	Intron (XM_042742791.1/LOC109060930, intron 18 of 22)	9898025	10000392	LOC109060930	subgenome A
NC_056572.1	9875544	9875894	Intron (XM_042742791.1/LOC109060930, intron 4 of 22)	9891207	10000392	LOC109060930	subgenome A
NC_056572.1	9869086	9869357	Intron (XM_042742791.1/LOC109060930, intron 3 of 22)	9891207	10000392	LOC109060930	subgenome A
NC_056572.1	9871755	9871998	Intron (XM_042742791.1/LOC109060930, intron 3 of 22)	9891207	10000392	LOC109060930	subgenome A
NC_056572.1	9907007	9907207	Intron (XM_042742791.1/LOC109060930, intron 6 of 22)	9898025	10000392	LOC109060930	subgenome A
NC_056572.1	9874106	9874413	Intron (XM_042742791.1/LOC109060930, intron 3 of 22)	9891207	10000392	LOC109060930	subgenome A
NC_056572.1	9958904	9959129	Intron (XM_042742791.1/LOC109060930, intron 18 of 22)	9898025	10000392	LOC109060930	subgenome A
NC_056572.1	9820977	9821342	Distal Intergenic	9828401	10000392	LOC109060930	subgenome A
NC_056572.1	9862453	9862714	Exon (XM_042742791.1/LOC109060930, exon 3 of 23)	9891207	10000392	LOC109060930	subgenome A
NC_056572.1	9941262	9941520	Intron (XM_042742791.1/LOC109060930, intron 16 of 22)	9898025	10000392	LOC109060930	subgenome A
NC_056572.1	9935504	9935705	Intron (XM_042742791.1/LOC109060930, intron 15 of 22)	9898025	10000392	LOC109060930	subgenome A
NC_056572.1	9927534	9927809	Intron (XM_042742791.1/LOC109060930, intron 12 of 22)	9898025	10000392	LOC109060930	subgenome A
NC_056572.1	9858243	9858462	Intron (XM_042742791.1/LOC109060930, intron 2 of 22)	9828401	10000393	LOC109060930	subgenome A
NC_056572.1	9918708	9919003	Intron (XM_042742791.1/LOC109060930, intron 10 of 22)	9898025	10000392	LOC109060930	subgenome A
NC_056572.1	17287539	17287846	Intron (XM_042754381.1/LOC109061301, intron 3 of 7)	17284142	17295770	LOC109061301	subgenome A
NC_056572.1	17284338	17284680	Promoter (<=1kb)	17284142	17295770	LOC109061301	subgenome A
NC_056572.1	17271701	17271988	Exon (XM_042754313.1/LOC109086708, exon 9 of 10)	17284142	17295770	LOC109061301	subgenome A
NC_056572.1	6826231	6826430	Promoter (2-3kb)	6824168	7031034	LOC109061405	subgenome A
NC_056572.1	6804715	6804934	Distal Intergenic	6824168	7031034	LOC109061405	subgenome A
NC_056572.1	6828371	6828866	Intron (XM_042729635.1/LOC109061405, intron 2 of 46)	6824168	7031034	LOC109061405	subgenome A
NC_056572.1	6843426	6843625	Intron (XM_042729635.1/LOC109061405, intron 2 of 46)	6824168	7031034	LOC109061405	subgenome A
NC_056572.1	6818395	6818613	Distal Intergenic	6824168	7031034	LOC109061405	subgenome A
NC_056572.1	38622056	38622255	Distal Intergenic	38637675	38639096	LOC109061416	subgenome A
NC_056572.1	38622689	38623071	Distal Intergenic	38637675	38639096	LOC109061416	subgenome A
NC_056572.1	38623753	38623952	Distal Intergenic	38637675	38639096	LOC109061416	subgenome A
NC_056572.1	38626238	38626583	Distal Intergenic	38637675	38639096	LOC109061416	subgenome A
NC_056572.1	38627792	38628108	Distal Intergenic	38637675	38639096	LOC109061416	subgenome A
NC_056572.1	38635286	38636498	Promoter (2-3kb)	38637675	38639096	LOC109061416	subgenome A
NC_056572.1	38636703	38636902	Promoter (2-3kb)	38637675	38639096	LOC109061416	subgenome A
NC_056572.1	38644276	38644623	Distal Intergenic	38637675	38639096	LOC109061416	subgenome A
NC_056572.1	38645490	38645884	Distal Intergenic	38637675	38639096	LOC109061416	subgenome A
NC_056572.1	38648183	38648861	Distal Intergenic	38637675	38639096	LOC109061416	subgenome A
NC_056572.1	38654087	38654305	Distal Intergenic	38637675	38639096	LOC109061416	subgenome A
NC_056572.1	37189893	37190111	Distal Intergenic	37183241	37188646	LOC109061512	subgenome A
NC_056572.1	37182239	37182934	Promoter (<=1kb)	37183241	37188646	LOC109061512	subgenome A
NC_056572.1	37188405	37188732	3' UTR	37183241	37188646	LOC109061512	subgenome A
NC_056572.1	37187945	37188356	3' UTR	37183241	37188646	LOC109061512	subgenome A
NC_056572.1	25025407	25025694	Distal Intergenic	25037772	25045481	LOC109061550	subgenome A
NC_056572.1	25017553	25017800	Distal Intergenic	25037772	25045481	LOC109061550	subgenome A
NC_056572.1	27169486	27169685	Distal Intergenic	27210267	27219486	LOC109061635	subgenome A
NC_056572.1	27174670	27175060	Distal Intergenic	27210267	27219486	LOC109061635	subgenome A
NC_056572.1	27195738	27195946	Distal Intergenic	27210267	27219486	LOC109061635	subgenome A
NC_056572.1	27218303	27218565	Exon (XM_019078739.2/LOC109061635, exon 2 of 2)	27210267	27219486	LOC109061635	subgenome A
NC_056572.1	27191281	27191798	Distal Intergenic	27210267	27219486	LOC109061635	subgenome A
NC_056572.1	27222462	27223088	Distal Intergenic	27210267	27219486	LOC109061635	subgenome A
NC_056572.1	27203764	27204152	Distal Intergenic	27210267	27219486	LOC109061635	subgenome A
NC_056572.1	27251607	27251955	Intron (XM_042759902.1/LOC109061636, intron 5 of 6)	27249224	27256467	LOC109061636	subgenome A
NC_056572.1	27270495	27270877	Promoter (<=1kb)	27249224	27270062	LOC109061636	subgenome A
NC_056572.1	27252359	27252598	Exon (XM_042759902.1/LOC109061636, exon 5 of 7)	27249224	27256467	LOC109061636	subgenome A
NC_056572.1	27269686	27270252	Promoter (<=1kb)	27249224	27270062	LOC109061636	subgenome A
NC_056572.1	27262387	27262774	Intron (XM_042759894.1/LOC109061636, intron 1 of 6)	27249224	27256467	LOC109061636	subgenome A
NC_056572.1	27262126	27262336	Intron (XM_042759894.1/LOC109061636, intron 1 of 6)	27249224	27256467	LOC109061636	subgenome A
NC_056572.1	27263979	27264188	Intron (XM_042759894.1/LOC109061636, intron 1 of 6)	27249224	27270062	LOC109061636	subgenome A
NC_056572.1	27263479	27263743	Intron (XM_042759894.1/LOC109061636, intron 1 of 6)	27249224	27270062	LOC109061636	subgenome A
NC_056572.1	4975160	4975425	Intron (XM_042720859.1/LOC109061692, intron 5 of 18)	5010830	5021905	LOC109061685	subgenome A
NC_056572.1	5002349	5002567	Intron (XM_042720859.1/LOC109061692, intron 15 of 18)	5010830	5021905	LOC109061685	subgenome A
NC_056572.1	5021266	5022075	Promoter (<=1kb)	5010830	5021905	LOC109061685	subgenome A
NC_056572.1	4985129	4985494	Intron (XM_042720859.1/LOC109061692, intron 5 of 18)	5010830	5021905	LOC109061685	subgenome A
NC_056572.1	5020559	5020762	Promoter (1-2kb)	5010830	5021905	LOC109061685	subgenome A
NC_056572.1	5008796	5008998	3' UTR	5010830	5021905	LOC109061685	subgenome A
NC_056572.1	5009554	5009828	3' UTR	5010830	5021905	LOC109061685	subgenome A
NC_056572.1	4982655	4983014	Intron (XM_042720859.1/LOC109061692, intron 5 of 18)	5010830	5021905	LOC109061685	subgenome A
NC_056572.1	5010133	5010730	Downstream (<1kb)	5010830	5021905	LOC109061685	subgenome A
NC_056572.1	4977284	4977572	Intron (XM_042720859.1/LOC109061692, intron 5 of 18)	5010830	5021905	LOC109061685	subgenome A
NC_056572.1	4987392	4987920	Intron (XM_042720859.1/LOC109061692, intron 5 of 18)	5010830	5021905	LOC109061685	subgenome A
NC_056572.1	5003365	5003615	Intron (XM_042720859.1/LOC109061692, intron 15 of 18)	5010830	5021905	LOC109061685	subgenome A
NC_056572.1	5028514	5028724	Exon (XM_042720945.1/LOC109061693, exon 11 of 17)	5010830	5021905	LOC109061685	subgenome A
NC_056572.1	4928403	4928819	Intron (XM_042720859.1/LOC109061692, intron 4 of 18)	4905599	5009907	LOC109061692	subgenome A
NC_056572.1	4927370	4927678	Intron (XM_042720859.1/LOC109061692, intron 4 of 18)	4905599	5009907	LOC109061692	subgenome A
NC_056572.1	4922475	4922909	Intron (XM_042720859.1/LOC109061692, intron 4 of 18)	4905599	5009907	LOC109061692	subgenome A
NC_056572.1	4947764	4947989	Intron (XM_042720859.1/LOC109061692, intron 5 of 18)	4905599	5009907	LOC109061692	subgenome A
NC_056572.1	4951196	4951661	Intron (XM_042720859.1/LOC109061692, intron 5 of 18)	4905599	5009907	LOC109061692	subgenome A
NC_056572.1	4915076	4915384	Intron (XM_042720859.1/LOC109061692, intron 2 of 18)	4905599	5009907	LOC109061692	subgenome A
NC_056572.1	4905518	4905741	Promoter (<=1kb)	4905599	5009907	LOC109061692	subgenome A
NC_056572.1	4935487	4935885	Intron (XM_042720859.1/LOC109061692, intron 5 of 18)	4905599	5009907	LOC109061692	subgenome A
NC_056572.1	4934255	4934564	Intron (XM_042720859.1/LOC109061692, intron 5 of 18)	4905599	5009907	LOC109061692	subgenome A
NC_056572.1	4896953	4897324	Distal Intergenic	4905599	5009907	LOC109061692	subgenome A
NC_056572.1	4914423	4914671	Intron (XM_042720859.1/LOC109061692, intron 2 of 18)	4905599	5009907	LOC109061692	subgenome A
NC_056572.1	4949307	4949656	Intron (XM_042720859.1/LOC109061692, intron 5 of 18)	4905599	5009907	LOC109061692	subgenome A
NC_056572.1	4804959	4805191	Intron (XM_042720165.1/LOC109073381, intron 4 of 8)	4905599	5009907	LOC109061692	subgenome A
NC_056572.1	4942723	4943008	Intron (XM_042720859.1/LOC109061692, intron 5 of 18)	4905599	5009907	LOC109061692	subgenome A
NC_056572.1	4897535	4897759	Distal Intergenic	4905599	5009907	LOC109061692	subgenome A
NC_056572.1	4837294	4837688	Intron (XM_042720165.1/LOC109073381, intron 7 of 8)	4905599	5009907	LOC109061692	subgenome A
NC_056572.1	4960163	4960490	Intron (XM_042720859.1/LOC109061692, intron 5 of 18)	4905599	5009907	LOC109061692	subgenome A
NC_056572.1	4931704	4931928	Intron (XM_042720859.1/LOC109061692, intron 4 of 18)	4905599	5009907	LOC109061692	subgenome A
NC_056572.1	4818274	4818555	Intron (XM_042720165.1/LOC109073381, intron 6 of 8)	4905599	5009907	LOC109061692	subgenome A
NC_056572.1	4784449	4784848	Intron (XM_042720165.1/LOC109073381, intron 3 of 8)	4905599	5009907	LOC109061692	subgenome A
NC_056572.1	4837772	4838101	Intron (XM_042720165.1/LOC109073381, intron 7 of 8)	4905599	5009907	LOC109061692	subgenome A
NC_056572.1	4924608	4924826	Intron (XM_042720859.1/LOC109061692, intron 4 of 18)	4905599	5009907	LOC109061692	subgenome A
NC_056572.1	4907303	4907628	Promoter (1-2kb)	4905599	5009907	LOC109061692	subgenome A
NC_056572.1	4938160	4938579	Intron (XM_042720859.1/LOC109061692, intron 5 of 18)	4905599	5009907	LOC109061692	subgenome A
NC_056572.1	4884058	4884286	Distal Intergenic	4905599	5009907	LOC109061692	subgenome A
NC_056572.1	4954409	4954676	Intron (XM_042720859.1/LOC109061692, intron 5 of 18)	4905599	5009907	LOC109061692	subgenome A
NC_056572.1	4859570	4859769	Distal Intergenic	4905599	5009907	LOC109061692	subgenome A
NC_056572.1	4832894	4833246	Intron (XM_042720165.1/LOC109073381, intron 7 of 8)	4905599	5009907	LOC109061692	subgenome A
NC_056572.1	4957641	4958048	Intron (XM_042720859.1/LOC109061692, intron 5 of 18)	4905599	5009907	LOC109061692	subgenome A
NC_056572.1	4858827	4859045	Distal Intergenic	4905599	5009907	LOC109061692	subgenome A
NC_056572.1	4953890	4954097	Intron (XM_042720859.1/LOC109061692, intron 5 of 18)	4905599	5009907	LOC109061692	subgenome A
NC_056572.1	4823041	4823240	Intron (XM_042720165.1/LOC109073381, intron 6 of 8)	4905599	5009907	LOC109061692	subgenome A
NC_056572.1	4806224	4806423	Intron (XM_042720165.1/LOC109073381, intron 4 of 8)	4905599	5009907	LOC109061692	subgenome A
NC_056572.1	4768191	4768390	Intron (XM_042720165.1/LOC109073381, intron 2 of 8)	4905599	5009907	LOC109061692	subgenome A
NC_056572.1	5053254	5053693	Intron (XM_042721017.1/LOC109078388, intron 2 of 3)	5025098	5037331	LOC109061693	subgenome A
NC_056572.1	5051137	5051454	Intron (XM_042721017.1/LOC109078388, intron 2 of 3)	5025098	5037331	LOC109061693	subgenome A
NC_056572.1	5048286	5048577	Intron (XM_042721017.1/LOC109078388, intron 2 of 3)	5025098	5037331	LOC109061693	subgenome A
NC_056572.1	5031299	5031589	Intron (XM_042720945.1/LOC109061693, intron 8 of 16)	5025098	5037331	LOC109061693	subgenome A
NC_056572.1	5037150	5037463	Promoter (<=1kb)	5025098	5037331	LOC109061693	subgenome A
NC_056572.1	37395323	37395564	Distal Intergenic	37408716	37420989	LOC109061855	subgenome A
NC_056572.1	11525197	11525545	Distal Intergenic	11583616	11589003	LOC109061870	subgenome A
NC_056572.1	11428325	11429540	Distal Intergenic	11583616	11589003	LOC109061870	subgenome A
NC_056572.1	11606411	11606675	Distal Intergenic	11583616	11589003	LOC109061870	subgenome A
NC_056572.1	11407150	11407349	Distal Intergenic	11583616	11589003	LOC109061870	subgenome A
NC_056572.1	11411496	11411808	Distal Intergenic	11583616	11589003	LOC109061870	subgenome A
NC_056572.1	11617222	11617421	Distal Intergenic	11583616	11589003	LOC109061870	subgenome A
NC_056572.1	11399682	11400237	Distal Intergenic	11583616	11589003	LOC109061870	subgenome A
NC_056572.1	11450693	11450892	Distal Intergenic	11583616	11589003	LOC109061870	subgenome A
NC_056572.1	11572218	11572417	Distal Intergenic	11583616	11589003	LOC109061870	subgenome A
NC_056572.1	11501191	11501642	Distal Intergenic	11583616	11589003	LOC109061870	subgenome A
NC_056572.1	11475126	11475347	Distal Intergenic	11583616	11589003	LOC109061870	subgenome A
NC_056572.1	11626482	11626701	Distal Intergenic	11583616	11589003	LOC109061870	subgenome A
NC_056572.1	11430164	11430478	Distal Intergenic	11583616	11589003	LOC109061870	subgenome A
NC_056572.1	11432991	11433290	Distal Intergenic	11583616	11589003	LOC109061870	subgenome A
NC_056572.1	11586026	11586274	Promoter (2-3kb)	11583616	11589003	LOC109061870	subgenome A
NC_056572.1	11572820	11573303	Distal Intergenic	11583616	11589003	LOC109061870	subgenome A
NC_056572.1	11445605	11446079	Distal Intergenic	11583616	11589003	LOC109061870	subgenome A
NC_056572.1	11632578	11632796	Distal Intergenic	11583616	11589003	LOC109061870	subgenome A
NC_056572.1	11459458	11459820	Distal Intergenic	11583616	11589003	LOC109061870	subgenome A
NC_056572.1	11604862	11605283	Distal Intergenic	11583616	11589003	LOC109061870	subgenome A
NC_056572.1	11564018	11564320	Distal Intergenic	11583616	11589003	LOC109061870	subgenome A
NC_056572.1	11586386	11587081	Promoter (1-2kb)	11583616	11589003	LOC109061870	subgenome A
NC_056572.1	11456810	11457028	Distal Intergenic	11583616	11589003	LOC109061870	subgenome A
NC_056572.1	11459044	11459344	Distal Intergenic	11583616	11589003	LOC109061870	subgenome A
NC_056572.1	11599589	11599910	Distal Intergenic	11583616	11589003	LOC109061870	subgenome A
NC_056572.1	11544778	11545270	Distal Intergenic	11583616	11589003	LOC109061870	subgenome A
NC_056572.1	11533730	11534259	Distal Intergenic	11583616	11589003	LOC109061870	subgenome A
NC_056572.1	11580177	11580425	Distal Intergenic	11583616	11589003	LOC109061870	subgenome A
NC_056572.1	11514753	11516599	Distal Intergenic	11583616	11589003	LOC109061870	subgenome A
NC_056572.1	11639235	11639559	Distal Intergenic	11583616	11589003	LOC109061870	subgenome A
NC_056572.1	11592224	11592536	Distal Intergenic	11583616	11589003	LOC109061870	subgenome A
NC_056572.1	11566594	11566817	Distal Intergenic	11583616	11589003	LOC109061870	subgenome A
NC_056572.1	11396907	11397106	Distal Intergenic	11583616	11589003	LOC109061870	subgenome A
NC_056572.1	11543326	11543525	Distal Intergenic	11583616	11589003	LOC109061870	subgenome A
NC_056572.1	11426992	11427286	Distal Intergenic	11583616	11589003	LOC109061870	subgenome A
NC_056572.1	11453166	11453411	Distal Intergenic	11583616	11589003	LOC109061870	subgenome A
NC_056572.1	11524037	11524253	Distal Intergenic	11583616	11589003	LOC109061870	subgenome A
NC_056572.1	11614327	11614628	Distal Intergenic	11583616	11589003	LOC109061870	subgenome A
NC_056572.1	11616767	11616985	Distal Intergenic	11583616	11589003	LOC109061870	subgenome A
NC_056572.1	11535182	11535381	Distal Intergenic	11583616	11589003	LOC109061870	subgenome A
NC_056572.1	11645618	11645817	Distal Intergenic	11583616	11589003	LOC109061870	subgenome A
NC_056572.1	11466650	11466888	Distal Intergenic	11583616	11589003	LOC109061870	subgenome A
NC_056572.1	11629179	11629511	Distal Intergenic	11583616	11589003	LOC109061870	subgenome A
NC_056572.1	11559485	11559702	Distal Intergenic	11583616	11589003	LOC109061870	subgenome A
NC_056572.1	11621151	11621799	Distal Intergenic	11583616	11589003	LOC109061870	subgenome A
NC_056572.1	11623006	11623290	Distal Intergenic	11583616	11589003	LOC109061870	subgenome A
NC_056572.1	11638002	11638712	Distal Intergenic	11583616	11589003	LOC109061870	subgenome A
NC_056572.1	38521932	38523484	Intron (XM_042765437.1/LOC109056629, intron 5 of 6)	38500764	38509488	LOC109061915	subgenome A
NC_056572.1	38505738	38505937	Exon (XM_042765746.1/LOC109061915, exon 2 of 5)	38500764	38509488	LOC109061915	subgenome A
NC_056572.1	38509228	38509457	Promoter (<=1kb)	38500764	38509488	LOC109061915	subgenome A
NC_056572.1	38504414	38504663	Exon (XM_042765746.1/LOC109061915, exon 3 of 5)	38500764	38509488	LOC109061915	subgenome A
NC_056572.1	38515948	38516583	3' UTR	38500764	38509488	LOC109061915	subgenome A
NC_056572.1	24089154	24089767	Promoter (<=1kb)	24081627	24090581	LOC109061936	subgenome A
NC_056572.1	24056816	24057155	Intron (XR_006160278.1/LOC109061937, intron 1 of 27)	24051309	24080955	LOC109061937	subgenome A
NC_056572.1	24071200	24071611	Exon (XR_006160278.1/LOC109061937, exon 13 of 28)	24062730	24080955	LOC109061937	subgenome A
NC_056572.1	24069416	24069905	Intron (XR_006160278.1/LOC109061937, intron 10 of 27)	24062730	24080955	LOC109061937	subgenome A
NC_056572.1	24051052	24051336	Promoter (<=1kb)	24051196	24078224	LOC109061937	subgenome A
NC_056572.1	24062873	24063167	Promoter (<=1kb)	24062730	24080955	LOC109061937	subgenome A
NC_056572.1	24105516	24105715	3' UTR	24091619	24094225	LOC109061988	subgenome A
NC_056572.1	24106856	24107138	Exon (XM_042758635.1/LOC109090031, exon 6 of 7)	24091619	24094225	LOC109061988	subgenome A
NC_056572.1	24112426	24112650	Intron (XM_042758635.1/LOC109090031, intron 4 of 6)	24091619	24094225	LOC109061988	subgenome A
NC_056572.1	24114695	24114914	Intron (XM_042758635.1/LOC109090031, intron 4 of 6)	24091619	24094225	LOC109061988	subgenome A
NC_056572.1	24110658	24110857	Intron (XM_042758635.1/LOC109090031, intron 4 of 6)	24091619	24094225	LOC109061988	subgenome A
NC_056572.1	2387483	2387682	Exon (XM_042766111.1/LOC109062052, exon 6 of 24)	2375955	2397227	LOC109062052	subgenome A
NC_056572.1	2389675	2390001	5' UTR	2375955	2397227	LOC109062052	subgenome A
NC_056572.1	2401765	2401964	Distal Intergenic	2375955	2397227	LOC109062052	subgenome A
NC_056572.1	2387971	2388267	5' UTR	2375955	2397227	LOC109062052	subgenome A
NC_056572.1	2404772	2405200	Distal Intergenic	2375955	2397227	LOC109062052	subgenome A
NC_056572.1	2371263	2371978	Promoter (<=1kb)	2371427	2375305	LOC109062053	subgenome A
NC_056572.1	2356447	2356722	Intron (XM_042717169.1/LOC109062054, intron 1 of 55)	2160012	2368045	LOC109062054	subgenome A
NC_056572.1	2314029	2314288	Exon (XM_042717169.1/LOC109062054, exon 22 of 56)	2160012	2368045	LOC109062054	subgenome A
NC_056572.1	2352856	2353075	Intron (XM_042717169.1/LOC109062054, intron 1 of 55)	2160012	2368045	LOC109062054	subgenome A
NC_056572.1	2310640	2311029	Exon (XM_042717169.1/LOC109062054, exon 25 of 56)	2160012	2368045	LOC109062054	subgenome A
NC_056572.1	2320885	2321294	Intron (XM_042717169.1/LOC109062054, intron 21 of 55)	2160012	2368045	LOC109062054	subgenome A
NC_056572.1	2367792	2368345	Promoter (<=1kb)	2160012	2368045	LOC109062054	subgenome A
NC_056572.1	2354871	2355075	Intron (XM_042717169.1/LOC109062054, intron 1 of 55)	2160012	2368045	LOC109062054	subgenome A
NC_056572.1	2357254	2357527	Intron (XM_042717169.1/LOC109062054, intron 1 of 55)	2160012	2368045	LOC109062054	subgenome A
NC_056572.1	2319340	2319773	Intron (XM_042717169.1/LOC109062054, intron 21 of 55)	2160012	2368045	LOC109062054	subgenome A
NC_056572.1	2365424	2365801	Promoter (2-3kb)	2160012	2368045	LOC109062054	subgenome A
NC_056572.1	2311675	2311930	Exon (XM_042717169.1/LOC109062054, exon 24 of 56)	2160012	2368045	LOC109062054	subgenome A
NC_056572.1	2305774	2306080	Exon (XM_042717169.1/LOC109062054, exon 26 of 56)	2160012	2368045	LOC109062054	subgenome A
NC_056572.1	2343586	2343806	Intron (XM_042717169.1/LOC109062054, intron 2 of 55)	2160012	2368045	LOC109062054	subgenome A
NC_056572.1	2335084	2335457	Exon (XM_042717169.1/LOC109062054, exon 9 of 56)	2160012	2368045	LOC109062054	subgenome A
NC_056572.1	2351862	2352073	Intron (XM_042717169.1/LOC109062054, intron 1 of 55)	2160012	2368045	LOC109062054	subgenome A
NC_056572.1	2304330	2304777	Exon (XM_042717169.1/LOC109062054, exon 29 of 56)	2160012	2368045	LOC109062054	subgenome A
NC_056572.1	2367244	2367443	Promoter (<=1kb)	2160012	2368045	LOC109062054	subgenome A
NC_056572.1	8088639	8088857	3' UTR	8091382	8097264	LOC109062389	subgenome A
NC_056572.1	8097111	8097382	Promoter (<=1kb)	8091382	8097264	LOC109062389	subgenome A
NC_056572.1	27931346	27931667	Distal Intergenic	27949750	27958937	LOC109062408	subgenome A
NC_056572.1	27933815	27934383	Distal Intergenic	27949750	27958937	LOC109062408	subgenome A
NC_056572.1	27934687	27934916	Distal Intergenic	27949750	27958937	LOC109062408	subgenome A
NC_056572.1	27933043	27933242	Distal Intergenic	27949750	27958937	LOC109062408	subgenome A
NC_056572.1	27916795	27917044	Distal Intergenic	27949750	27958937	LOC109062408	subgenome A
NC_056572.1	27955257	27955528	Intron (XM_042760081.1/LOC109062408, intron 1 of 8)	27949750	27958937	LOC109062408	subgenome A
NC_056572.1	28768917	28769275	Promoter (<=1kb)	28670222	28769039	LOC109062622	subgenome A
NC_056572.1	28730407	28730619	Intron (XM_042760694.1/LOC109062622, intron 3 of 15)	28670222	28768202	LOC109062622	subgenome A
NC_056572.1	28741877	28742209	Exon (XM_042760694.1/LOC109062622, exon 3 of 16)	28670222	28768202	LOC109062622	subgenome A
NC_056572.1	28712130	28712337	Intron (XM_042760694.1/LOC109062622, intron 3 of 15)	28670222	28768202	LOC109062622	subgenome A
NC_056572.1	28760197	28760462	Intron (XM_042760694.1/LOC109062622, intron 2 of 15)	28670222	28768202	LOC109062622	subgenome A
NC_056572.1	28764027	28764299	Intron (XM_042760694.1/LOC109062622, intron 2 of 15)	28670222	28768202	LOC109062622	subgenome A
NC_056572.1	11987375	11987836	Distal Intergenic	12041358	12046171	LOC109062975	subgenome A
NC_056572.1	11982663	11983001	Distal Intergenic	12041358	12046171	LOC109062975	subgenome A
NC_056572.1	11983945	11984165	Distal Intergenic	12041358	12046171	LOC109062975	subgenome A
NC_056572.1	12152318	12152536	Distal Intergenic	12041358	12046171	LOC109062975	subgenome A
NC_056572.1	12045652	12046360	3' UTR	12041358	12046171	LOC109062975	subgenome A
NC_056572.1	11976440	11976683	Distal Intergenic	12041358	12046171	LOC109062975	subgenome A
NC_056572.1	12200164	12200363	Distal Intergenic	12041358	12046171	LOC109062975	subgenome A
NC_056572.1	12338252	12338719	Distal Intergenic	12041358	12046171	LOC109062975	subgenome A
NC_056572.1	11977172	11977552	Distal Intergenic	12041358	12046171	LOC109062975	subgenome A
NC_056572.1	12298863	12299066	Distal Intergenic	12041358	12046171	LOC109062975	subgenome A
NC_056572.1	12356034	12356295	Distal Intergenic	12041358	12046171	LOC109062975	subgenome A
NC_056572.1	12234997	12235434	Distal Intergenic	12041358	12046171	LOC109062975	subgenome A
NC_056572.1	12118958	12119277	Distal Intergenic	12041358	12046171	LOC109062975	subgenome A
NC_056572.1	11984273	11984549	Distal Intergenic	12041358	12046171	LOC109062975	subgenome A
NC_056572.1	12009387	12009665	Distal Intergenic	12041358	12046171	LOC109062975	subgenome A
NC_056572.1	12249878	12250078	Distal Intergenic	12041358	12046171	LOC109062975	subgenome A
NC_056572.1	12282994	12283522	Distal Intergenic	12041358	12046171	LOC109062975	subgenome A
NC_056572.1	12365787	12366155	Distal Intergenic	12041358	12046171	LOC109062975	subgenome A
NC_056572.1	12066881	12068240	Distal Intergenic	12041358	12046171	LOC109062975	subgenome A
NC_056572.1	11970273	11970551	Distal Intergenic	12041358	12046171	LOC109062975	subgenome A
NC_056572.1	12281781	12282531	Distal Intergenic	12041358	12046171	LOC109062975	subgenome A
NC_056572.1	12084134	12084333	Distal Intergenic	12041358	12046171	LOC109062975	subgenome A
NC_056572.1	12209364	12209583	Distal Intergenic	12041358	12046171	LOC109062975	subgenome A
NC_056572.1	12000376	12000575	Distal Intergenic	12041358	12046171	LOC109062975	subgenome A
NC_056572.1	12168739	12168957	Distal Intergenic	12041358	12046171	LOC109062975	subgenome A
NC_056572.1	12030117	12030453	Distal Intergenic	12041358	12046171	LOC109062975	subgenome A
NC_056572.1	12002387	12002668	Distal Intergenic	12041358	12046171	LOC109062975	subgenome A
NC_056572.1	12022898	12023225	Distal Intergenic	12041358	12046171	LOC109062975	subgenome A
NC_056572.1	11989950	11990474	Distal Intergenic	12041358	12046171	LOC109062975	subgenome A
NC_056572.1	12044671	12044902	Exon (XM_019080033.2/LOC109062975, exon 2 of 2)	12041358	12046171	LOC109062975	subgenome A
NC_056572.1	12357058	12357331	Distal Intergenic	12041358	12046171	LOC109062975	subgenome A
NC_056572.1	12016813	12017983	Distal Intergenic	12041358	12046171	LOC109062975	subgenome A
NC_056572.1	12094899	12095117	Distal Intergenic	12041358	12046171	LOC109062975	subgenome A
NC_056572.1	11996617	11997027	Distal Intergenic	12041358	12046171	LOC109062975	subgenome A
NC_056572.1	12249328	12249545	Distal Intergenic	12041358	12046171	LOC109062975	subgenome A
NC_056572.1	12269029	12270160	Distal Intergenic	12041358	12046171	LOC109062975	subgenome A
NC_056572.1	11997661	11998117	Distal Intergenic	12041358	12046171	LOC109062975	subgenome A
NC_056572.1	11972119	11972399	Distal Intergenic	12041358	12046171	LOC109062975	subgenome A
NC_056572.1	7369286	7369519	Intron (XM_042731753.1/LOC109063029, intron 1 of 11)	7339389	7374614	LOC109063029	subgenome A
NC_056572.1	7374299	7374860	Promoter (<=1kb)	7339389	7374614	LOC109063029	subgenome A
NC_056572.1	7356995	7357211	Intron (XM_042731753.1/LOC109063029, intron 2 of 11)	7339389	7374614	LOC109063029	subgenome A
NC_056572.1	7356072	7356375	Intron (XM_042731753.1/LOC109063029, intron 2 of 11)	7339389	7374614	LOC109063029	subgenome A
NC_056572.1	328475	328706	Promoter (<=1kb)	282245	328886	LOC109063250	subgenome A
NC_056572.1	296448	296691	Exon (XM_042773128.1/LOC109063250, exon 17 of 32)	282245	328886	LOC109063250	subgenome A
NC_056572.1	336000	336571	Distal Intergenic	282245	328916	LOC109063250	subgenome A
NC_056572.1	315435	315709	Intron (XM_042773128.1/LOC109063250, intron 2 of 31)	282245	328886	LOC109063250	subgenome A
NC_056572.1	302949	303172	Exon (XM_042773257.1/LOC109063250, exon 13 of 35)	282245	328886	LOC109063250	subgenome A
NC_056572.1	298710	298909	Intron (XM_042773128.1/LOC109063250, intron 14 of 31)	282245	328886	LOC109063250	subgenome A
NC_056572.1	299970	300238	Exon (XM_042773257.1/LOC109063250, exon 16 of 35)	282245	328886	LOC109063250	subgenome A
NC_056572.1	304930	305288	Exon (XM_042773128.1/LOC109063250, exon 12 of 32)	282245	328886	LOC109063250	subgenome A
NC_056572.1	303300	303566	Exon (XM_042773257.1/LOC109063250, exon 12 of 35)	282245	328886	LOC109063250	subgenome A
NC_056572.1	305616	305830	Exon (XM_042773128.1/LOC109063250, exon 11 of 32)	282245	328886	LOC109063250	subgenome A
NC_056572.1	298378	298577	Exon (XM_042773128.1/LOC109063250, exon 15 of 32)	282245	328886	LOC109063250	subgenome A
NC_056572.1	405018	405266	Promoter (<=1kb)	404078	421241	LOC109063370	subgenome A
NC_056572.1	403962	404507	Promoter (<=1kb)	404077	421241	LOC109063370	subgenome A
NC_056572.1	410578	411037	Exon (XM_042774246.1/LOC109063370, exon 8 of 21)	404078	421241	LOC109063370	subgenome A
NC_056572.1	415053	415377	Exon (XM_042774246.1/LOC109063370, exon 20 of 21)	404078	421241	LOC109063370	subgenome A
NC_056572.1	430301	430535	Promoter (1-2kb)	421719	432503	LOC109063396	subgenome A
NC_056572.1	1053951	1054205	Distal Intergenic	1011701	1046395	LOC109063458	subgenome A
NC_056572.1	1045449	1045648	Promoter (<=1kb)	1011701	1046392	LOC109063458	subgenome A
NC_056572.1	1044866	1045145	Promoter (1-2kb)	1011701	1046392	LOC109063458	subgenome A
NC_056572.1	1045825	1046541	Promoter (<=1kb)	1011701	1046392	LOC109063458	subgenome A
NC_056572.1	1054580	1054779	Distal Intergenic	1011701	1046395	LOC109063458	subgenome A
NC_056572.1	1047455	1047720	Promoter (1-2kb)	1011701	1046395	LOC109063458	subgenome A
NC_056572.1	36520982	36521252	Distal Intergenic	36524953	36542777	LOC109063701	subgenome A
NC_056572.1	36536439	36536865	Intron (XM_042764881.1/LOC109063701, intron 4 of 10)	36524955	36542777	LOC109063701	subgenome A
NC_056572.1	36535371	36535641	Intron (XM_042764881.1/LOC109063701, intron 4 of 10)	36524955	36542777	LOC109063701	subgenome A
NC_056572.1	36523197	36523579	Promoter (1-2kb)	36524953	36542777	LOC109063701	subgenome A
NC_056572.1	36534705	36534904	Intron (XM_042764881.1/LOC109063701, intron 4 of 10)	36524955	36542777	LOC109063701	subgenome A
NC_056572.1	36531028	36531391	5' UTR	36524955	36542777	LOC109063701	subgenome A
NC_056572.1	21910252	21910609	Distal Intergenic	21917821	21928546	LOC109063716	subgenome A
NC_056572.1	21914985	21915687	Promoter (2-3kb)	21917821	21928546	LOC109063716	subgenome A
NC_056572.1	35072588	35073395	Promoter (<=1kb)	35063590	35073238	LOC109063835	subgenome A
NC_056572.1	7856844	7857125	5' UTR	7844365	7849383	LOC109063886	subgenome A
NC_056572.1	7815008	7815533	Exon (XM_042734511.1/LOC109083127, exon 3 of 3)	7844365	7849383	LOC109063886	subgenome A
NC_056572.1	8052073	8052272	Promoter (<=1kb)	8052170	8056734	LOC109063976	subgenome A
NC_056572.1	8046095	8046294	Exon (XM_042735186.1/LOC109094368, exon 15 of 17)	8052170	8056734	LOC109063976	subgenome A
NC_056572.1	8017013	8017222	Distal Intergenic	8027825	8032255	LOC109064065	subgenome A
NC_056572.1	8015377	8015576	Distal Intergenic	8027825	8032255	LOC109064065	subgenome A
NC_056572.1	9095058	9095427	Intron (XM_042741326.1/LOC109064184, intron 1 of 26)	8941478	9128750	LOC109064184	subgenome A
NC_056572.1	9063157	9063555	Intron (XM_042741326.1/LOC109064184, intron 1 of 26)	8941478	9128750	LOC109064184	subgenome A
NC_056572.1	9034193	9034502	Intron (XM_042741326.1/LOC109064184, intron 1 of 26)	8941478	9128750	LOC109064184	subgenome A
NC_056572.1	9131917	9132374	Distal Intergenic	8941478	9128750	LOC109064184	subgenome A
NC_056572.1	9040001	9040219	Intron (XM_042741326.1/LOC109064184, intron 1 of 26)	8941478	9128750	LOC109064184	subgenome A
NC_056572.1	9055976	9056475	Intron (XM_042741326.1/LOC109064184, intron 1 of 26)	8941478	9128750	LOC109064184	subgenome A
NC_056572.1	9021188	9022252	Intron (XM_042741326.1/LOC109064184, intron 2 of 26)	8941478	9128750	LOC109064184	subgenome A
NC_056572.1	9091353	9091978	Intron (XM_042741326.1/LOC109064184, intron 1 of 26)	8941478	9128750	LOC109064184	subgenome A
NC_056572.1	9054307	9054821	Intron (XM_042741326.1/LOC109064184, intron 1 of 26)	8941478	9128750	LOC109064184	subgenome A
NC_056572.1	9110588	9111087	Intron (XM_042741326.1/LOC109064184, intron 1 of 26)	8941478	9128750	LOC109064184	subgenome A
NC_056572.1	9053564	9053768	Intron (XM_042741326.1/LOC109064184, intron 1 of 26)	8941478	9128750	LOC109064184	subgenome A
NC_056572.1	9088980	9089242	Intron (XM_042741326.1/LOC109064184, intron 1 of 26)	8941478	9128750	LOC109064184	subgenome A
NC_056572.1	9140026	9140450	Distal Intergenic	8941478	9128750	LOC109064184	subgenome A
NC_056572.1	9045732	9046010	Intron (XM_042741326.1/LOC109064184, intron 1 of 26)	8941478	9128750	LOC109064184	subgenome A
NC_056572.1	9110235	9110566	Intron (XM_042741326.1/LOC109064184, intron 1 of 26)	8941478	9128750	LOC109064184	subgenome A
NC_056572.1	9016112	9016311	Intron (XM_042741326.1/LOC109064184, intron 2 of 26)	8941478	9128750	LOC109064184	subgenome A
NC_056572.1	9080407	9080610	Intron (XM_042741326.1/LOC109064184, intron 1 of 26)	8941478	9128750	LOC109064184	subgenome A
NC_056572.1	8876295	8876621	Promoter (<=1kb)	8874314	8876539	LOC109064193	subgenome A
NC_056572.1	8854443	8854812	Distal Intergenic	8866181	8873532	LOC109064231	subgenome A
NC_056572.1	8860369	8860714	Distal Intergenic	8866181	8873532	LOC109064231	subgenome A
NC_056572.1	8859639	8860058	Distal Intergenic	8866181	8873532	LOC109064231	subgenome A
NC_056572.1	8885590	8885981	Distal Intergenic	8877754	8881767	LOC109064236	subgenome A
NC_056572.1	8882725	8883478	Promoter (<=1kb)	8877754	8881767	LOC109064236	subgenome A
NC_056572.1	8893185	8893395	Exon (XM_042741081.1/LOC109064239, exon 8 of 11)	8891623	8902341	LOC109064239	subgenome A
NC_056572.1	8895311	8895529	Intron (XM_042741081.1/LOC109064239, intron 5 of 10)	8891623	8902341	LOC109064239	subgenome A
NC_056572.1	8900052	8900443	Promoter (1-2kb)	8891623	8902341	LOC109064239	subgenome A
NC_056572.1	8901774	8902625	Promoter (<=1kb)	8891623	8902341	LOC109064239	subgenome A
NC_056572.1	8909070	8909275	Distal Intergenic	8891623	8902341	LOC109064239	subgenome A
NC_056572.1	8921808	8922031	Distal Intergenic	8891623	8902341	LOC109064239	subgenome A
NC_056572.1	8923807	8924095	Distal Intergenic	8891623	8902341	LOC109064239	subgenome A
NC_056572.1	8926929	8927370	Distal Intergenic	8891623	8902341	LOC109064239	subgenome A
NC_056572.1	8935355	8935704	Distal Intergenic	8891623	8902341	LOC109064239	subgenome A
NC_056572.1	8941270	8941633	3' UTR	8891623	8902341	LOC109064239	subgenome A
NC_056572.1	8946092	8946430	Exon (XM_042741326.1/LOC109064184, exon 27 of 27)	8891623	8902341	LOC109064239	subgenome A
NC_056572.1	8947728	8947927	Exon (XM_042741326.1/LOC109064184, exon 26 of 27)	8891623	8902341	LOC109064239	subgenome A
NC_056572.1	8950746	8950959	Intron (XM_042741326.1/LOC109064184, intron 25 of 26)	8891623	8902341	LOC109064239	subgenome A
NC_056572.1	8958006	8959048	Intron (XM_042741326.1/LOC109064184, intron 20 of 26)	8891623	8902341	LOC109064239	subgenome A
NC_056572.1	8963889	8964092	Intron (XM_042741326.1/LOC109064184, intron 20 of 26)	8891623	8902341	LOC109064239	subgenome A
NC_056572.1	8966865	8967064	Intron (XM_042741326.1/LOC109064184, intron 20 of 26)	8891623	8902341	LOC109064239	subgenome A
NC_056572.1	8974602	8974864	Intron (XM_042741326.1/LOC109064184, intron 15 of 26)	8891623	8902341	LOC109064239	subgenome A
NC_056572.1	8983171	8984274	Intron (XM_042741326.1/LOC109064184, intron 13 of 26)	8891623	8902341	LOC109064239	subgenome A
NC_056572.1	36916761	36916995	Intron (XR_006160992.1/LOC109064264, intron 3 of 7)	36910883	36926347	LOC109064264	subgenome A
NC_056572.1	36916293	36916591	Intron (XR_006160992.1/LOC109064264, intron 3 of 7)	36910883	36926347	LOC109064264	subgenome A
NC_056572.1	36917951	36918447	Intron (XR_006160992.1/LOC109064264, intron 3 of 7)	36923490	36929426	LOC109064264	subgenome A
NC_056572.1	36912210	36912409	Promoter (1-2kb)	36910883	36926347	LOC109064264	subgenome A
NC_056572.1	36914033	36914368	Intron (XR_006160992.1/LOC109064264, intron 3 of 7)	36910883	36926347	LOC109064264	subgenome A
NC_056572.1	36925077	36925332	Promoter (1-2kb)	36923490	36929426	LOC109064264	subgenome A
NC_056572.1	36928440	36928801	Promoter (1-2kb)	36930161	36958555	LOC109064265	subgenome A
NC_056572.1	36936709	36936908	Intron (XM_042765115.1/LOC109064265, intron 1 of 3)	36930161	36958555	LOC109064265	subgenome A
NC_056572.1	36956331	36956752	Promoter (<=1kb)	36957257	36958555	LOC109064265	subgenome A
NC_056572.1	36929947	36930210	Promoter (<=1kb)	36930161	36958555	LOC109064265	subgenome A
NC_056572.1	36908511	36909036	Promoter (1-2kb)	36902056	36907387	LOC109064269	subgenome A
NC_056572.1	36907702	36908271	Promoter (<=1kb)	36902056	36907387	LOC109064269	subgenome A
NC_056572.1	33880069	33880476	Promoter (<=1kb)	33880614	33884007	LOC109064489	subgenome A
NC_056572.1	33881009	33881296	Promoter (<=1kb)	33880614	33884007	LOC109064489	subgenome A
NC_056572.1	7389241	7389518	Distal Intergenic	7395764	7410597	LOC109064567	subgenome A
NC_056572.1	7392018	7392262	Distal Intergenic	7395764	7410597	LOC109064567	subgenome A
NC_056572.1	16885217	16885454	Intron (XM_042751789.1/LOC109064624, intron 3 of 8)	16862995	16901200	LOC109064624	subgenome A
NC_056572.1	16874210	16874537	Intron (XM_042751789.1/LOC109064624, intron 3 of 8)	16862995	16901200	LOC109064624	subgenome A
NC_056572.1	16895894	16896093	Intron (XM_042751789.1/LOC109064624, intron 3 of 8)	16862995	16901200	LOC109064624	subgenome A
NC_056572.1	21525929	21526513	Promoter (<=1kb)	21520674	21526456	LOC109064757	subgenome A
NC_056572.1	21798970	21799169	Intron (XM_042757432.1/LOC109094305, intron 2 of 7)	21520718	21810668	LOC109064757	subgenome A
NC_056572.1	21801079	21801298	Intron (XM_042757432.1/LOC109094305, intron 2 of 7)	21520718	21810668	LOC109064757	subgenome A
NC_056572.1	35089938	35090557	Promoter (<=1kb)	35087992	35091157	LOC109064812	subgenome A
NC_056572.1	31807429	31807644	3' UTR	31799744	31803424	LOC109064922	subgenome A
NC_056572.1	31809137	31809578	Exon (XM_042762508.1/rab3da, exon 3 of 5)	31799744	31803424	LOC109064922	subgenome A
NC_056572.1	31805104	31805488	Promoter (1-2kb)	31799744	31803424	LOC109064922	subgenome A
NC_056572.1	31798717	31799511	3' UTR	31799744	31803424	LOC109064922	subgenome A
NC_056572.1	19325056	19325435	Distal Intergenic	19343053	19433364	LOC109064969	subgenome A
NC_056572.1	19365520	19365731	Intron (XM_042756726.1/LOC109064969, intron 1 of 2)	19343053	19433364	LOC109064969	subgenome A
NC_056572.1	19331946	19332412	Distal Intergenic	19343053	19433364	LOC109064969	subgenome A
NC_056572.1	19317167	19317788	Distal Intergenic	19343053	19433364	LOC109064969	subgenome A
NC_056572.1	19366477	19366809	Intron (XM_042756726.1/LOC109064969, intron 1 of 2)	19343053	19433364	LOC109064969	subgenome A
NC_056572.1	19325561	19325838	Distal Intergenic	19343053	19433364	LOC109064969	subgenome A
NC_056572.1	19369106	19369879	Intron (XM_042756726.1/LOC109064969, intron 1 of 2)	19343053	19433364	LOC109064969	subgenome A
NC_056572.1	19361484	19361887	Intron (XM_042756726.1/LOC109064969, intron 1 of 2)	19343053	19433364	LOC109064969	subgenome A
NC_056572.1	19335211	19335410	Distal Intergenic	19343053	19433364	LOC109064969	subgenome A
NC_056572.1	19349463	19349745	Intron (XM_042756726.1/LOC109064969, intron 1 of 2)	19343053	19433364	LOC109064969	subgenome A
NC_056572.1	19332754	19333060	Distal Intergenic	19343053	19433364	LOC109064969	subgenome A
NC_056572.1	32038808	32039301	Exon (XM_042762656.1/LOC109065130, exon 3 of 18)	32033347	32053685	LOC109065130	subgenome A
NC_056572.1	32034250	32034537	Promoter (<=1kb)	32033347	32053685	LOC109065130	subgenome A
NC_056572.1	32033171	32033585	Promoter (<=1kb)	32033347	32053685	LOC109065130	subgenome A
NC_056572.1	32030716	32030920	Promoter (<=1kb)	32028406	32031712	LOC109065131	subgenome A
NC_056572.1	32024649	32024957	Exon (XM_042763059.1/slc44a1a, exon 11 of 17)	32028406	32031712	LOC109065131	subgenome A
NC_056572.1	32029795	32029994	Promoter (1-2kb)	32028406	32031712	LOC109065131	subgenome A
NC_056572.1	32031619	32032056	Promoter (<=1kb)	32028406	32031712	LOC109065131	subgenome A
NC_056572.1	31952447	31952891	Promoter (<=1kb)	31947848	31953116	LOC109065134	subgenome A
NC_056572.1	31951944	31952350	Promoter (<=1kb)	31947848	31953116	LOC109065134	subgenome A
NC_056572.1	31953051	31953310	Promoter (<=1kb)	31947848	31953116	LOC109065134	subgenome A
NC_056572.1	31934969	31935283	Promoter (<=1kb)	31935072	31938807	LOC109065135	subgenome A
NC_056572.1	31937125	31937324	Promoter (1-2kb)	31935170	31938807	LOC109065135	subgenome A
NC_056572.1	25589454	25589871	Exon (XM_042759297.1/LOC109065249, exon 5 of 9)	25587485	25592972	LOC109065249	subgenome A
NC_056572.1	25590745	25590984	Promoter (1-2kb)	25587485	25592972	LOC109065249	subgenome A
NC_056572.1	25592056	25592291	Promoter (<=1kb)	25587485	25592972	LOC109065249	subgenome A
NC_056572.1	25592862	25593155	Promoter (<=1kb)	25587485	25592972	LOC109065249	subgenome A
NC_056572.1	25593532	25593826	Promoter (<=1kb)	25587485	25593521	LOC109065249	subgenome A
NC_056572.1	24940347	24940550	Promoter (<=1kb)	24940056	24951609	LOC109065333	subgenome A
NC_056572.1	24943211	24943577	Intron (XM_042759055.1/LOC109065333, intron 4 of 10)	24940056	24951609	LOC109065333	subgenome A
NC_056572.1	24935534	24936207	Promoter (<=1kb)	24924846	24935830	LOC109065392	subgenome A
NC_056572.1	24937563	24937840	Promoter (1-2kb)	24924846	24935830	LOC109065392	subgenome A
NC_056572.1	25659383	25659596	Distal Intergenic	25662994	25667068	LOC109065471	subgenome A
NC_056572.1	25659941	25660507	Promoter (2-3kb)	25662994	25667068	LOC109065471	subgenome A
NC_056572.1	25665805	25666023	Promoter (2-3kb)	25662994	25667068	LOC109065471	subgenome A
NC_056572.1	25686963	25687324	Distal Intergenic	25675609	25681766	LOC109065472	subgenome A
NC_056572.1	35161250	35161540	Promoter (<=1kb)	35159476	35161361	LOC109065501	subgenome A
NC_056572.1	35162638	35162949	Promoter (1-2kb)	35159476	35161361	LOC109065501	subgenome A
NC_056572.1	32571145	32571438	Intron (XM_042762647.1/LOC109093063, intron 1 of 17)	32576700	32578798	LOC109065582	subgenome A
NC_056572.1	32578222	32578960	Promoter (<=1kb)	32576700	32578798	LOC109065582	subgenome A
NC_056572.1	16939890	16940092	Intron (XM_042753537.1/LOC109065585, intron 1 of 7)	16919021	16923522	LOC109065585	subgenome A
NC_056572.1	16998013	16998286	Distal Intergenic	16919021	16985626	LOC109065585	subgenome A
NC_056572.1	16932349	16932586	Intron (XM_042753537.1/LOC109065585, intron 1 of 7)	16919021	16923522	LOC109065585	subgenome A
NC_056572.1	16919266	16919623	Exon (XM_042753621.1/LOC109065585, exon 8 of 8)	16919021	16923522	LOC109065585	subgenome A
NC_056572.1	17001506	17001785	Distal Intergenic	16919021	16985626	LOC109065585	subgenome A
NC_056572.1	16931494	16932050	Intron (XM_042753537.1/LOC109065585, intron 1 of 7)	16919021	16923522	LOC109065585	subgenome A
NC_056572.1	17001156	17001387	Distal Intergenic	16919021	16985626	LOC109065585	subgenome A
NC_056572.1	16985095	16985345	Promoter (<=1kb)	16919021	16985626	LOC109065585	subgenome A
NC_056572.1	16985563	16985762	Promoter (<=1kb)	16919021	16985626	LOC109065585	subgenome A
NC_056572.1	28480896	28481095	Intron (XM_042760387.1/LOC109065616, intron 7 of 12)	28473337	28485893	LOC109065616	subgenome A
NC_056572.1	28477184	28477478	Intron (XM_042760387.1/LOC109065616, intron 9 of 12)	28473337	28485893	LOC109065616	subgenome A
NC_056572.1	28484174	28484462	Promoter (1-2kb)	28473337	28485893	LOC109065616	subgenome A
NC_056572.1	28480465	28480683	Intron (XM_042760387.1/LOC109065616, intron 7 of 12)	28473337	28485893	LOC109065616	subgenome A
NC_056572.1	10217505	10217839	Promoter (1-2kb)	10206997	10218894	LOC109066109	subgenome A
NC_056572.1	10218338	10219033	Promoter (<=1kb)	10206997	10218894	LOC109066109	subgenome A
NC_056572.1	10209369	10209614	Promoter (<=1kb)	10206997	10209296	LOC109066109	subgenome A
NC_056572.1	10211711	10212080	Promoter (2-3kb)	10206997	10209296	LOC109066109	subgenome A
NC_056572.1	10210464	10210728	Promoter (1-2kb)	10206997	10209296	LOC109066109	subgenome A
NC_056572.1	2675506	2675901	Promoter (<=1kb)	2675738	2685641	LOC109066137	subgenome A
NC_056572.1	28934530	28935437	Promoter (<=1kb)	28934982	28946788	LOC109066208	subgenome A
NC_056572.1	28946467	28946666	3' UTR	28935069	28946788	LOC109066208	subgenome A
NC_056572.1	28943182	28943505	3' UTR	28935069	28946788	LOC109066208	subgenome A
NC_056572.1	28950442	28950746	Downstream (<1kb)	28935069	28946788	LOC109066208	subgenome A
NC_056572.1	28927851	28928050	Exon (XM_042761011.1/LOC109066263, exon 12 of 23)	28933722	28946788	LOC109066208	subgenome A
NC_056572.1	28955999	28956487	Exon (XM_042760953.1/LOC109073766, exon 28 of 34)	28935069	28946788	LOC109066208	subgenome A
NC_056572.1	28885860	28886344	Exon (XM_042760899.1/LOC109080135, exon 6 of 7)	28897369	28932798	LOC109066263	subgenome A
NC_056572.1	28918526	28918810	Promoter (<=1kb)	28918396	28934568	LOC109066263	subgenome A
NC_056572.1	28900979	28901189	Intron (XM_042761011.1/LOC109066263, intron 1 of 22)	28897372	28932798	LOC109066263	subgenome A
NC_056572.1	28901386	28901585	Intron (XM_042761011.1/LOC109066263, intron 1 of 22)	28897372	28932798	LOC109066263	subgenome A
NC_056572.1	28897202	28897745	Promoter (<=1kb)	28897369	28932798	LOC109066263	subgenome A
NC_056572.1	28913985	28914428	5' UTR	28918396	28932798	LOC109066263	subgenome A
NC_056572.1	28888751	28888969	Exon (XM_042760899.1/LOC109080135, exon 7 of 7)	28897369	28932798	LOC109066263	subgenome A
NC_056572.1	28915135	28915617	Promoter (2-3kb)	28918396	28932798	LOC109066263	subgenome A
NC_056572.1	39495623	39495915	3' UTR	39495576	39500251	LOC109066336	subgenome A
NC_056572.1	39499944	39500598	Promoter (<=1kb)	39495576	39500251	LOC109066336	subgenome A
NC_056572.1	7238240	7238439	Promoter (<=1kb)	7238707	7241905	LOC109066379	subgenome A
NC_056572.1	33201982	33202376	Distal Intergenic	33205728	33215323	LOC109066531	subgenome A
NC_056572.1	33216205	33216626	Promoter (<=1kb)	33205728	33215323	LOC109066531	subgenome A
NC_056572.1	33210811	33211288	Exon (XM_042763234.1/LOC109066531, exon 4 of 15)	33205728	33215323	LOC109066531	subgenome A
NC_056572.1	33204431	33204630	Downstream (1-2kb)	33205728	33215323	LOC109066531	subgenome A
NC_056572.1	33214964	33215463	Promoter (<=1kb)	33205728	33215323	LOC109066531	subgenome A
NC_056572.1	33212101	33212484	Promoter (2-3kb)	33205728	33215323	LOC109066531	subgenome A
NC_056572.1	33369360	33369630	Promoter (<=1kb)	33369528	33378380	LOC109066712	subgenome A
NC_056572.1	33368679	33368997	Promoter (<=1kb)	33368938	33378380	LOC109066712	subgenome A
NC_056572.1	33409506	33410207	Promoter (<=1kb)	33409821	33423521	LOC109066713	subgenome A
NC_056572.1	33410832	33411218	Promoter (1-2kb)	33409821	33423521	LOC109066713	subgenome A
NC_056572.1	33437363	33437643	Exon (XM_042763490.1/LOC109066715, exon 3 of 7)	33427680	33443061	LOC109066715	subgenome A
NC_056572.1	33440852	33441156	Promoter (1-2kb)	33427680	33443061	LOC109066715	subgenome A
NC_056572.1	33434474	33434674	Intron (XM_042763490.1/LOC109066715, intron 3 of 6)	33427680	33443061	LOC109066715	subgenome A
NC_056572.1	33441973	33442278	Promoter (<=1kb)	33427680	33443061	LOC109066715	subgenome A
NC_056572.1	33435994	33436305	Intron (XM_042763490.1/LOC109066715, intron 3 of 6)	33427680	33443061	LOC109066715	subgenome A
NC_056572.1	33395756	33396182	Promoter (2-3kb)	33387847	33398266	LOC109066719	subgenome A
NC_056572.1	33403646	33404707	Promoter (<=1kb)	33387847	33403727	LOC109066719	subgenome A
NC_056572.1	33397972	33398171	Promoter (<=1kb)	33387847	33398266	LOC109066719	subgenome A
NC_056572.1	33381172	33381487	Promoter (<=1kb)	33381363	33386865	LOC109066720	subgenome A
NC_056572.1	33382263	33382468	Promoter (<=1kb)	33381363	33386865	LOC109066720	subgenome A
NC_056572.1	33384714	33385027	Exon (XM_042763420.1/LOC109066720, exon 8 of 14)	33381363	33386865	LOC109066720	subgenome A
NC_056572.1	33385453	33385724	Exon (XM_042763420.1/LOC109066720, exon 11 of 14)	33381363	33386865	LOC109066720	subgenome A
NC_056572.1	33376780	33377000	Promoter (2-3kb)	33378494	33379536	LOC109066721	subgenome A
NC_056572.1	33378561	33378760	Promoter (<=1kb)	33378494	33379536	LOC109066721	subgenome A
NC_056572.1	33379132	33379632	Promoter (<=1kb)	33378494	33379536	LOC109066721	subgenome A
NC_056572.1	7307264	7307469	Exon (XM_042731529.1/LOC109088128, exon 4 of 11)	7331708	7335852	LOC109066750	subgenome A
NC_056572.1	7332017	7332216	Promoter (<=1kb)	7331708	7335852	LOC109066750	subgenome A
NC_056572.1	7351090	7351403	Intron (XM_042731753.1/LOC109063029, intron 2 of 11)	7331708	7335852	LOC109066750	subgenome A
NC_056572.1	7346750	7346970	Exon (XM_042731753.1/LOC109063029, exon 4 of 12)	7331708	7335852	LOC109066750	subgenome A
NC_056572.1	7331340	7331819	Promoter (<=1kb)	7331708	7335852	LOC109066750	subgenome A
NC_056572.1	7333569	7333958	Promoter (1-2kb)	7331708	7335852	LOC109066750	subgenome A
NC_056572.1	7336348	7336782	Downstream (2-3kb)	7331708	7335852	LOC109066750	subgenome A
NC_056572.1	7342100	7342318	Exon (XM_042731753.1/LOC109063029, exon 10 of 12)	7331708	7335852	LOC109066750	subgenome A
NC_056572.1	7298326	7298588	Intron (XM_042731529.1/LOC109088128, intron 3 of 10)	7331708	7335852	LOC109066750	subgenome A
NC_056572.1	33284800	33284999	3' UTR	33276502	33283740	LOC109067051	subgenome A
NC_056572.1	33262884	33263106	Promoter (<=1kb)	33263007	33283740	LOC109067051	subgenome A
NC_056572.1	33258485	33259056	Distal Intergenic	33263007	33283740	LOC109067051	subgenome A
NC_056572.1	33262239	33262493	Promoter (<=1kb)	33263007	33283740	LOC109067051	subgenome A
NC_056572.1	33858028	33858278	Promoter (1-2kb)	33852500	33856912	LOC109067088	subgenome A
NC_056572.1	33860534	33860859	3' UTR	33852500	33856912	LOC109067088	subgenome A
NC_056572.1	33855858	33856150	Promoter (<=1kb)	33852500	33856912	LOC109067088	subgenome A
NC_056572.1	33853751	33854128	Promoter (2-3kb)	33852500	33856912	LOC109067088	subgenome A
NC_056572.1	33866006	33866570	Promoter (<=1kb)	33860545	33865692	LOC109067090	subgenome A
NC_056572.1	33840272	33840471	Promoter (2-3kb)	33842924	33852928	LOC109067091	subgenome A
NC_056572.1	33842823	33843525	Promoter (<=1kb)	33842924	33852928	LOC109067091	subgenome A
NC_056572.1	33846010	33846536	Exon (XM_042763988.1/LOC109067091, exon 2 of 10)	33842924	33852928	LOC109067091	subgenome A
NC_056572.1	33886012	33886211	Promoter (1-2kb)	33887930	33891254	LOC109067092	subgenome A
NC_056572.1	33897569	33897981	Promoter (1-2kb)	33896013	33899168	LOC109067092	subgenome A
NC_056572.1	19688361	19688604	Promoter (1-2kb)	19687035	19704754	LOC109067299	subgenome A
NC_056572.1	19686966	19687353	Promoter (<=1kb)	19687035	19704754	LOC109067299	subgenome A
NC_056572.1	19688727	19689027	Promoter (1-2kb)	19687035	19704754	LOC109067299	subgenome A
NC_056572.1	19691786	19691990	Exon (XM_042756852.1/LOC109067299, exon 11 of 21)	19687035	19704754	LOC109067299	subgenome A
NC_056572.1	19615933	19616549	Promoter (<=1kb)	19616343	19667980	LOC109067300	subgenome A
NC_056572.1	19638349	19638676	Intron (XM_042756766.1/LOC109067300, intron 2 of 16)	19616345	19667980	LOC109067300	subgenome A
NC_056572.1	19643691	19644134	Intron (XM_042756766.1/LOC109067300, intron 2 of 16)	19616345	19667980	LOC109067300	subgenome A
NC_056572.1	19632690	19632908	Intron (XM_042756766.1/LOC109067300, intron 2 of 16)	19616345	19667980	LOC109067300	subgenome A
NC_056572.1	19621269	19621707	Intron (XM_042756766.1/LOC109067300, intron 1 of 16)	19616345	19667980	LOC109067300	subgenome A
NC_056572.1	19622631	19622830	Intron (XM_042756766.1/LOC109067300, intron 1 of 16)	19616345	19667980	LOC109067300	subgenome A
NC_056572.1	19628898	19629243	Intron (XM_042756766.1/LOC109067300, intron 1 of 16)	19616345	19667980	LOC109067300	subgenome A
NC_056572.1	19640907	19641280	Intron (XM_042756766.1/LOC109067300, intron 2 of 16)	19616345	19667980	LOC109067300	subgenome A
NC_056572.1	19647833	19648220	Intron (XM_042756766.1/LOC109067300, intron 5 of 16)	19667780	19675164	LOC109067315	subgenome A
NC_056572.1	19647011	19647304	Exon (XM_042756766.1/LOC109067300, exon 5 of 17)	19667780	19675164	LOC109067315	subgenome A
NC_056572.1	19652511	19652746	Intron (XM_042756766.1/LOC109067300, intron 7 of 16)	19667780	19675164	LOC109067315	subgenome A
NC_056572.1	19655950	19656198	Intron (XM_042756766.1/LOC109067300, intron 8 of 16)	19667780	19675164	LOC109067315	subgenome A
NC_056572.1	19654270	19654469	Intron (XM_042756766.1/LOC109067300, intron 8 of 16)	19667780	19675164	LOC109067315	subgenome A
NC_056572.1	19664438	19665131	Exon (XM_042756766.1/LOC109067300, exon 17 of 17)	19667780	19675164	LOC109067315	subgenome A
NC_056572.1	19646642	19646841	Exon (XM_042756766.1/LOC109067300, exon 5 of 17)	19667780	19675164	LOC109067315	subgenome A
NC_056572.1	19675794	19676012	Promoter (<=1kb)	19667780	19675164	LOC109067315	subgenome A
NC_056572.1	24830840	24831613	Promoter (<=1kb)	24831035	24837248	LOC109067451	subgenome A
NC_056572.1	24833176	24833404	Promoter (2-3kb)	24831035	24837248	LOC109067451	subgenome A
NC_056572.1	29387022	29387612	Downstream (2-3kb)	29390113	29392041	LOC109067616	subgenome A
NC_056572.1	29389135	29389391	Promoter (2-3kb)	29390113	29392041	LOC109067616	subgenome A
NC_056572.1	29397713	29398059	Exon (XM_042761359.1/LOC122134067, exon 8 of 10)	29390113	29392041	LOC109067616	subgenome A
NC_056572.1	8084550	8084803	Exon (XM_042735646.1/LOC109068012, exon 16 of 22)	8075600	8089972	LOC109068012	subgenome A
NC_056572.1	8075395	8076099	Promoter (<=1kb)	8075600	8089972	LOC109068012	subgenome A
NC_056572.1	8083309	8083609	Exon (XM_042735646.1/LOC109068012, exon 15 of 22)	8075600	8089972	LOC109068012	subgenome A
NC_056572.1	5377661	5377906	Promoter (<=1kb)	5368123	5378706	LOC109068102	subgenome A
NC_056572.1	5371087	5371400	Exon (XM_042722582.1/LOC109068102, exon 10 of 14)	5368123	5378706	LOC109068102	subgenome A
NC_056572.1	5371988	5372452	Intron (XM_042722582.1/LOC109068102, intron 9 of 13)	5368123	5378706	LOC109068102	subgenome A
NC_056572.1	274941	275300	Exon (XM_042772263.1/LOC109068113, exon 9 of 13)	263338	278411	LOC109068113	subgenome A
NC_056572.1	262637	262945	Promoter (<=1kb)	262576	278411	LOC109068113	subgenome A
NC_056572.1	291519	291738	Exon (XM_042773128.1/LOC109063250, exon 23 of 32)	263338	278411	LOC109068113	subgenome A
NC_056572.1	277941	278140	Exon (XM_042772263.1/LOC109068113, exon 12 of 13)	263338	278411	LOC109068113	subgenome A
NC_056572.1	263762	264101	Promoter (<=1kb)	263338	278411	LOC109068113	subgenome A
[truncated: 261,128+ more rows]
