# Supplementary material for: Analysis of Chromatin Accessibility and DNA Methylation to Reveal the Functions of Epigenetic Modifications in Cyprinus carpio Gonads
Source: Int J Mol Sci. 2023 Dec 25;25(1):321. doi: 10.3390/ijms25010321 (PMC10778764; doi:10.3390/ijms25010321)
Supplement: Supplementary file 1 [file ijms-25-00321-s001.zip › Table S3. List of DAGs between ovaries and testes.xlsx]

## Sheet: Sheet1
Total_Differentially accessible genes	Ovary_more accessible genes	Testes_more accessible genes	Overlapped_accessible genes
aaas	aaas	aaas	aaas
aadac	aadat	aadac	aak1b
aadat	aak1b	aak1b	aamdc
aak1b	aamdc	aamdc	aass
aamdc	aars1	aanat1	aatf
aanat1	aass	aasdh	aatkb
aars1	aatf	aass	abca3b
aasdh	aatkb	aatf	abcb4
aass	abca1a	aatkb	abcc10
aatf	abca3b	abca3b	abcd3b
aatkb	abca7	abcb4	abcd4
abca1a	abcb10	abcc10	abce1
abca3b	abcb4	abcd3b	abcf3
abca7	abcb5	abcd4	abcg4a
abcb10	abcb6a	abce1	abhd11
abcb4	abcb8	abcf3	abhd14b
abcb5	abcc10	abcg4a	abhd5a
abcb6a	abcc3	abcg8	abl1
abcb8	abcc5	abhd11	ablim3
abcc10	abcd3a	abhd14b	abraxas2
abcc3	abcd3b	abhd5a	abtb2a
abcc5	abcd4	abhd8a	acaca
abcd3a	abce1	abi3bpb	acad11
abcd3b	abcf3	abl1	acadsb
abcd4	abcg4a	ablim3	acap3a
abce1	abhd10b	abraxas2	acbd5a
abcf3	abhd11	abtb2a	ackr3b
abcg4a	abhd12	acaca	ackr4b
abcg8	abhd14a	acad11	aclyb
abhd10b	abhd14b	acadsb	acot18
abhd11	abhd5a	acana	acox1
abhd12	abhd6a	acap3a	acp7
abhd14a	abi1a	acbd5a	acsbg2
abhd14b	abi1b	ackr3b	acsf3
abhd5a	abi2a	ackr4b	acsl1b
abhd6a	abi3a	aclyb	acss3
abhd8a	abitram	acot18	actc1b
abi1a	abl1	acox1	actl6b
abi1b	ablim1b	acp7	actr2a
abi2a	ablim3	acsbg2	actr3
abi3a	abraxas2	acsf3	actr5
abi3bpb	abt1	acsl1b	actr8
abitram	abtb1	acsm3	acvr2aa
abl1	abtb2a	acss3	adam11
ablim1b	acaca	actc1b	adam12b
ablim3	acad11	actc2	adam17a
abraxas2	acad8	actl6b	adam19a
abt1	acadl	actr2a	adam23a
abtb1	acadm	actr3	adam28
abtb2a	acads	actr3b	adamts1
acaca	acadsb	actr5	adamts10
acad11	acanb	actr8	adamts17
acad8	acap3a	acvr2aa	adamts3
acadl	acat1	adam11	adamts6
acadm	acbd4	adam12b	adamtsl3
acads	acbd5a	adam17a	adamtsl5
acadsb	acbd5b	adam19a	adck5
acana	acbd6	adam19b	adcy1b
acanb	acbd7	adam23a	adcy2b
acap3a	accs	adam28	adcy5
acat1	acd	adamts1	adgra1a
acbd4	acer1	adamts10	adgrb2
acbd5a	acer3	adamts13	adgrd2
acbd5b	acin1b	adamts17	adgrg6
acbd6	ackr3b	adamts3	adgrl3.1
acbd7	ackr4b	adamts6	adgrl4
accs	aclyb	adamtsl2	adgrv1
acd	acmsd	adamtsl3	adipoqa
acer1	aco1	adamtsl5	adka
acer3	aco2	adck5	adm2b
acin1b	acot11a	adcy1b	adnpb
ackr3b	acot13	adcy2a	adoa
ackr4b	acot18	adcy2b	adpgk
aclyb	acot19	adcy5	adprh
acmsd	acot8	adgra1a	adra2a
aco1	acot9.1	adgrb2	adra2b
aco2	acot9.2	adgrb3	adra2db
acot11a	acox1	adgrd2	adrb2b
acot13	acox3	adgrg6	adsl
acot18	acoxl	adgrl1a	adssl
acot19	acp1	adgrl3.1	adtrp1
acot8	acp2	adgrl4	afap1l1a
acot9.1	acp5b	adgrv1	afap1l2
acot9.2	acp6	adipoqa	aff2
acox1	acp7	adipoqb	aff4
acox3	acsbg2	adka	afg3l1
acoxl	acsf3	adm2b	aftpha
acp1	acsl1a	adnpb	agbl4
acp2	acsl1b	adoa	agbl5
acp5b	acsl4a	adora1b	agmo
acp6	acss1	adpgk	agtr1b
acp7	acss3	adprh	ahrra
acsbg2	acta2	adra1aa	aida
acsf3	actb1	adra2a	aif1l
acsl1a	actc1b	adra2b	aimp1a
acsl1b	actl6b	adra2da	aimp1b
acsl4a	actn2b	adra2db	ajap1
acsm3	actn4	adrb2b	ajuba
acss1	actr1b	adsl	ak1
acss3	actr2a	adss1	ak7b
acta2	actr3	adssl	akap7
actb1	actr5	adtrp1	akap8l
actc1b	actr8	afap1l1a	akr1a1a
actc2	acvr1bb	afap1l2	akr1b1.2
actl6b	acvr2aa	aff2	akt2
actn2b	acvrl1	aff4	akt2l
actn4	acyp1	afg3l1	akt3a
actr1b	ada2b	aftpha	aktip
actr2a	adam10a	agbl4	alas1
actr3	adam11	agbl5	alas2
actr3b	adam12b	agmo	alcama
actr5	adam15	agtr1b	aldh18a1
actr8	adam17a	ahr1a	aldh5a1
acvr1bb	adam19a	ahrra	aldh7a1
acvr2aa	adam22	ahsg1	alg12
acvrl1	adam23a	aida	alk
acyp1	adam28	aif1l	alkbh2
ada2b	adam8a	aimp1a	alkbh5
adam10a	adamts1	aimp1b	alkbh6
adam11	adamts10	ajap1	alpk1
adam12b	adamts17	ajuba	als2a
adam15	adamts3	ak1	alx4a
adam17a	adamts6	ak7b	ambra1a
adam19a	adamts8a	ak8	amer2
adam19b	adamtsl3	akap7	amh
adam22	adamtsl5	akap8l	amn1
adam23a	adarb1a	akr1a1a	anapc1
adam28	adat1	akr1b1.2	angpt2a
adam8a	adck5	akt2	angpt2b
adamts1	adcy1b	akt2l	angptl8
adamts10	adcy2b	akt3a	ank2a
adamts13	adcy3a	aktip	ankhd1
adamts17	adcy5	alas1	ankib1b
adamts3	adcyap1a	alas2	ankle1
adamts6	adgb	alcama	ankmy1
adamts8a	adgra1a	aldh18a1	ankrd11
adamtsl2	adgrb2	aldh1l1	ankrd27
adamtsl3	adgrd2	aldh5a1	ankrd33aa
adamtsl5	adgrf3a	aldh7a1	ankrd46b
adarb1a	adgrf3b	alg10	ankrd49
adat1	adgrg1	alg12	ankrd67
adck5	adgrg6	alg9	ankrd6b
adcy1b	adgrl3.1	alk	anln
adcy2a	adgrl4	alkal2b	ano10a
adcy2b	adgrv1	alkbh2	antkmt
adcy3a	adhfe1	alkbh5	antxr1b
adcy5	adi1	alkbh6	ap1m2
adcyap1a	adipoqa	alpk1	ap2a1
adgb	adipor1b	als2a	ap2m1a
adgra1a	adipor2	als2b	ap2m1b
adgrb2	adka	alx1	ap2s1
adgrb3	adm2b	alx4a	ap3b1a
adgrd2	adnpb	ambra1a	ap3d1
adgrf3a	adoa	amer2	ap3m2
adgrf3b	adora2ab	amer3	ap4s1
adgrg1	adpgk	amh	apba1a
adgrg6	adprh	amn1	apba1b
adgrl1a	adprm	anapc1	apcs
adgrl3.1	adra2a	anapc15	aph1b
adgrl4	adra2b	and3	aplf
adgrv1	adra2db	angpt2a	aplnra
adhfe1	adrb2b	angpt2b	aplp2
adi1	adsl	angptl1b	apool
adipoqa	adssl	angptl8	aqp3a
adipoqb	adtrp1	ank2a	aqp4
adipor1b	aebp1b	ankhd1	aqr
adipor2	afap1	ankib1b	arap2
adka	afap1l1a	ankle1	arap3
adm2b	afap1l2	ankmy1	arf3b
adnpb	aff2	ankrd11	arfgap1
adoa	aff4	ankrd13d	arfgap3
adora1b	afg1la	ankrd24	arfgef3
adora2ab	afg1lb	ankrd27	arhgap12a
adpgk	afg3l1	ankrd31	arhgap17b
adprh	afmid	ankrd33aa	arhgap31
adprm	aftpha	ankrd33bb	arhgap32b
adra1aa	aftphb	ankrd46b	arhgap35a
adra2a	aga	ankrd49	arhgap42a
adra2b	agbl4	ankrd53	arhgap45b
adra2da	agbl5	ankrd67	arhgap9
adra2db	agfg1a	ankrd6b	arhgef10la
adrb2b	aggf1	anln	arhgef12b
adsl	agmo	ano10a	arhgef2
adss1	ago1	antkmt	arhgef28a
adssl	ago2	antxr1b	arhgef6
adtrp1	ago3b	antxr1c	arid3a
aebp1b	agpat4	ap1m2	arl15b
afap1	agpat9l	ap2a1	arl6
afap1l1a	agr2	ap2m1a	armc1
afap1l2	agtr1b	ap2m1b	armc3
aff2	agxta	ap2s1	armc8
aff4	ahcy	ap3b1a	arnt
afg1la	ahcyl1	ap3d1	arpc5b
afg1lb	ahcyl2b	ap3m2	arrb1
afg3l1	ahnak	ap4s1	arrdc3a
afmid	ahr1b	apba1a	arsb
aftpha	ahr2	apba1b	arsj
aftphb	ahrra	apbb1	arvcfb
aga	aicda	apbb3	asap1b
agbl4	aida	apc2	asb1
agbl5	aif1l	apcs	asb15b
agfg1a	aifm2	aph1b	asb4
aggf1	aifm4	aplf	ascc1
agmo	aig1	apln	ascc3
ago1	aimp1a	aplnr2	ascl1a
ago2	aimp1b	aplnra	ascl1b
ago3b	aipl1	aplp2	asic2
agpat4	ajap1	apoa1b	asic4b
agpat9l	ajuba	apoa4b.2	asip2b
agr2	ak1	apoba	asmtl
agtr1b	ak2	apoea	aspg
agxta	ak3	apool	asphd2
ahcy	ak7b	aqp10a	aspscr1
ahcyl1	akap10	aqp3a	astn1
ahcyl2b	akap1a	aqp4	atad1a
ahnak	akap1b	aqp9a	atf1
ahr1a	akap7	aqr	atf2
ahr1b	akap8l	arap2	atf6b
ahr2	akirin1	arap3	atf7a
ahrra	akirin2	arf3b	atg10
ahsg1	akna	arfgap1	atg16l2
aicda	akr1a1a	arfgap3	atg2a
aida	akr1b1.1	arfgef3	atg4a
aif1l	akr1b1.2	arhgap11a	atg5
aifm2	akr7a3	arhgap12a	atl2
aifm4	akt2	arhgap17b	atm
aig1	akt2l	arhgap21a	atmin
aimp1a	akt3a	arhgap31	atn1
aimp1b	aktip	arhgap32b	atp10a
aipl1	alas1	arhgap35a	atp11a
ajap1	alas2	arhgap39	atp1a3a
ajuba	alcama	arhgap42a	atp1b1a
ak1	aldh16a1	arhgap44b	atp1b2b
ak2	aldh18a1	arhgap45b	atp2a3
ak3	aldh3a1	arhgap9	atp5f1b
ak7b	aldh3a2a	arhgef10la	atp5if1a
ak8	aldh3b1	arhgef12b	atp6v0a1a
akap10	aldh4a1	arhgef2	atp6v1c2
akap1a	aldh5a1	arhgef25b	atp8b5b
akap1b	aldh6a1	arhgef28a	atrnl1b
akap7	aldh7a1	arhgef38	atxn1l
akap8l	aldh9a1b	arhgef6	aurka
akirin1	aldob	arid3a	auts2a
akirin2	alg12	arid6	auts2b
akna	alg14	arl15b	avl9
akr1a1a	alg5	arl3l2	avpr1aa
akr1b1.1	alg8	arl6	azi2
akr1b1.2	alk	armc1	azin1a
akr7a3	alkal1	armc3	b3galt2
akt2	alkbh2	armc8	b3galt6
akt2l	alkbh5	arnt	b3gat1a
akt3a	alkbh6	arpc5b	b3glctb
aktip	alkbh7	arrb1	b3gnt2l
alas1	alkbh8	arrdc3a	b3gnt7
alas2	alms1	arsb	b3gntl1
alcama	alpk1	arsib	b4galnt1a
aldh16a1	als2a	arsj	b4galnt4b
aldh18a1	alx4a	arvcfb	b4galt2
aldh1l1	ambra1a	asap1b	b4gat1
aldh3a1	amdhd2	asb1	babam2
aldh3a2a	amer1	asb15b	bach2b
aldh3b1	amer2	asb4	bag1
aldh4a1	amh	ascc1	bag5
aldh5a1	ammecr1	ascc3	bahd1
aldh6a1	amn1	ascl1a	baiap2b
aldh7a1	ampd3a	ascl1b	baiap2l1b
aldh9a1b	ampd3b	asic2	baz1b
aldob	anapc1	asic4b	bbc3
alg10	anapc11	asip2b	bbox1
alg12	anapc13	asmt	bbs1
alg14	anapc16	asmtl	bbs9
alg5	anapc5	aspdh	bcan
alg8	angpt2a	aspg	bcar3
alg9	angpt2b	asphd1	bcas3
alk	angpt4	asphd2	bccip
alkal1	angptl5	aspscr1	bckdha
alkal2b	angptl8	astn1	bckdhb
alkbh2	ank2a	atad1a	bcorl1
alkbh5	ankdd1a	atad5b	best4
alkbh6	ankef1a	atcaya	bgnb
alkbh7	ankfy1	atf1	bhlhe22
alkbh8	ankhd1	atf2	bhlhe23
alms1	ankib1a	atf6b	bicc1b
alpk1	ankib1b	atf7a	bicra
als2a	ankle1	atg10	bloc1s5
als2b	ankmy1	atg16l2	bloc1s6
alx1	ankrd10b	atg2a	bmerb1
alx4a	ankrd11	atg4a	bmf1
ambra1a	ankrd13a	atg5	bmp2b
amdhd2	ankrd27	atl2	bmp6
amer1	ankrd28b	atm	bmp7b
amer2	ankrd33aa	atmin	bmpr1bb
amer3	ankrd33ba	atn1	bmpr2b
amh	ankrd37	atoh8	bnc2
ammecr1	ankrd39	atp10a	bnip3la
amn1	ankrd45	atp10b	bod1
ampd3a	ankrd46b	atp11a	bop1
ampd3b	ankrd49	atp1a3a	bpnt1
anapc1	ankrd67	atp1b1a	bpnt2
anapc11	ankrd6b	atp1b2b	brca2
anapc13	ankrd9	atp1b3b	brcc3
anapc15	ankzf1	atp2a3	brd3b
anapc16	anln	atp5f1b	brd4
anapc5	ano10a	atp5if1a	brinp1
and3	ano2b	atp6v0a1a	brinp3b
angpt2a	ano9b	atp6v1c2	brip1
angpt2b	anp32b	atp8b5b	brpf3a
angpt4	anp32e	atr	bscl2l
angptl1b	antkmt	atrnl1b	bsnb
angptl5	antxr1b	atxn1l	btbd6b
angptl8	antxr2b	aurka	btd
ank2a	anxa13l	auts2a	btk
ankdd1a	anxa1a	auts2b	bub1
ankef1a	anxa3b	avil	bub1ba
ankfy1	anxa4	avl9	bud23
ankhd1	anxa5b	avpr1aa	bysl
ankib1a	anxa6	azi2	c18h3orf33
ankib1b	aopep	azin1a	c1d
ankle1	ap1m1	b3galt2	c1galt1a
ankmy1	ap1m2	b3galt4	c1ql3b
ankrd10b	ap1s1	b3galt6	c1qtnf1
ankrd11	ap2a1	b3gat1a	c1qtnf6b
ankrd13a	ap2m1a	b3glctb	c2cd3
ankrd13d	ap2m1b	b3gnt2l	c4b
ankrd24	ap2s1	b3gnt5b	c7b
ankrd27	ap3b1a	b3gnt7	c9orf72
ankrd28b	ap3d1	b3gntl1	ca10h5orf63
ankrd31	ap3m2	b4galnt1a	ca4c
ankrd33aa	ap4s1	b4galnt4b	ca5h11orf54
ankrd33ba	ap5s1	b4galt2	ca5h2orf42
ankrd33bb	apba1a	b4galt3	ca7h11orf68
ankrd37	apba1b	b4gat1	cables1
ankrd39	apba2b	baalca	cacna1ba
ankrd45	apcs	baalcb	cacna1bb
ankrd46b	apex2	babam2	cacna1fb
ankrd49	aph1b	bace2	cacna2d2a
ankrd53	aplf	bach2b	cacnb3a
ankrd67	aplnra	bag1	cacnb4a
ankrd6b	aplnrb	bag5	cacng1b
ankrd9	aplp2	bahd1	cacng2b
ankzf1	apmap	baiap2b	cacng6b
anln	apoa2	baiap2l1b	cadm1a
ano10a	apobec2a	batf3	cadm3
ano2b	apoda.1	baz1b	calcoco2
ano9b	apoda.2	bbc3	calm2b
anp32b	apol	bbox1	calm3a
anp32e	apol1	bbs1	caln2
antkmt	apool	bbs9	camk2b1
antxr1b	appa	bcan	camk2d1
antxr1c	aprt	bcar3	camk2d2
antxr2b	aqp11	bcas3	camk2g1
anxa13l	aqp1a.1	bccip	camk2g2
anxa1a	aqp3a	bckdha	camk4
anxa3b	aqp4	bckdhb	camkk1a
anxa4	aqp7	bcl11ab	camkmt
anxa5b	aqp8b	bcorl1	camsap3
anxa6	aqp9b	best2	camta1b
aopep	aqr	best4	cap1
ap1m1	araf	bglapl	cap2
ap1m2	arap1a	bgnb	capn12
ap1s1	arap2	bhlha9	capn2l
ap2a1	arap3	bhlhe22	caprin1a
ap2m1a	arf2a	bhlhe23	capza1a
ap2m1b	arf2b	bicc1b	capzb
ap2s1	arf3b	bicdl2	car15
ap3b1a	arf4a	bicra	carf
ap3d1	arf4b	bloc1s5	casd1
ap3m2	arf6b	bloc1s6	caska
ap4s1	arfgap1	bmerb1	casp3a
ap5s1	arfgap3	bmf1	cast
apba1a	arfgef3	bmp2b	casz1
apba1b	arhgap10	bmp4	cavin2a
apba2b	arhgap12a	bmp6	cavin2b
apbb1	arhgap12b	bmp7b	cb10h21orf91
apbb3	arhgap17b	bmpr1bb	cb12h10orf90
apc2	arhgap18	bmpr2b	cb1h19orf53
apcs	arhgap19	bnc2	cb1h3orf70
apex2	arhgap22	bncr	cb1h4orf33
aph1b	arhgap25	bnip1a	cb4h12orf56
aplf	arhgap31	bnip3la	cbfa2t3
apln	arhgap32b	bod1	cbfb
aplnr2	arhgap35a	bod1l1	cbln1
aplnra	arhgap42a	bop1	cbln13
aplnrb	arhgap45b	bpifcl	cbsb
aplp2	arhgap9	bpnt1	cbx7b
apmap	arhgef10la	bpnt2	ccdc102a
apoa1b	arhgef12a	brca2	ccdc107
apoa2	arhgef12b	brcc3	ccdc142
apoa4b.2	arhgef1a	brd3b	ccdc149a
apoba	arhgef2	brd4	ccdc150
apobec2a	arhgef28a	brinp1	ccdc153
apoda.1	arhgef37	brinp3b	ccdc170
apoda.2	arhgef5	brip1	ccdc175
apoea	arhgef6	brpf3a	ccdc43
apol	arid3a	brsk2b	ccdc77
apol1	arid4a	bscl2l	ccdc85a
apool	arih1	bsnb	ccdc85al
appa	arih1l	btbd17b	ccdc87
aprt	arih2	btbd3b	ccdc88b
aqp10a	arl1	btbd6b	ccdc88c
aqp11	arl10	btd	cckbra
aqp1a.1	arl11	btk	ccl20a.3
aqp3a	arl13a	bub1	ccl27b
aqp4	arl13b	bub1ba	ccl33.3
aqp7	arl15b	buc2l	ccn2b
aqp8b	arl2	bud23	ccn6
aqp9a	arl3b	bysl	ccnb2
aqp9b	arl3l1	c18h3orf33	ccnd2a
aqr	arl4aa	c1d	ccndbp1
araf	arl5c	c1galt1a	ccnf
arap1a	arl6	c1ql3b	ccnh
arap2	arl6ip4	c1ql4l	ccnq
arap3	arl6ip5a	c1qtnf1	ccnt2b
arf2a	armc1	c1qtnf6b	ccr9b
arf2b	armc1l	c1qtnf9	ccser2a
arf3b	armc3	c2cd3	cct6a
arf4a	armc7	c4b	cct7
arf4b	armc8	c6	cd151l
arf6b	armh2	c7b	cd180
arfgap1	arnt	c8a	cd226
arfgap3	arpc1a	c9orf72	cd248a
arfgef3	arpc1b	ca10h5orf63	cd276
arhgap10	arpc5b	ca14	cd36
arhgap11a	arpc5la	ca4c	cd44b
arhgap12a	arpin	ca5h11orf54	cdc16
arhgap12b	arrb1	ca5h2orf42	cdc23
arhgap17b	arrb2b	ca6	cdc25b
arhgap18	arrdc1b	ca7	cdc26
arhgap19	arrdc2	ca7h11orf68	cdc34a
arhgap21a	arrdc3a	ca8h22orf39	cdc42ep3
arhgap22	arsb	ca9	cdc42ep4b
arhgap25	arsj	cables1	cdc42se2
arhgap31	arv1	cabp1a	cdc45
arhgap32b	arvcfb	cabp5a	cdc5l
arhgap35a	as3mt	cacna1ba	cdc6
arhgap39	asah1a	cacna1bb	cdca2
arhgap42a	asap1b	cacna1da	cdca7b
arhgap44b	asap2b	cacna1eb	cdh12a
arhgap45b	asb1	cacna1fb	cdh19
arhgap9	asb13a.1	cacna1sa	cdh23
arhgef10la	asb13a.2	cacna2d2a	cdh26.1
arhgef12a	asb15b	cacna2d3	cdh7a
arhgef12b	asb18	cacnb2a	cdin1
arhgef1a	asb2b	cacnb3a	cdk11b
arhgef2	asb4	cacnb4a	cdk13
arhgef25b	ascc1	cacng1a	cdk2
arhgef28a	ascc2	cacng1b	cdk21
arhgef37	ascc3	cacng2b	cdkal1
arhgef38	ascl1a	cacng5a	cdkn1ba
arhgef5	ascl1b	cacng6b	cdo1
arhgef6	asf1bb	cacng7a	cdon
arid3a	asic1a	cacng8b	cdpf1
arid4a	asic2	cadm1a	cds1
arid6	asic4b	cadm3	cdv3
arih1	asip2b	calcoco1b	cdyl
arih1l	asl	calcoco2	cebpz
arih2	asmt2	calm2b	celf2
arl1	asmtl	calm3a	celf3b
arl10	aspg	caln2	celf4
arl11	asphd2	caly	celf5a
arl13a	aspn	camk1ga	celsr1a
arl13b	aspscr1	camk2b1	cemip2
arl15b	aste1a	camk2d1	cenpe
arl2	astn1	camk2d2	cenpl
arl3b	atad1a	camk2g1	cenpo
arl3l1	atad1b	camk2g2	cenpv
arl3l2	atad2b	camk4	cep162
arl4aa	atad3	camkk1a	cep290
arl5c	atf1	camkmt	cep295
arl6	atf2	camsap1a	cep43
arl6ip4	atf4b	camsap2a	cep55l
arl6ip5a	atf5a	camsap3	cep57
armc1	atf5b	camta1b	cept1b
armc1l	atf6b	cap1	cert1a
armc3	atf7a	cap2	cfap126
armc7	atg10	capn12	cfap299
armc8	atg13	capn2l	cfap36
armh2	atg14	capn3a	cfap410
arnt	atg16l1	caprin1a	cfap43
arpc1a	atg16l2	capza1a	cfap45
arpc1b	atg2a	capzb	cfhl4
arpc5b	atg4a	car15	cfl1l
arpc5la	atg4b	card14	cflara
arpin	atg5	carf	cgnb
arrb1	atl2	casd1	chadlb
arrb2b	atm	caska	chaf1a
arrdc1b	atmin	caskin2	chchd2
arrdc2	atn1	casp3a	chchd3b
arrdc3a	atp10a	casp8l1	chd1
arsb	atp10d	cast	chd4b
arsib	atp11a	casz1	chdh
arsj	atp13a1	cavin2a	chfr
arv1	atp13a2	cavin2b	chic2
arvcfb	atp1a2a	cb10h21orf91	chl1b
as3mt	atp1a3a	cb12h10orf90	chmp2ba
asah1a	atp1a3b	cb14h4orf47	chordc1a
asap1b	atp1b1a	cb14hxorf65	chp2
asap2b	atp1b2b	cb19h5orf49	chrd
asb1	atp2a3	cb1h19orf53	chrm4a
asb13a.1	atp2b1a	cb1h3orf70	chrm5b
asb13a.2	atp5f1b	cb1h4orf33	chrnb2
asb15b	atp5f1c	cb22h6orf89	chrnb4
asb18	atp5if1a	cb2h10orf67	chst10
asb2b	atp5l	cb4h12orf56	chst11
asb4	atp5md	cb6h22orf23	chst14
ascc1	atp5mea	cbfa2t3	chst2a
ascc2	atp5mf	cbfb	chsy1
ascc3	atp5pb	cbln1	cibar1
ascl1a	atp5pf	cbln11	cica
ascl1b	atp6ap1a	cbln13	cip2a
asf1bb	atp6v0a1a	cbln20	cita
asic1a	atp6v0a1b	cbln4	cited4a
asic2	atp6v0ca	cbsb	ckba
asic4b	atp6v1c2	cbx7b	ckma
asip2b	atp6v1d	ccdc102a	ckmb
asl	atp6v1e1b	ccdc107	ckmt2b
asmt	atp6v1h	ccdc142	clasp1a
asmt2	atp8a2	ccdc149a	clcn4
asmtl	atp8b5b	ccdc150	cldn23l
aspdh	atrnl1a	ccdc153	clec14a
aspg	atrnl1b	ccdc166	clint1a
asphd1	atxn10	ccdc170	clk2b
asphd2	atxn1l	ccdc175	clns1a
aspn	atxn2	ccdc3b	clstn2a
aspscr1	atxn2l	ccdc43	cltcl1
aste1a	atxn3	ccdc77	cmc1
astn1	atxn7l1	ccdc80l1	cmc2
atad1a	atxn7l2a	ccdc85a	cmlc1
atad1b	aurka	ccdc85al	cmpk
atad2b	aurkb	ccdc87	cmss1
atad3	auts2a	ccdc88b	cmtm8b
atad5b	auts2b	ccdc88c	cnbd1
atcaya	avl9	cckbra	cnih3
atf1	avpr1aa	ccl19a.2	cnih4
atf2	axin1	ccl20a.3	cnot11
atf4b	azi2	ccl27b	cnot8
atf5a	azin1a	ccl33.3	cnpy2
atf5b	b3galnt2	ccl44	cnpy3
atf6b	b3galt2	ccn2b	cntln
atf7a	b3galt6	ccn6	cntn1a
atg10	b3galt8	ccna1	cntn1b
atg13	b3gat1a	ccnb2	cntn2
atg14	b3gat3	ccnd2a	cntn3a.2
atg16l1	b3glctb	ccnd3	cntn3b
atg16l2	b3gnt2l	ccndbp1	cntn4
atg2a	b3gnt5a	ccndx	cntn5
atg4a	b3gnt7	ccnf	cntnap2b
atg4b	b3gnt7l	ccnh	cntnap3
atg5	b3gntl1	ccnq	cntnap5a
atl2	b4galnt1a	ccnt2b	cntnap5b
atm	b4galnt3b	ccr9b	cntnap5l
atmin	b4galnt4b	ccser2a	cobl
atn1	b4galt1l	cct6a	coch
atoh8	b4galt2	cct7	cog3
atp10a	b4galt5	cd151l	cog5
atp10b	b4gat1	cd180	col10a1b
atp10d	babam1	cd226	col11a1b
atp11a	babam2	cd248a	col12a1a
atp13a1	bach2b	cd276	col13a1
atp13a2	bada	cd36	col14a1a
atp1a2a	badb	cd44b	col18a1a
atp1a3a	bag1	cdc16	col18a1b
atp1a3b	bag4	cdc23	col1a1a
atp1b1a	bag5	cdc25b	col1a2
atp1b2b	bag6	cdc26	col27a1b
atp1b3b	bahcc1b	cdc34a	col28a1b
atp2a3	bahd1	cdc40	col28a2b
atp2b1a	baiap2b	cdc42ep1a	col4a4
atp5f1b	baiap2l1b	cdc42ep3	col5a3a
atp5f1c	banf1	cdc42ep4b	col5a3b
atp5if1a	batf2	cdc42se2	col6a3
atp5l	baz1b	cdc45	col8a2
atp5md	baz2a	cdc5l	col9a2
atp5mea	bbc3	cdc6	col9a3
atp5mf	bbln	cdca2	colec11
atp5pb	bbox1	cdca7b	colgalt1a
atp5pf	bbs1	cdh10a	colgalt1b
atp6ap1a	bbs12	cdh12a	colq
atp6v0a1a	bbs4	cdh15	commd10
atp6v0a1b	bbs9	cdh16	commd2
atp6v0ca	bcan	cdh19	commd5
atp6v1c2	bcar3	cdh23	coq5
atp6v1d	bcas3	cdh26.1	corin
atp6v1e1b	bcat1	cdh7a	coro2ab
atp6v1h	bccip	cdin1	coro2bb
atp8a2	bckdha	cdk11b	coro6
atp8b5b	bckdhb	cdk13	coro7
atr	bckdhbl	cdk2	cpamd8
atrnl1a	bcl2b	cdk21	cpb1
atrnl1b	bcl2l1	cdkal1	cpdb
atxn10	bcl2l11	cdkn1ba	cpeb1b
atxn1l	bcl2l12	cdo1	cped1
atxn2	bcl6aa	cdon	cplane1
atxn2l	bcl6ab	cdpf1	cplx2
atxn3	bcl7a	cds1	cpne5b
atxn7l1	bcl7ba	cdv3	cpsf1
atxn7l2a	bcl7bb	cdyl	cpvl
aurka	bcl9l	cebp1	cpxm1a
aurkb	bcorl1	cebpz	cpxm2
auts2a	best1	celf2	crabp1b
auts2b	best4	celf3b	cracd
avil	bgna	celf4	cracdla
avl9	bgnb	celf5a	cracr2ab
avpr1aa	bhlha15	celsr1a	crb1
axin1	bhlhe22	celsr3	crb2b
azi2	bhlhe23	cemip2	creb1b
azin1a	bhmt	cenpe	creb5b
b3galnt2	bicc1b	cenpk	crebbpa
b3galt2	bicd1a	cenpl	crebrf
b3galt4	bicd2	cenpo	creld2
b3galt6	bicdl1	cenpv	crfb1
b3galt8	bicra	cep162	crfb4
b3gat1a	bicral	cep170bb	crim1
b3gat3	bik	cep290	crocc2
b3glctb	bin1b	cep295	crtac1a
b3gnt2l	birc2	cep43	crtc1b
b3gnt5a	birc6	cep55l	crtc2
b3gnt5b	birc7	cep57	cry3a
b3gnt7	blk	cept1b	cry4
b3gnt7l	blmh	cercam	crybb2
b3gntl1	bloc1s5	cers4a	crygmx
b4galnt1a	bloc1s6	cert1a	crygmxl2
b4galnt3b	blvra	cfap126	crygn2
b4galnt4b	blvrb	cfap206	cryz
b4galt1l	blzf1	cfap20dc	cryzl1
b4galt2	bmerb1	cfap221	csf1rb
b4galt3	bmf1	cfap298	csmd2
b4galt5	bmi1a	cfap299	csmd3a
b4gat1	bmp1b	cfap36	csmd3b
baalca	bmp2b	cfap410	csnk1a1
baalcb	bmp6	cfap43	csnk1g2a
babam1	bmp7a	cfap45	csnk2a2a
babam2	bmp7b	cfap57	csnk2b
bace2	bmpr1ab	cfap65	cspg5b
bach2b	bmpr1bb	cfap73	csrnp3
bada	bmpr2b	cfap77	cstf3
badb	bms1	cfhl1	ctdp1
bag1	bnc2	cfhl4	ctdsp1
bag4	bnip3	cfl1l	ctnna2
bag5	bnip3la	cflara	ctnnb1
bag6	bnip4	cftr	ctnnbip1
bahcc1b	bod1	cga	ctnnd2a
bahd1	boka	cgnb	ctps1a
baiap2b	bop1	chad	ctsa
baiap2l1b	bphl	chadlb	ctsc
banf1	bpnt1	chaf1a	ctsla
batf2	bpnt2	chchd2	ctso
batf3	braf	chchd3b	cttnbp2nla
baz1b	brca2	chd1	ctu2
baz2a	brcc3	chd4b	cul4a
bbc3	brd3b	chdh	cunh3orf70
bbln	brd4	chek1	cutc
bbox1	brd9	chfr	cux1b
bbs1	brf1a	chia.3	cux2b
bbs12	bri3	chic2	cwc25
bbs4	brinp1	chl1b	cwc27
bbs9	brinp3b	chmp2ba	cxadr
bcan	brip1	chordc1a	cxcl14
bcar3	brk1	chp2	cxcl18b
bcas3	brox	chrd	cxxc4
bcat1	brpf3a	chrm4a	cxxc5a
bccip	brwd1	chrm5b	cxxc5b
bckdha	bscl2	chrnb2	cyfip1
bckdhb	bscl2l	chrnb4	cygb1
bckdhbl	bsg	chrne	cysltr1
bcl11ab	bsnb	chst10	cysltr3
bcl2b	btaf1	chst11	cyth2
bcl2l1	btbd10b	chst14	cyth3a
bcl2l11	btbd11b	chst2a	dact1
bcl2l12	btbd2a	chsy1	daglb
bcl6aa	btbd6a	cibar1	dand5
bcl6ab	btbd6b	cica	dapk1
bcl7a	btbd7	cip2a	dapk2b
bcl7ba	btd	cita	dars2
bcl7bb	btf3	cited4a	daxx
bcl9l	btf3l4	ckap2l	dbn1
bcorl1	btg1	ckba	dbx1b
best1	btk	ckma	dbx2
best2	bub1	ckmb	dcakd
best4	bub1ba	ckmt2a	dcbld2
bglapl	bub1bb	ckmt2b	dcdc2b
bgna	bud13	clasp1a	dchs1b
bgnb	bud23	clcf1	dclk1a
bhlha15	bud31	clcn4	dclre1b
bhlha9	bxdc2	cldn15a	dcp2
bhlhe22	bysl	cldn23l	dct
bhlhe23	c18h3orf33	cldn7b	dctd
bhmt	c19h1orf109	cldnd1a	dcun1d2b
bicc1b	c1d	cldnf	ddah1
bicd1a	c1galt1a	cldng	ddc
bicd2	c1galt1b	cldnk	ddhd1b
bicdl1	c1qc	clec14a	ddi2
bicdl2	c1ql3b	clec3ba	ddit3
bicra	c1qtnf1	clint1a	ddit4
bicral	c1qtnf5	clk2b	ddr2a
bik	c1qtnf6b	clns1a	ddx1
bin1b	c2cd2l	clrn1	ddx10
birc2	c2cd3	clstn2a	ddx17
birc6	c2cd5	cltcl1	ddx21
birc7	c4	cmc1	ddx24
blk	c4b	cmc2	ddx27
blmh	c7a	cmlc1	ddx28
bloc1s5	c7b	cmn	ddx31
bloc1s6	c8g	cmpk	ddx39b
blvra	c9orf72	cmss1	ddx43
blvrb	ca10h5orf63	cmtm8b	def6b
blzf1	ca11h3orf14	cnbd1	def8
bmerb1	ca16h1orf43	cnih3	dele1
bmf1	ca17h14orf28	cnih4	dennd1a
bmi1a	ca18h11orf58	cnot11	dennd1b
bmp1b	ca19h6orf62	cnot8	dennd2db
bmp2b	ca21h5orf15	cnpy2	dennd3a
bmp4	ca22h19orf44	cnpy3	dennd3b
bmp6	ca25h11orf96	cntln	dennd4c
bmp7a	ca4c	cntn1a	depdc1a
bmp7b	ca5h11orf54	cntn1b	deptor
bmpr1ab	ca5h2orf42	cntn2	desi2
bmpr1bb	ca5h9orf78	cntn3a.2	dgat1b
bmpr2b	ca7h11orf68	cntn3b	dgkb
bms1	ca7h16orf87	cntn4	dgki
bnc2	ca7h20orf27	cntn5	dhodh
bncr	ca8h12orf43	cntnap2b	dhrs13b.1
bnip1a	ca8h1orf174	cntnap3	dhrs3b
bnip3	ca8h9orf116	cntnap5a	dhrs7cb
bnip3la	ca8h9orf64	cntnap5b	dhrsx
bnip4	cab39	cntnap5l	dhx15
bod1	cables1	cntrob	dhx35
bod1l1	cacfd1	cobl	dhx36
boka	cacna1ba	coch	dhx57
bop1	cacna1bb	cog3	diaph2
bphl	cacna1fb	cog5	dio3b
bpifcl	cacna2d2a	col10a1b	dip2a
bpnt1	cacnb3a	col11a1b	dip2bb
bpnt2	cacnb4a	col12a1a	dipk1aa
braf	cacng1b	col13a1	dipk1ab
brca2	cacng2b	col14a1a	dipk2aa
brcc3	cacng6b	col18a1a	dis3l2
brd3b	cactin	col18a1b	disc1
brd4	cadm1a	col1a1a	disp1
brd9	cadm3	col1a2	dixdc1b
brf1a	cahz	col27a1b	dkk1a
bri3	calb2b	col28a1b	dkk2
brinp1	calcoco2	col28a2b	dla
brinp3b	calcrl2	col2a1a	dlc
brip1	calcrla	col4a4	dlc1
brk1	cald1a	col5a3a	dld
brox	calm1a	col5a3b	dlec1
brpf3a	calm2a	col6a3	dlg1b
brsk2b	calm2b	col7a1	dlg2
brwd1	calm3a	col8a2	dlg3
bscl2	calm3b	col9a2	dlgap3
bscl2l	caln2	col9a3	dlgap4a
bsg	calr	colec10	dlk2
bsnb	calub	colec11	dlx1a
btaf1	camk1a	colgalt1a	dmac2
btbd10b	camk2b1	colgalt1b	dmgdh
btbd11b	camk2d1	colq	dmrt1
btbd17b	camk2d2	commd10	dmrt2a
btbd2a	camk2g1	commd2	dmrt2b
btbd3b	camk2g2	commd5	dmrt3a
btbd6a	camk4	coq5	dmxl1
btbd6b	camkk1a	corin	dnaaf1
btbd7	camkmt	coro2ab	dnaaf10
btd	camkva	coro2bb	dnah10
btf3	camsap2b	coro6	dnah2
btf3l4	camsap3	coro7	dnah3
btg1	camta1b	cpamd8	dnah5
btk	cand1	cpb1	dnah7
bub1	cap1	cpdb	dnah9
bub1ba	cap2	cpeb1a	dnai3
bub1bb	capga	cpeb1b	dnai7
buc2l	capn1	cpeb3	dnaja3b
bud13	capn10	cped1	dnajb12b
bud23	capn12	cplane1	dnajb14
bud31	capn1b	cplx2	dnajb6b
bxdc2	capn2a	cpne5b	dnajc14
bysl	capn2b	cpne7	dnajc15
c18h3orf33	capn2l	cps1	dnajc25
c19h1orf109	capn3b	cpsf1	dnajc30b
c1d	capns1a	cpvl	dnm3a
c1galt1a	caprin1a	cpxm1a	dnmt3ba
c1galt1b	caprin2	cpxm2	dnttip2
c1qc	caps2	crabp1b	dock1
c1ql3b	capslb	crabp2a	dock10
c1ql4l	capza1a	cracd	dock3
c1qtnf1	capzb	cracdla	dock4b
c1qtnf5	car15	cracdlb	dok1b
c1qtnf6b	card19	cracr2ab	dok4
c1qtnf9	carf	cracr2b	dok7b
c2cd2l	carm1l	crb1	dolk
c2cd3	carmil3	crb2b	dpf1
c2cd5	cars2	creb1b	dpf3
c4	casc3	creb3l3b	dph1
c4b	casd1	creb5b	dph3
c6	caska	crebbpa	dph5
c7a	casp3a	crebrf	dph6
c7b	casp7	creld2	dpp6a
c8a	casp8	crfb1	dpy19l1l
c8g	casp8ap2	crfb4	dpy30
c9orf72	caspa	crim1	dpydb
ca10h5orf63	cass4	crmp1	dpysl3
ca11h3orf14	cast	crocc2	dpysl4
ca14	castor2	crtac1a	dpysl5a
ca16h1orf43	casz1	crtac1b	dpysl5b
ca17h14orf28	cav1	crtc1b	drd3
ca18h11orf58	cavin1a	crtc2	drd4a
ca19h6orf62	cavin1b	crx	drd5a
ca21h5orf15	cavin2a	cry3a	drgx
ca22h19orf44	cavin2b	cry4	dscc1
ca25h11orf96	cax2	cryabb	dspa
ca4c	cb10h21orf91	cryba1l1	dst
ca5h11orf54	cb12h10orf90	crybb2	dtd1
ca5h2orf42	cb17h14orf180	crygm5	dtnbp1a
ca5h9orf78	cb18h15orf39	crygmx	dtwd1
ca6	cb18h15orf61	crygmxl2	dusp23a
ca7	cb18h19orf47	crygn2	dusp27
ca7h11orf68	cb18h19orf54	crygs4	dusp4
ca7h16orf87	cb19h18orf21	cryz	dusp7
ca7h20orf27	cb1h19orf53	cryzl1	dusp8b
ca8h12orf43	cb1h3orf70	csf1rb	dut
ca8h1orf174	cb1h4orf33	csmd2	dync1h1
ca8h22orf39	cb20h8orf82	csmd3a	dync1i2a
ca8h9orf116	cb21h17orf97	csmd3b	dync2li1
ca8h9orf64	cb21h18orf54	csnk1a1	dynll2a
ca9	cb22h1orf53	csnk1g2a	dynlt5
cab39	cb24h8orf33	csnk2a2a	dyrk1aa
cables1	cb2h7orf25	csnk2b	dyrk1ab
cabp1a	cb4h12orf56	cspg5b	dyrk2
cabp5a	cb5h11orf1	csrnp3	dzip1
cacfd1	cb5hxorf58	cstf3	e2f5
cacna1ba	cb6h1orf159	ctbp2l	ebf1a
cacna1bb	cb7h4orf48	ctdp1	ebf3a
cacna1da	cb9h2orf69	ctdsp1	echdc3
cacna1eb	cbfa2t2	ctnna2	eci2
cacna1fb	cbfa2t3	ctnnb1	edil3a
cacna1sa	cbfb	ctnnbip1	edil3b
cacna2d2a	cbll1	ctnnd2a	ednraa
cacna2d3	cbln1	ctps1a	ednrab
cacnb2a	cbln13	ctsa	eed
cacnb3a	cbr1l	ctsc	eef1a2
cacnb4a	cbsb	ctsla	eef1akmt1
cacng1a	cbx1a	ctso	eef1akmt3
cacng1b	cbx1b	cttnbp2nla	eef1db
cacng2b	cbx5	ctu2	efcab7
cacng5a	cbx7b	cubn	efna5a
cacng6b	ccar2	cul4a	efnb2a
cacng7a	ccdc102a	cunh3orf70	efnb2b
cacng8b	ccdc107	cutc	egf
cactin	ccdc117	cux1b	egln1a
cadm1a	ccdc124	cux2b	egr1
cadm3	ccdc137	cuzd1.1	egr2b
cahz	ccdc14	cwc25	ehd2b
calb2b	ccdc141	cwc27	ehd3
calcoco1b	ccdc142	cxadr	ehf
calcoco2	ccdc146	cxcl12a	ehmt1a
calcrl2	ccdc149a	cxcl14	eif2ak4
calcrla	ccdc149b	cxcl18b	eif2s1a
cald1a	ccdc15	cxcl8a	eif2s1b
calm1a	ccdc150	cxxc4	eif3c
calm2a	ccdc153	cxxc5a	eif3d
calm2b	ccdc157	cxxc5b	eif3g
calm3a	ccdc160	cyfip1	eif3hb
calm3b	ccdc167	cygb1	eif3i
caln2	ccdc17	cyldb	eif3k
calr	ccdc170	cysltr1	eif3m
calub	ccdc174	cysltr3	eif3s10
caly	ccdc175	cyth2	eif3s6ip
camk1a	ccdc18	cyth3a	eif4a3
camk1ga	ccdc180	daam2	eif4ba
camk2b1	ccdc181	dact1	eif4bb
camk2d1	ccdc189	daglb	eif4e2rs1
camk2d2	ccdc191	dand5	eif4ea
camk2g1	ccdc22	dapk1	eif4ebp1
camk2g2	ccdc24	dapk2b	eif4ebp3
camk4	ccdc30	dars2	eif4g1a
camkk1a	ccdc32	daw1	elac2
camkmt	ccdc34	daxx	elavl2
camkva	ccdc3a	dbf4b	elf2b
camsap1a	ccdc40	dbn1	elf3
camsap2a	ccdc43	dbndd1	elk3
camsap2b	ccdc50a	dbr1	ell2
camsap3	ccdc61	dbx1a	elmo2
camta1b	ccdc77	dbx1b	elmod1
cand1	ccdc78	dbx2	elp1
cap1	ccdc82	dcakd	emc8
cap2	ccdc83	dcbld2	emc9
capga	ccdc85a	dcdc2b	emid1
capn1	ccdc85al	dchs1b	emilin2b
capn10	ccdc85b	dclk1a	eml1
capn12	ccdc85ca	dclre1b	emsy
capn1b	ccdc86	dcp2	emx2
capn2a	ccdc87	dct	endog
capn2b	ccdc88aa	dctd	engl
capn2l	ccdc88b	dctn1a	enoph1
capn3a	ccdc88c	dctn6	enox2
capn3b	ccdc9	dcun1d2b	enpp4
capns1a	ccdc93	ddah1	enpp6
caprin1a	cckar	ddc	ensaa
caprin2	cckbra	ddhd1b	entpd3
caps2	ccl20a.3	ddi2	entpd4
capslb	ccl25b	ddit3	entpd5a
capza1a	ccl27b	ddit4	entpd8
capzb	ccl33.3	ddr2a	eomesb
car15	ccn1	ddr2b	ep300a
card14	ccn2b	ddx1	epas1a
card19	ccn6	ddx10	epb41l2
carf	ccnb1	ddx17	epc1a
carm1l	ccnb2	ddx21	epdl1
carmil3	ccnc	ddx24	epdl2
cars2	ccnd2a	ddx27	epg5
casc3	ccnd2b	ddx28	epha6
casd1	ccndbp1	ddx31	epha7
caska	ccnf	ddx39b	ephb4a
caskin2	ccng1	ddx43	ephb4b
casp3a	ccnh	ddx47	ephb6
casp7	ccni	def6b	ephx2
casp8	ccnj	def8	epm2a
casp8ap2	ccnjl	dele1	eprs1
casp8l1	ccnk	dennd1a	eps8a
caspa	ccnl1a	dennd1b	epsti1
cass4	ccnq	dennd2db	erap2
cast	ccnt2b	dennd3a	erbin
castor2	ccnyl1	dennd3b	erc2
casz1	ccpg1	dennd4c	ercc1
cav1	ccr12a	depdc1a	ercc5
cavin1a	ccr9a	deptor	ercc6
cavin1b	ccr9b	desi2	erg28
cavin2a	ccsapb	dgat1b	ergic2
cavin2b	ccser2a	dgkab	eri2
cax2	cct2	dgkb	esama
cb10h21orf91	cct3	dgki	esr1
cb12h10orf90	cct4	dhdh.1	esr2b
cb14h4orf47	cct6a	dhodh	esrrga
cb14hxorf65	cct7	dhrs13b.1	etaa1a
cb17h14orf180	ccz1	dhrs3b	etaa1b
cb18h15orf39	cd151	dhrs7cb	etfa
cb18h15orf61	cd151l	dhrsx	etnk1
cb18h19orf47	cd180	dhx15	etnppl
cb18h19orf54	cd226	dhx35	ets2
cb19h18orf21	cd247l	dhx36	etv4
cb19h5orf49	cd248a	dhx57	etv5a
cb1h19orf53	cd27	diaph2	evi5b
cb1h3orf70	cd276	dio2	evla
cb1h4orf33	cd36	dio3b	ewsr1a
cb20h8orf82	cd4-1	dip2a	exd2
cb21h17orf97	cd44b	dip2bb	exd3
cb21h18orf54	cd68	dipk1aa	exoc3
cb22h1orf53	cd74a	dipk1ab	exoc3l2a
cb22h6orf89	cd74b	dipk1c	exorh
cb24h8orf33	cd79a	dipk2aa	exosc1
cb2h10orf67	cd8a	diras1a	ext2
cb2h7orf25	cd8b	dis3l2	f10
cb4h12orf56	cd99	disc1	f2r
cb5h11orf1	cd9b	disp1	f2rl2
cb5hxorf58	cdan1	disp2	faap100
cb6h1orf159	cdc14aa	dixdc1b	fabp10a
cb6h22orf23	cdc16	dkk1a	fabp2
cb7h4orf48	cdc20	dkk2	faf1
cb9h2orf69	cdc23	dla	fam102bb
cbfa2t2	cdc25b	dlb	fam117ba
cbfa2t3	cdc26	dlc	fam117bb
cbfb	cdc34a	dlc1	fam120b
cbll1	cdc42	dld	fam126a
cbln1	cdc42ep2	dlec1	fam126b
cbln11	cdc42ep3	dlg1b	fam131c
cbln13	cdc42ep4b	dlg2	fam136a
cbln20	cdc42l	dlg3	fam13b
cbln4	cdc42se2	dlg4b	fam169ab
cbr1l	cdc45	dlgap1a	fam172a
cbsb	cdc5l	dlgap2a	fam183a
cbx1a	cdc6	dlgap3	fam189a1
cbx1b	cdc73	dlgap4a	fam199x
cbx5	cdca2	dlk2	fam204a
cbx7b	cdca4	dlx1a	fam20a
ccar2	cdca5	dlx6a	fam20ca
ccdc102a	cdca7b	dmac2	fam222bb
ccdc107	cdca9	dmbx1a	fam228a
ccdc117	cdcp1a	dmbx1b	fam43a
ccdc124	cdcp1b	dmgdh	fam49al
ccdc137	cdh12a	dmrt1	fam53c
ccdc14	cdh19	dmrt2a	fam78ab
ccdc141	cdh23	dmrt2b	fam83fa
ccdc142	cdh26.1	dmrt3a	fam83ha
ccdc146	cdh7a	dmxl1	fam98b
ccdc149a	cdin1	dnaaf1	fanci
ccdc149b	cdip1	dnaaf10	fancm
ccdc15	cdk1	dnaaf4	fank1
ccdc150	cdk11b	dnah10	farp1
ccdc153	cdk13	dnah12	farp2
ccdc157	cdk17	dnah2	fastkd1
ccdc160	cdk2	dnah3	fastkd3
ccdc166	cdk21	dnah5	faxdc2
ccdc167	cdk2ap2	dnah7	fbln1
ccdc17	cdk4	dnah9	fbln2
ccdc170	cdk5	dnah9l	fbln5
ccdc174	cdk5rap1	dnai2a	fbn2a
ccdc175	cdk5rap3	dnai2b	fbxl22
ccdc18	cdk6	dnai3	fbxl3a
ccdc180	cdkal1	dnai7	fbxo36a
ccdc181	cdkl5	dnaja3a	fbxo38
ccdc189	cdkn1ba	dnaja3b	fbxo41
ccdc191	cdkn1bb	dnajb12b	fbxo46
ccdc22	cdkn1cb	dnajb14	fbxo7
ccdc24	cdkn2aipnl	dnajb6b	fbxo9
ccdc30	cdkn2c	dnajc14	fbxw10
ccdc32	cdnf	dnajc15	fbxw11b
ccdc34	cdo1	dnajc18	fbxw2
ccdc3a	cdon	dnajc25	fdx1b
ccdc3b	cdpf1	dnajc30b	fdx2
ccdc40	cdr2b	dnali1	fech
ccdc43	cds1	dnase2b	fem1a
ccdc50a	cdv3	dnm1a	fermt1
ccdc61	cdyl	dnm3a	fezf1
ccdc77	cebpb	dnmt3ba	fgd4a
ccdc78	cebpz	dnmt3bb.3	fgd4b
ccdc80l1	celf2	dnttip2	fgf11b
ccdc82	celf3b	dock1	fgf13a
ccdc83	celf4	dock10	fgf14
ccdc85a	celf5a	dock3	fgf16
ccdc85al	celsr1a	dock4b	fgf1a
ccdc85b	cemip2	dok1b	fgf2
ccdc85ca	cenatac	dok4	fgf20b
ccdc86	cenpe	dok7b	fgf24
ccdc87	cenpf	dolk	fgf8b
ccdc88aa	cenpj	dpf1	fgfr1b
ccdc88b	cenpl	dpf2l	fgfrl1a
ccdc88c	cenpn	dpf3	fggy
ccdc9	cenpo	dph1	fgl2b
ccdc93	cenps	dph3	fh
cckar	cenpu	dph5	fhip1aa
cckbra	cenpv	dph6	fhit
ccl19a.2	cep126	dpp6a	fhl1a
ccl20a.3	cep162	dpp6b	fhod3a
ccl25b	cep290	dpy19l1l	fig4a
ccl27b	cep295	dpy19l3	fignl1
ccl33.3	cep350	dpy30	fip1l1b
ccl44	cep43	dpyda.1	fkbp14
ccn1	cep55l	dpydb	fkbp5
ccn2b	cep57	dpysl2a	fkbp6
ccn6	cep68	dpysl3	fkbp9
ccna1	cep72	dpysl4	fktn
ccnb1	cep76	dpysl5a	flnb
ccnb2	cep83	dpysl5b	flot2b
ccnc	cept1a	dqx1	flrt2
ccnd2a	cept1b	drd1a	fmc1
ccnd2b	cers6	drd3	fmr1
ccnd3	cert1a	drd4a	fn1a
ccndbp1	cfap100	drd4-rs	fndc4a
ccndx	cfap126	drd5a	fndc5b
ccnf	cfap299	drgx	fnip1
ccng1	cfap300	drp2	fnta
ccnh	cfap36	dscama	foxa
ccni	cfap410	dscamb	foxc1a
ccnj	cfap43	dscc1	foxe1
ccnjl	cfap45	dspa	foxh1
ccnk	cfap53	dst	foxj1a
ccnl1a	cfap61	dtd1	foxl2a
ccnq	cfap91	dtnbp1a	foxp1a
ccnt2b	cfap92	dtwd1	foxq2
ccnyl1	cfap97	duox	fpgs
ccpg1	cfhl2	dusp19a	frem1a
ccr12a	cfhl4	dusp19b	frem1b
ccr9a	cfl1	dusp23a	frem2a
ccr9b	cfl1l	dusp27	frem3
ccsapb	cflara	dusp28	frg1
ccser2a	cgnb	dusp4	frmd4ba
cct2	cgrrf1	dusp7	frmd4bb
cct3	ch25hl1.2	dusp8b	frmd7
cct4	chadlb	dut	frmpd2
cct6a	chaf1a	dydc2	frs2b
cct7	chchd1	dync1h1	fsd1l
ccz1	chchd2	dync1i2a	fstb
cd151	chchd3a	dync2li1	fstl4
cd151l	chchd3b	dynll2a	ftr01
cd180	chchd4b	dynlt1b	ftr86
cd226	chchd6a	dynlt5	fubp3
cd247l	chchd6b	dyrk1aa	fxr1
cd248a	chchd7	dyrk1ab	fxyd5
cd27	chd1	dyrk2	fybb
cd276	chd1l	dysf	fynb
cd36	chd3	dzip1	fzd4
cd4-1	chd4b	dzip1l	fzd7a
cd44b	chdh	e2f5	fzd9a
cd68	chek2	eaf1	fzd9b
cd74a	chfr	ears2	fzr1a
cd74b	chia.1	ebf1a	g3bp1
cd79a	chic2	ebf3a	g3bp2a
cd8a	chico	echdc1	g3bp2b
cd8b	chid1	echdc3	g6pc3
cd99	chka	eci2	gab1
cd9b	chl1b	ecrg4b	gabrb3
cdan1	chmp1a	edil3a	gabrb4
cdc14aa	chmp2a	edil3b	gabrd
cdc16	chmp2ba	ednraa	gabrg1
cdc20	chmp2bb	ednrab	gabrg2
cdc23	chmp4ba	ednrba	gad1a
cdc25b	chmp4c	eed	gadd45aa
cdc26	chmp5b	eef1a2	gadd45ga
cdc34a	chmp6b	eef1akmt1	gadd45gip1
cdc40	chodl	eef1akmt3	galk2
cdc42	chordc1a	eef1db	galns
cdc42ep1a	chordc1b	efcab7	galnt13
cdc42ep2	chp1	efhc1	galnt2
cdc42ep3	chp2	efna5a	galr2b
cdc42ep4b	chpf2	efnb2a	galt
cdc42l	chpt1	efnb2b	garre1
cdc42se2	chrd	efs	gas1a
cdc45	chrm4a	egf	gas6
cdc5l	chrm5b	egln1a	gata2a
cdc6	chrna1	egr1	gata6
cdc73	chrna6	egr2b	gatb
cdca2	chrnb2	ehd2b	gatd3l
cdca4	chrnb4	ehd3	gbe1a
cdca5	chst10	ehf	gc
cdca7b	chst11	ehmt1a	gc2
cdca9	chst14	ei24	gcfc2
cdcp1a	chst15	eif2ak4	gcgb
cdcp1b	chst2a	eif2d	gcgra
cdh10a	chsy1	eif2s1a	gchfr
cdh12a	ciao1	eif2s1b	gcn1
cdh15	ciao2a	eif3c	gdap2
cdh16	cibar1	eif3d	gdf10a
cdh19	cica	eif3g	gdf6a
cdh23	cidec	eif3hb	gdnfa
cdh26.1	cip2a	eif3i	gdpd4b
cdh7a	cipca	eif3k	gdpd5a
cdin1	cipcb	eif3m	gemin6
cdip1	cisd2	eif3s10	gfi1aa
cdk1	cita	eif3s6ip	gfpt2
cdk11b	cited4a	eif4a3	gfra1b
cdk13	ckba	eif4ba	gfra4a
cdk17	ckma	eif4bb	gfra4b
cdk2	ckmb	eif4e2rs1	gga1
cdk21	ckmt2b	eif4ea	ggctb
cdk2ap2	cks2	eif4ebp1	ghdc
cdk4	clasp1a	eif4ebp3	ghra
cdk5	clcn2c	eif4g1a	gins2
cdk5rap1	clcn3	ela3l	git2b
cdk5rap3	clcn4	elac2	gja3
cdk6	clcnk	elavl2	gja4
cdkal1	cldn10a	elf2b	gjb7
cdkl5	cldn10e	elf3	gjb9b
cdkn1ba	cldn12	elk3	gjd2b
cdkn1bb	cldn23l	ell2	gkap1
cdkn1cb	cldn29	elmo2	gla
cdkn2aipnl	cldn5a	elmod1	glb1l
cdkn2c	cldnd1b	elp1	gli2b
cdnf	clec14a	emc4	gli3
cdo1	clgn	emc7a	glipr1a
cdon	clic2	emc8	glmna
cdpf1	clic5a	emc9	glmnb
cdr2b	clint1a	emid1	glod4
cds1	clk2b	emilin2b	glod5
cdv3	cln5	emilin3a	glrx
cdyl	cln6a	eml1	glrx5
cebp1	clns1a	emsy	glula
cebpb	clocka	emx2	glulb
cebpz	clptm1	en2b	gmppb
celf2	clptm1l	enam	gna11b
celf3b	clpxa	endog	gnai2a
celf4	clstn2a	endou2	gnal
celf5a	clstn3	engl	gnao1a
celsr1a	cltca	enoph1	gnaq
celsr3	cltcb	enox2	gnaz
cemip2	cltcl1	enpp4	gnb1a
cenatac	cltrn	enpp6	gnb1l
cenpe	cluap1	ensaa	gnb4a
cenpf	cmbl	entpd3	gng10
cenpj	cmc1	entpd4	gng12b
cenpk	cmc2	entpd5a	gnl3
cenpl	cmc4	entpd8	gnpda1
cenpn	cmlc1	eomesb	golga2
cenpo	cmpk	ep300a	golga5
cenps	cmss1	epas1a	golga7ba
cenpu	cmtm6	epb41l2	golph3a
cenpv	cmtm7	epc1a	gon4la
cep126	cmtm8b	epdl1	gorasp1b
cep162	cmtr2	epdl2	gorasp2
cep170bb	cnbd1	epg5	got1l1
cep290	cnbpa	epha6	gpa33a
cep295	cnbpb	epha7	gpaa1
cep350	cndp1	ephb4a	gpank1
cep43	cndp2	ephb4b	gpat2
cep55l	cnfn	ephb6	gpc1b
cep57	cnga1b	ephx2	gpc3
cep68	cnga2a	epm2a	gpc4
cep72	cnga3a	epoa	gpc5c
cep76	cngb3.1	eprs1	gpc6a
cep83	cnih3	eps8a	gphb5
cept1a	cnih4	epsti1	gpib
cept1b	cnksr2b	epx	gpm6bb
cercam	cnn1a	epyc	gpr132a
cers4a	cnn1b	erap2	gpr143
cers6	cnn3a	erbin	gpr155b
cert1a	cnot1	erc2	gpr156
cfap100	cnot11	ercc1	gpr158a
cfap126	cnot7	ercc5	gpr174
cfap206	cnot8	ercc6	gpr26
cfap20dc	cnppd1	erg28	gpr35b
cfap221	cnpy2	ergic2	gpr37l1a
cfap298	cnpy3	eri2	gpr37l1b
cfap299	cntln	esama	gpr88
cfap300	cntn1a	espnlb	gprc5ba
cfap36	cntn1b	esr1	gpsm2
cfap410	cntn2	esr2b	gpx2
cfap43	cntn3a.2	esrrga	gpx4b
cfap45	cntn3b	etaa1a	gpx8
cfap53	cntn4	etaa1b	gramd1ba
cfap57	cntn5	etfa	greb1
cfap61	cntnap2b	etnk1	grem1b
cfap65	cntnap3	etnppl	grem2a
cfap73	cntnap5a	ets2	grhl1
cfap77	cntnap5b	etv1	grhl2b
cfap91	cntnap5l	etv4	gria1b
cfap92	cobl	etv5a	grid1a
cfap97	coch	eve1	grid2
cfhl1	cog2	evi5b	grik4
cfhl2	cog3	evla	grin2ab
cfhl4	cog4	evpla	grin2da
cfl1	cog5	ewsr1a	grin3a
cfl1l	col10a1a	exd1	grip2a
cflara	col10a1b	exd2	grk3
cftr	col11a1b	exd3	grk7b
cga	col12a1a	exoc3	grm3
cgnb	col13a1	exoc3l2a	grm8b
cgrrf1	col14a1a	exoc3l4	grpel2
ch25hl1.2	col17a1a	exorh	grtp1a
chad	col17a1b	exosc1	gsdmeb
chadlb	col18a1a	ext2	gse1a
chaf1a	col18a1b	extl2	gse1b
chchd1	col1a1a	eya1	gsg1l
chchd2	col1a1b	f10	gsk3aa
chchd3a	col1a2	f2r	gsx1
chchd3b	col27a1b	f2rl2	gtdc1
chchd4b	col28a1b	f7i	gtf2a1l
chchd6a	col28a2b	faap100	gtf2b
chchd6b	col4a3	fabp10a	gtf2h4
chchd7	col4a4	fabp10b	gtf3aa
chd1	col5a2b	fabp2	gtf3c3
chd1l	col5a3a	fabp6	gtf3c4
chd3	col5a3b	faf1	gtpbp8
chd4b	col6a3	faim2b	gucd1
chdh	col6a4a	fam102bb	gucy1a1
chek1	col8a2	fam117ba	gucy1b1
chek2	col9a2	fam117bb	guf1
chfr	col9a3	fam120b	guk1a
chia.1	colec11	fam126a	guk1b
chia.3	colec12	fam126b	gulp1a
chic2	colgalt1a	fam131c	gusb
chico	colgalt1b	fam136a	gxylt1a
chid1	colgalt2a	fam13b	gyg2
chka	colq	fam149a	gzf1
chl1b	commd10	fam151a	hadh
chmp1a	commd2	fam163ba	hagh
chmp2a	commd4	fam169ab	hao1
chmp2ba	commd5	fam172a	hapln1a
chmp2bb	comtd1	fam183a	hars
chmp4ba	cop1	fam184aa	has2
chmp4c	copb1	fam189a1	hat1
chmp5b	copb2	fam199x	haus6
chmp6b	copg2	fam204a	hbba2
chodl	cops3	fam20a	hbegfa
chordc1a	cops4	fam20ca	hbp1
chordc1b	cops7a	fam20cl	hcfc1a
chp1	cops9	fam222bb	hcfc2
chp2	copz1	fam228a	hdac10
chpf2	coq10a	fam234a	hdac12
chpt1	coq10b	fam234b	hdac9b
chrd	coq4	fam43a	hddc2
chrm4a	coq5	fam49al	hdgfl3
chrm5b	coq6	fam53c	hdr
chrna1	coq8b	fam78aa	hdx
chrna6	coq9	fam78ab	heatr5a
chrnb2	corin	fam83fa	hectd1
chrnb4	coro1ca	fam83ha	hectd2
chrne	coro1cb	fam98b	hecw1b
chst10	coro2aa	fanci	hecw2b
chst11	coro2ab	fancm	heg1
chst14	coro2bb	fank1	hells
chst15	coro6	farp1	henmt1
chst2a	coro7	farp2	hephl1a
chsy1	cpa1	fars2	her8a
ciao1	cpamd8	fasn2	herc2
ciao2a	cpb1	fastkd1	herc4
cibar1	cpda	fastkd3	hexim1
cica	cpdb	faxdc2	hhat
cidec	cpeb1b	fbln1	hic1
cip2a	cpeb4a	fbln2	hic2
cipca	cped1	fbln5	hid1b
cipcb	cplane1	fbn2a	hikeshi
cisd2	cplx2	fbxl22	hint1
cita	cpn1	fbxl3a	hip1rb
cited4a	cpne1	fbxo36a	hipk1b
ckap2l	cpne2	fbxo36b	hipk2
ckba	cpne3	fbxo38	hk2
ckma	cpne4a	fbxo41	hlcs
ckmb	cpne5b	fbxo43	hlfa
ckmt2a	cpox	fbxo46	hm13
ckmt2b	cpsf1	fbxo7	hmbox1b
cks2	cpsf6	fbxo9	hmcn2
clasp1a	cpt1a2b	fbxw10	hmgcra
clcf1	cpt1b	fbxw11b	hmgxb4a
clcn2c	cpt2	fbxw2	hmox2b
clcn3	cpvl	fbxw9	hnmt
clcn4	cpxm1a	fdx1b	hnrnpa1a
clcnk	cpxm2	fdx2	hnrnpa3
cldn10a	crabp1b	fech	hnrpkl
cldn10e	cracd	fem1a	hook1
cldn12	cracdla	fermt1	hook3
cldn15a	cracr2ab	fetub	hoxc13b
cldn23l	crata	fezf1	hoxc1a
cldn29	crb1	fga	hoxc3a
cldn5a	crb2b	fgd4a	hpda
cldn7b	crbn	fgd4b	hps1
cldnd1a	creb1a	fgf10b	hps3
cldnd1b	creb1b	fgf11b	hpxb
cldnf	creb3l2	fgf13a	hrob
cldng	creb3l3a	fgf14	hs2st1a
cldnk	creb5b	fgf16	hs3st3b1b
clec14a	crebbpa	fgf1a	hs3st4
clec3ba	crebl2	fgf2	hs6st2
clgn	crebrf	fgf20b	hsd17b12a
clic2	crebzf	fgf21	hsd17b12b
clic5a	creld2	fgf24	hsd17b4
clint1a	cremb	fgf8b	hsf1
clk2b	crfb1	fgfbp3	hspb8
cln5	crfb15	fgfr1b	htr3a
cln6a	crfb2	fgfrl1a	htr4
clns1a	crfb4	fggy	hyal1
clocka	crim1	fgl2b	hykk.2
clptm1	crip1	fh	iba57
clptm1l	crip2	fhad1	ical1
clpxa	crip3	fhdc3	ice1
clrn1	crocc2	fhip1aa	idh1
clstn2a	crot	fhit	ids
clstn3	crsp7	fhl1a	ifngr1lb
cltca	crtac1a	fhod3a	ift57
cltcb	crtc1a	fhod3b	ift80
cltcl1	crtc1b	fig4a	igf2a
cltrn	crtc2	fignl1	igf2bp1
cluap1	cry1a	fip1l1b	igf2bp2a
cmbl	cry1b	fkbp10b	igf2bp2b
cmc1	cry3a	fkbp14	igfbp2b
cmc2	cry4	fkbp15a	igfbp5b
cmc4	cry5	fkbp5	igsf11
cmlc1	crybb2	fkbp6	igsf5b
cmn	crybb3	fkbp9	ik
cmpk	crybg1a	fktn	ikbkb
cmss1	crygm6	flnb	il12bb
cmtm6	crygmx	flot2b	il15l
cmtm7	crygmxl2	flrt2	il15ra
cmtm8b	crygn2	fmc1	il17rc
cmtr2	crygs3	fmr1	il1rapl2
cnbd1	cryl1	fn1a	il6
cnbpa	cryz	fndc10	il6st
cnbpb	cryzl1	fndc4a	il7r
cndp1	cs	fndc5b	ildr1a
cndp2	csf1rb	fndc7rs1	ilf2
cnfn	csgalnact1a	fnip1	ilf3b
cnga1b	csmd2	fnta	im-7154036
cnga2a	csmd3a	foxa	immp2l
cnga3a	csmd3b	foxc1a	impg1b
cngb3.1	csnk1a1	foxe1	impg2a
cnih3	csnk1db	foxf1	inhbaa
cnih4	csnk1g1	foxh1	inhbb
cnksr2b	csnk1g2a	foxi3a	ino80b
cnn1a	csnk1g2b	foxj1a	inpp5kb
cnn1b	csnk2a2a	foxj1b	insb
cnn3a	csnk2a2b	foxl2a	insm1a
cnot1	csnk2b	foxp1a	insm1b
cnot11	cspg4ba	foxq1a	insyn1
cnot7	cspg5b	foxq2	insyn2ab
cnot8	csrnp1a	fpgs	ints2
cnppd1	csrnp2	frem1a	ints9
cnpy2	csrnp3	frem1b	intu
cnpy3	cst14a.2	frem2a	ipo11
cntln	cst3	frem3	ipo4
cntn1a	cstf3	frg1	iqch
cntn1b	ctbs	frmd4ba	iqgap2
cntn2	ctdnep1a	frmd4bb	iqsec2b
cntn3a.2	ctdp1	frmd7	irak4
cntn3b	ctdsp1	frmpd1b	irf10
cntn4	cth1	frmpd2	irf1b
cntn5	ctnna1	frs2b	irf2bp2a
cntnap2b	ctnna2	fsd1l	irf3
cntnap3	ctnnb1	fshb	irf4a
cntnap5a	ctnnbip1	fsip1	irx1a
cntnap5b	ctnnd2a	fstb	irx1b
cntnap5l	ctps1a	fstl4	irx2a
cntrob	ctr9	fth1b	irx3a
cobl	cts12	ftr01	irx3b
coch	ctsa	ftr55	islr2
cog2	ctsc	ftr86	itga10
cog3	ctsla	fubp3	itga2.2
cog4	ctsll	fxr1	itga4
cog5	ctso	fxyd5	itga7
col10a1a	cttnbp2nla	fybb	itga9
col10a1b	ctu1	fynb	itgb1a
col11a1b	ctu2	fzd4	itgb8
col12a1a	cuedc1a	fzd7a	itm2bb
col13a1	cul1a	fzd9a	itpkcb
col14a1a	cul1b	fzd9b	itpr1b
col17a1a	cul4a	fzr1a	jag1a
col17a1b	cul4b	g3bp1	jag1b
col18a1a	cul5b	g3bp2a	jagn1b
col18a1b	cunh3orf70	g3bp2b	jak2a
col1a1a	cunh7orf26	g6pc3	jakmip1
col1a1b	cutc	gab1	jam2a
col1a2	cux1a	gabra5	jmjd1ca
col27a1b	cux1b	gabrb2a	jmjd7
col28a1b	cux2b	gabrb3	jtb
col28a2b	cwc25	gabrb4	jun
col2a1a	cwc27	gabrd	junba
col4a3	cwf19l1	gabrg1	kalrnb
col4a4	cwf19l2	gabrg2	kank1a
col5a2b	cxadr	gabrr1	kansl1a
col5a3a	cxcl14	gabrr2b	kansl1b
col5a3b	cxcl18b	gabrz	kars1
col6a3	cxcl32b.1	gad1a	kat14
col6a4a	cxcr3.3	gadd45aa	kat5b
col7a1	cxcr4a	gadd45ga	kat6a
col8a2	cxxc1b	gadd45gip1	kazald2
col9a2	cxxc4	galk2	kaznb
col9a3	cxxc5a	galns	kbtbd2
colec10	cxxc5b	galnt13	kcnab1a
colec11	cyfip1	galnt2	kcnab2a
colec12	cygb1	galr2b	kcnab2b
colgalt1a	cysltr1	galt	kcnb2b
colgalt1b	cysltr3	garnl3	kcnc2
colgalt2a	cyth2	garre1	kcng2
colq	cyth3a	gart	kcnh1a
commd10	cyth3b	gas1a	kcnh2a
commd2	cyth4a	gas6	kcnh2b
commd4	cyyr1	gas7a	kcnh4a
commd5	d2hgdh	gask1a	kcnip4a
comtd1	dab2ipa	gata2a	kcnj15
cop1	dachb	gata6	kcnj19a
copb1	dact1	gatb	kcnj19b
copb2	daglb	gatd3l	kcnj3b
copg2	dalrd3	gbe1a	kcnk13a
cops3	dand5	gc	kcnk2a
cops4	dao.2	gc2	kcnk2b
cops7a	dapk1	gcfc2	kcnk3b
cops9	dapk2b	gcgb	kcnk5b
copz1	dapp1	gcgra	kcnma1a
coq10a	dars2	gch2	kcns3b
coq10b	daxx	gchfr	kcnt2
coq4	dazap2	gcm2	kctd16a
coq5	dbn1	gcn1	kctd16b
coq6	dbt	gdap2	kctd3
coq8b	dbx1b	gdf10a	kctd9b
coq9	dbx2	gdf11	kdelr3
corin	dcaf11	gdf6a	kdf1b
coro1ca	dcaf12	gdf7	kdm2aa
coro1cb	dcakd	gdnfa	kdm2ba
coro2aa	dcbld2	gdpd3b	kdm3b
coro2ab	dcdc2b	gdpd4b	kdm4aa
coro2bb	dchs1b	gdpd5a	kdm4ab
coro6	dclk1a	gemin6	kdm4c
coro7	dclre1b	gfi1aa	kdm5bb
cpa1	dclre1c	gfm1	kdm5c
cpamd8	dcp2	gfpt2	kdm8
cpb1	dcst2	gfra1b	keap1b
cpda	dct	gfra3	khdc4
cpdb	dctd	gfra4a	kiaa0319
cpeb1a	dcun1d1	gfra4b	kiaa0825
cpeb1b	dcun1d2b	gfral	kiaa1109
cpeb3	dcun1d3	gga1	kiaa1328
cpeb4a	dcun1d4	ggctb	kiaa1522
cped1	dcun1d5	ggt1b	kiaa1549la
cplane1	dcxr	ghdc	kif13bb
cplx2	ddah1	ghra	kif14
cpn1	ddc	ghrhr2	kif16bb
cpne1	ddhd1b	gins2	kif1c
cpne2	ddhd2	git2b	kif21b
cpne3	ddi2	gja3	kif26ab
cpne4a	ddit3	gja4	kif26ba
cpne5b	ddit4	gja5b	kif3b
cpne7	ddost	gja8a	kif4
cpox	ddr1	gja9b	kif5aa
cps1	ddr2a	gjb7	kif5bb
cpsf1	ddt	gjb9b	kif6
cpsf6	ddx1	gjd2b	kif9
cpt1a2b	ddx10	gkap1	kifap3a
cpt1b	ddx11	gla	kifap3b
cpt2	ddx17	glb1l	kifc3
cpvl	ddx21	gle1	kirrel1b
cpxm1a	ddx24	gli2b	kiss1ra
cpxm2	ddx27	gli3	klf12a
crabp1b	ddx28	glipr1a	klf12b
crabp2a	ddx31	glmna	klf5a
cracd	ddx39b	glmnb	klf5b
cracdla	ddx3xa	glod4	klf7b
cracdlb	ddx43	glod5	klf9
cracr2ab	ddx49	glra1	klhdc2
cracr2b	ddx51	glra4a	klhl11
crata	ddx59	glrx	klhl14
crb1	ddx6	glrx5	klhl38a
crb2b	dedd1	gls2a	klhl4
crbn	def6a	glula	klhl40b
creb1a	def6b	glulb	klhl7
creb1b	def6c	gmnc	kntc1
creb3l2	def8	gmppaa	kpna4
creb3l3a	defbl3	gmppb	kpnb1
creb3l3b	dele1	gna11b	krr1
creb5b	dennd1a	gnai2a	l3mbtl2
crebbpa	dennd1b	gnal	lama1
crebl2	dennd2b	gnao1a	lamb1a
crebrf	dennd2da	gnaq	lamb1b
crebzf	dennd2db	gnaz	lamb2
creld2	dennd3a	gnb1a	lamb3
cremb	dennd3b	gnb1l	lamc2
crfb1	dennd4c	gnb4a	lamp1a
crfb15	dennd5a	gnb5a	lamp1b
crfb2	dennd5b	gng10	lancl2
crfb4	dennd6aa	gng12b	larp1b
crim1	depdc1a	gng13a	larp6a
crip1	depdc1b	gnl3	larp7
crip2	depdc4	gnpda1	lars1b
crip3	depdc5	gnrhr4	lats1
crmp1	depdc7a	golga2	lbr
crocc2	deptor	golga5	lbx1a
crot	derl3	golga7ba	lcp2a
crsp7	desi1b	golga7bb	ldah
crtac1a	desi2	golim4b	ldb1a
crtac1b	desma	golph3a	ldhbb
crtc1a	dexi	gon4la	ldlrad4b
crtc1b	dgat1a	gon4lb	ldlrap1a
crtc2	dgat1b	gorasp1b	lef1
crx	dgcr2	gorasp2	lekr1
cry1a	dgkaa	got1l1	lepb
cry1b	dgkb	gpa33a	letm1
cry3a	dgki	gpaa1	lgalslb
cry4	dglucy	gpank1	lhfpl2a
cry5	dguok	gpat2	lhfpl6
cryabb	dhfr	gpc1b	lhx5
cryba1l1	dhh	gpc3	lifrb
crybb2	dhodh	gpc4	lig4
crybb3	dhps	gpc5c	lima1b
crybg1a	dhrs12la	gpc6a	limch1a
crygm5	dhrs13b.1	gpd1a	limch1b
crygm6	dhrs3b	gphb5	limk1a
crygmx	dhrs4	gpib	lin52
crygmxl2	dhrs7cb	gpm6aa	lin54
crygn2	dhrsx	gpm6bb	lin7c
crygs3	dhx15	gpr132a	lingo3a
crygs4	dhx33	gpr143	lipca
cryl1	dhx34	gpr151	lipt2
cryz	dhx35	gpr155b	lman2la
cryzl1	dhx36	gpr156	lmbrd1
cs	dhx57	gpr158a	lmf2a
csf1rb	dhx8	gpr174	lmnb1
csgalnact1a	diabloa	gpr179	lmnb2
csmd2	diaph2	gpr22b	lmnl3
csmd3a	dicer1	gpr26	lmo7a
csmd3b	dimt1l	gpr35b	lmo7b
csnk1a1	dio3b	gpr37a	lmod2a
csnk1db	dip2a	gpr37l1a	lmx1bb
csnk1g1	dip2bb	gpr37l1b	lnx1
csnk1g2a	dipk1aa	gpr39	LOC109044807
csnk1g2b	dipk1ab	gpr75	LOC109044810
csnk2a2a	dipk2aa	gpr88	LOC109044815
csnk2a2b	dipk2b	gprc5ba	LOC109044817
csnk2b	dis3l	gprc5bb	LOC109044819
cspg4ba	dis3l2	gprin3b	LOC109044826
cspg5b	disc1	gpsm2	LOC109044829
csrnp1a	disp1	gpx2	LOC109044837
csrnp2	dixdc1a	gpx4b	LOC109044839
csrnp3	dixdc1b	gpx8	LOC109044844
cst14a.2	dkk1a	gramd1ba	LOC109044849
cst3	dkk2	greb1	LOC109044857
cstf3	dla	grem1b	LOC109044858
ctbp2l	dlat	grem2a	LOC109044861
ctbs	dlc	grhl1	LOC109044867
ctdnep1a	dlc1	grhl2b	LOC109044877
ctdp1	dld	gria1b	LOC109044880
ctdsp1	dlec1	grid1a	LOC109044923
cth1	dlg1b	grid2	LOC109044928
ctnna1	dlg2	grid2ipa	LOC109044932
ctnna2	dlg3	grik4	LOC109044938
ctnnb1	dlgap3	grin2ab	LOC109044940
ctnnbip1	dlgap4a	grin2da	LOC109044943
ctnnd2a	dlgap5	grin3a	LOC109044959
ctps1a	dlk2	grip2a	LOC109044973
ctr9	dlx1a	grk1a	LOC109044974
cts12	dlx2a	grk1b	LOC109044975
ctsa	dlx5a	grk3	LOC109044979
ctsc	dmac1	grk7b	LOC109044987
ctsla	dmac2	grm2b	LOC109045008
ctsll	dmac2l	grm3	LOC109045011
ctso	dmap1	grm6b	LOC109045013
cttnbp2nla	dmgdh	grm8b	LOC109045015
ctu1	dmrt1	grpel2	LOC109045021
ctu2	dmrt2a	grtp1a	LOC109045040
cubn	dmrt2b	gsc	LOC109045043
cuedc1a	dmrt3a	gsdmeb	LOC109045049
cul1a	dmtf1	gse1a	LOC109045050
cul1b	dmxl1	gse1b	LOC109045053
cul4a	dnaaf1	gsg1l	LOC109045056
cul4b	dnaaf10	gsk3aa	LOC109045062
cul5b	dnaaf2	gsx1	LOC109045066
cunh3orf70	dnah10	gtdc1	LOC109045073
cunh7orf26	dnah2	gtf2a1l	LOC109045086
cutc	dnah3	gtf2b	LOC109045093
cux1a	dnah5	gtf2e1	LOC109045100
cux1b	dnah7	gtf2h2	LOC109045111
cux2b	dnah9	gtf2h4	LOC109045117
cuzd1.1	dnai1.2	gtf3aa	LOC109045119
cwc25	dnai3	gtf3c3	LOC109045120
cwc27	dnai7	gtf3c4	LOC109045122
cwf19l1	dnaja3b	gtpbp8	LOC109045124
cwf19l2	dnajb12a	gucd1	LOC109045126
cxadr	dnajb12b	gucy1a1	LOC109045134
cxcl12a	dnajb14	gucy1a2	LOC109045141
cxcl14	dnajb2	gucy1b1	LOC109045193
cxcl18b	dnajb6a	gucy2d	LOC109045198
cxcl32b.1	dnajb6b	guf1	LOC109045202
cxcl8a	dnajb9b	guk1a	LOC109045203
cxcr3.3	dnajc1	guk1b	LOC109045208
cxcr4a	dnajc11a	gulp1a	LOC109045212
cxxc1b	dnajc12	gusb	LOC109045214
cxxc4	dnajc14	gxylt1a	LOC109045218
cxxc5a	dnajc15	gyg2	LOC109045221
cxxc5b	dnajc17	gzf1	LOC109045254
cyfip1	dnajc2	hadh	LOC109045260
cygb1	dnajc21	hagh	LOC109045267
cyldb	dnajc25	hao1	LOC109045270
cysltr1	dnajc28	hao2	LOC109045271
cysltr3	dnajc30b	hapln1a	LOC109045291
cyth2	dnajc3a	hars	LOC109045292
cyth3a	dnajc3b	has2	LOC109045295
cyth3b	dnajc4	hat1	LOC109045304
cyth4a	dnajc5aa	haus6	LOC109045312
cyyr1	dnajc5ab	havcr2	LOC109045313
d2hgdh	dnajc5b	hbaa2	LOC109045314
daam2	dnase1l1l	hbba2	LOC109045316
dab2ipa	dnase2	hbegfa	LOC109045317
dachb	dnlz	hbp1	LOC109045334
dact1	dnm1b	hcar1-4	LOC109045337
daglb	dnm2a	hcfc1a	LOC109045338
dalrd3	dnm3a	hcfc2	LOC109045341
dand5	dnmt3ab	hdac10	LOC109045343
dao.2	dnmt3ba	hdac11	LOC109045351
dapk1	dnph1	hdac12	LOC109045365
dapk2b	dnttip2	hdac9b	LOC109045366
dapp1	dock1	hdc	LOC109045367
dars2	dock10	hddc2	LOC109045377
daw1	dock11	hdgfl3	LOC109045382
daxx	dock3	hdr	LOC109045386
dazap2	dock4	hdx	LOC109045387
dbf4b	dock4b	heatr4	LOC109045388
dbn1	dok1b	heatr5a	LOC109045393
dbndd1	dok3	hectd1	LOC109045400
dbr1	dok4	hectd2	LOC109045410
dbt	dok7b	hecw1b	LOC109045414
dbx1a	dolk	hecw2b	LOC109045415
dbx1b	dolpp1	heg1	LOC109045430
dbx2	dop1a	hells	LOC109045433
dcaf11	dot1l	helt	LOC109045434
dcaf12	dpf1	henmt1	LOC109045438
dcakd	dpf3	hephl1a	LOC109045441
dcbld2	dph1	her11	LOC109045442
dcdc2b	dph2	her13	LOC109045445
dchs1b	dph3	her3	LOC109045448
dclk1a	dph5	her5	LOC109045458
dclre1b	dph6	her8.2	LOC109045459
dclre1c	dph7	her8a	LOC109045464
dcp2	dpm1	herc2	LOC109045473
dcst2	dpm2	herc4	LOC109045490
dct	dpp3	hes2.2	LOC109045500
dctd	dpp6a	hexim1	LOC109045515
dctn1a	dpp7	hgh1	LOC109045518
dctn6	dpt	hhat	LOC109045522
dcun1d1	dpy19l1l	hhla2b.2	LOC109045534
dcun1d2b	dpy30	hic1	LOC109045542
dcun1d3	dpydb	hic2	LOC109045548
dcun1d4	dpys	hid1b	LOC109045558
dcun1d5	dpysl3	hikeshi	LOC109045559
dcxr	dpysl4	hint1	LOC109045570
ddah1	dpysl5a	hip1rb	LOC109045571
ddc	dpysl5b	hipk1b	LOC109045573
ddhd1b	dram1	hipk2	LOC109045575
ddhd2	drd2a	hk2	LOC109045585
ddi2	drd3	hlcs	LOC109045589
ddit3	drd4a	hlfa	LOC109045596
ddit4	drd5a	hm13	LOC109045607
ddost	drg1	hmbox1b	LOC109045614
ddr1	drgx	hmcn2	LOC109045618
ddr2a	dscc1	hmgcra	LOC109045620
ddr2b	dse	hmgxb4a	LOC109045626
ddt	dsg2.1	hmox2b	LOC109045630
ddx1	dsg2l	hmx1	LOC109045643
ddx10	dspa	hnf1ba	LOC109045644
ddx11	dst	hnmt	LOC109045646
ddx17	dtd1	hnrnpa1a	LOC109045648
ddx21	dtl	hnrnpa3	LOC109045651
ddx24	dtnbp1a	hnrpkl	LOC109045657
ddx27	dtwd1	hoatz	LOC109045661
ddx28	dtwd2	hook1	LOC109045664
ddx31	dtx4a	hook3	LOC109045668
ddx39b	dtymk	hormad1	LOC109045671
ddx3xa	dub	hoxb5b	LOC109045683
ddx43	dus2	hoxc13b	LOC109045685
ddx47	dus3l	hoxc1a	LOC109045687
ddx49	dusp1	hoxc3a	LOC109045698
ddx51	dusp10	hoxc6b	LOC109045699
ddx59	dusp11	hoxd12a	LOC109045709
ddx6	dusp2	hpda	LOC109045715
dedd1	dusp22b	hpdl	LOC109045732
def6a	dusp23a	hpn	LOC109045737
def6b	dusp23b	hprt1l	LOC109045738
def6c	dusp27	hps1	LOC109045766
def8	dusp29	hps3	LOC109045773
defbl3	dusp3a	hpse2	LOC109045774
dele1	dusp4	hpxa	LOC109045786
dennd1a	dusp7	hpxb	LOC109045793
dennd1b	dusp8b	hrh2b	LOC109045804
dennd2b	dut	hrob	LOC109045810
dennd2da	dxo	hs2st1a	LOC109045811
dennd2db	dym	hs3st3b1b	LOC109045816
dennd3a	dync1h1	hs3st4	LOC109045822
dennd3b	dync1i2a	hs6st2	LOC109045823
dennd4c	dync2i2	hsd11b1la	LOC109045825
dennd5a	dync2li1	hsd17b12a	LOC109045841
dennd5b	dynll2a	hsd17b12b	LOC109045842
dennd6aa	dynll2b	hsd17b4	LOC109045855
depdc1a	dynlrb1	hsf1	LOC109045858
depdc1b	dynlrb2	hspb8	LOC109045885
depdc4	dynlt2b	htr1d	LOC109045888
depdc5	dynlt3	htr1fb	LOC109045894
depdc7a	dynlt5	htr2aa	LOC109045897
deptor	dyrk1aa	htr3a	LOC109045902
derl3	dyrk1ab	htr4	LOC109045910
desi1b	dyrk1b	htr5ab	LOC109045917
desi2	dyrk2	hus1	LOC109045918
desma	dzank1	hwa	LOC109045923
dexi	dzip1	hyal1	LOC109045942
dgat1a	e2f5	hydin	LOC109045945
dgat1b	e4f1	hykk.2	LOC109045950
dgcr2	eaf2	iars1	LOC109045958
dgkaa	ebf1a	iba57	LOC109045963
dgkab	ebf3a	ical1	LOC109045977
dgkb	ebi3	ice1	LOC109045980
dgki	ebna1bp2	idh1	LOC109045983
dglucy	ecd	ids	LOC109046009
dguok	ece2a	ifi44b	LOC109046021
dhdh.1	echdc3	ifi44d	LOC109046024
dhfr	echs1	ifngr1lb	LOC109046026
dhh	eci1	ift122	LOC109046045
dhodh	eci2	ift52	LOC109046055
dhps	ecm1a	ift57	LOC109046062
dhrs12la	ecm1b	ift80	LOC109046064
dhrs13b.1	ecpas	igf2a	LOC109046073
dhrs3b	edem1	igf2b	LOC109046075
dhrs4	edem2	igf2bp1	LOC109046082
dhrs7cb	edf1	igf2bp2a	LOC109046084
dhrsx	edil3a	igf2bp2b	LOC109046085
dhx15	edil3b	igfbp2a	LOC109046088
dhx33	ednraa	igfbp2b	LOC109046092
dhx34	ednrab	igfbp5a	LOC109046102
dhx35	eea1	igfbp5b	LOC109046107
dhx36	eed	igsf10	LOC109046114
dhx57	eef1a2	igsf11	LOC109046115
dhx8	eef1akmt1	igsf3l	LOC109046117
diabloa	eef1akmt2	igsf5a	LOC109046118
diaph2	eef1akmt3	igsf5b	LOC109046120
dicer1	eef1b2	igsf9bb	LOC109046125
dimt1l	eef1db	ik	LOC109046134
dio2	eef1g	ikbkb	LOC109046140
dio3b	eef2k	il12bb	LOC109046148
dip2a	eefsec	il15l	LOC109046149
dip2bb	efcab1	il15ra	LOC109046150
dipk1aa	efcab7	il17rc	LOC109046159
dipk1ab	efcc1	il1rapl2	LOC109046162
dipk1c	efhb	il20ra	LOC109046163
dipk2aa	efna1b	il21r.2	LOC109046164
dipk2b	efna3b	il26	LOC109046170
diras1a	efna5a	il6	LOC109046175
dis3l	efnb2a	il6st	LOC109046176
dis3l2	efnb2b	il7r	LOC109046177
disc1	efr3bb	ildr1a	LOC109046180
disp1	egf	ilf2	LOC109046183
disp2	egfl6	ilf3b	LOC109046185
dixdc1a	egln1a	im-7154036	LOC109046189
dixdc1b	egln2	immp2l	LOC109046190
dkk1a	egr1	impa2	LOC109046194
dkk2	egr2b	impg1b	LOC109046196
dla	ehbp1l1a	impg2a	LOC109046205
dlat	ehbp1l1b	inhbaa	LOC109046206
dlb	ehd1b	inhbb	LOC109046208
dlc	ehd2b	ino80b	LOC109046216
dlc1	ehd3	inpp5kb	LOC109046224
dld	ehd4	insb	LOC109046225
dlec1	ehf	insl3	LOC109046238
dlg1b	ehhadh	insl5a	LOC109046239
dlg2	ehmt1a	insm1a	LOC109046247
dlg3	ehmt1b	insm1b	LOC109046251
dlg4b	eif1axb	insyn1	LOC109046263
dlgap1a	eif2a	insyn2ab	LOC109046264
dlgap2a	eif2ak1	ints2	LOC109046266
dlgap3	eif2ak4	ints9	LOC109046268
dlgap4a	eif2b1	intu	LOC109046273
dlgap5	eif2b2	invs	LOC109046274
dlk2	eif2s1a	ipo11	LOC109046283
dlx1a	eif2s1b	ipo13a	LOC109046288
dlx2a	eif2s3	ipo4	LOC109046299
dlx5a	eif3c	iqch	LOC109046322
dlx6a	eif3d	iqgap2	LOC109046324
dmac1	eif3f	iqgap3	LOC109046325
dmac2	eif3g	iqsec2b	LOC109046327
dmac2l	eif3hb	iqsec3b	LOC109046355
dmap1	eif3i	irak4	LOC109046364
dmbx1a	eif3ja	irf10	LOC109046367
dmbx1b	eif3k	irf1b	LOC109046368
dmgdh	eif3m	irf2bp2a	LOC109046381
dmrt1	eif3s10	irf3	LOC109046398
dmrt2a	eif3s6ip	irf4a	LOC109046406
dmrt2b	eif4a1b	irx1a	LOC109046418
dmrt3a	eif4a2	irx1b	LOC109046421
dmtf1	eif4a3	irx2a	LOC109046430
dmxl1	eif4ba	irx3a	LOC109046432
dnaaf1	eif4bb	irx3b	LOC109046433
dnaaf10	eif4e2rs1	irx4a	LOC109046437
dnaaf2	eif4ea	isl2a	LOC109046438
dnaaf4	eif4eb	islr2	LOC109046444
dnah10	eif4ebp1	itga10	LOC109046452
dnah12	eif4ebp2	itga2.2	LOC109046460
dnah2	eif4ebp3	itga4	LOC109046465
dnah3	eif4ebp3l	itga7	LOC109046475
dnah5	eif4g1a	itga9	LOC109046478
dnah7	eif4h	itgb1a	LOC109046483
dnah9	eif5a2	itgb8	LOC109046486
dnah9l	eif6	itih3a.2	LOC109046489
dnai1.2	elac1	itm2bb	LOC109046493
dnai2a	elac2	itpkcb	LOC109046498
dnai2b	elapor2b	itpr1b	LOC109046503
dnai3	elavl2	jag1a	LOC109046507
dnai7	elf1	jag1b	LOC109046508
dnaja3a	elf2b	jagn1a	LOC109046512
dnaja3b	elf3	jagn1b	LOC109046514
dnajb12a	elk3	jak2a	LOC109046526
dnajb12b	ell	jakmip1	LOC109046532
dnajb14	ell2	jam2a	LOC109046537
dnajb2	elmo2	jmjd1ca	LOC109046539
dnajb6a	elmod1	jmjd7	LOC109046540
dnajb6b	elmod3	jph3a	LOC109046547
dnajb9b	eloal	jtb	LOC109046550
dnajc1	elof1	jun	LOC109046551
dnajc11a	elovl4b	junba	LOC109046556
dnajc12	elovl5	kalrna	LOC109046563
dnajc14	elovl6	kalrnb	LOC109046568
dnajc15	elovl8b	kank1a	LOC109046569
dnajc17	elp1	kansl1a	LOC109046570
dnajc18	elp4	kansl1b	LOC109046571
dnajc2	elp5	kars1	LOC109046575
dnajc21	emc7b	kat14	LOC109046577
dnajc25	emc8	kat5b	LOC109046583
dnajc28	emc9	kat6a	LOC109046597
dnajc30b	emd	katnal2	LOC109046610
dnajc3a	emid1	kazald2	LOC109046612
dnajc3b	emilin1a	kaznb	LOC109046614
dnajc4	emilin2b	kbtbd2	LOC109046615
dnajc5aa	eml1	kcnab1a	LOC109046636
dnajc5ab	eml3	kcnab2a	LOC109046637
dnajc5b	emsy	kcnab2b	LOC109046674
dnali1	emx2	kcnb2b	LOC109046679
dnase1l1l	en2a	kcnc2	LOC109046682
dnase2	enah	kcng2	LOC109046684
dnase2b	endog	kcnh1a	LOC109046693
dnlz	endouc	kcnh2a	LOC109046696
dnm1a	engl	kcnh2b	LOC109046704
dnm1b	eno1b	kcnh3	LOC109046706
dnm2a	eno3	kcnh4a	LOC109046713
dnm3a	enoph1	kcnh5a	LOC109046747
dnmt3ab	enosf1	kcnip2	LOC109046750
dnmt3ba	enox2	kcnip4a	LOC109046752
dnmt3bb.3	enpp4	kcnj15	LOC109046757
dnph1	enpp6	kcnj19a	LOC109046761
dnttip2	enpp7.2	kcnj19b	LOC109046768
dock1	ensaa	kcnj3a	LOC109046772
dock10	entpd3	kcnj3b	LOC109046773
dock11	entpd4	kcnj6	LOC109046776
dock3	entpd5a	kcnk13a	LOC109046778
dock4	entpd8	kcnk2a	LOC109046783
dock4b	eomesb	kcnk2b	LOC109046789
dok1b	ep300a	kcnk3a	LOC109046795
dok3	epas1a	kcnk3b	LOC109046804
dok4	epb41b	kcnk5b	LOC109046832
dok7b	epb41l2	kcnma1a	LOC109046835
dolk	epc1a	kcnn1b	LOC109046841
dolpp1	epc1b	kcnq1.1	LOC109046843
dop1a	epdl1	kcns3b	LOC109046846
dot1l	epdl2	kcnt2	LOC109046849
dpf1	epg5	kcnv2a	LOC109046852
dpf2l	epha6	kctd1	LOC109046853
dpf3	epha7	kctd16a	LOC109046855
dph1	ephb4a	kctd16b	LOC109046857
dph2	ephb4b	kctd20	LOC109046859
dph3	ephb6	kctd3	LOC109046861
dph5	ephx2	kctd8	LOC109046865
dph6	ephx5	kctd9b	LOC109046870
dph7	epm2a	kdelr3	LOC109046876
dpm1	epn1b	kdf1a	LOC109046877
dpm2	epn3a	kdf1b	LOC109046882
dpp3	epor	kdm2aa	LOC109046883
dpp6a	eprs1	kdm2ba	LOC109046899
dpp6b	eps15	kdm3b	LOC109046909
dpp7	eps15l1a	kdm4aa	LOC109046910
dpt	eps8a	kdm4ab	LOC109046919
dpy19l1l	eps8b	kdm4c	LOC109046924
dpy19l3	eps8l1a	kdm5bb	LOC109046926
dpy30	eps8l1b	kdm5c	LOC109046937
dpyda.1	eps8l2	kdm8	LOC109046939
dpydb	eps8l3b	keap1b	LOC109046943
dpys	epsti1	kera	LOC109046950
dpysl2a	erap2	khdc4	LOC109046953
dpysl3	erbin	kiaa0319	LOC109046970
dpysl4	erc2	kiaa0825	LOC109046975
dpysl5a	ercc1	kiaa1109	LOC109046979
dpysl5b	ercc4	kiaa1328	LOC109047002
dqx1	ercc5	kiaa1522	LOC109047021
dram1	ercc6	kiaa1549la	LOC109047022
drd1a	ercc6l	kif13a	LOC109047029
drd2a	ercc6l2	kif13bb	LOC109047043
drd3	erf	kif14	LOC109047062
drd4a	erg28	kif16bb	LOC109047077
drd4-rs	ergic2	kif17	LOC109047138
drd5a	eri2	kif1aa	LOC109047140
drg1	ero1b	kif1c	LOC109047147
drgx	esama	kif20a	LOC109047153
drp2	esco1	kif21b	LOC109047157
dscama	esf1	kif26ab	LOC109047164
dscamb	esr1	kif26ba	LOC109047169
dscc1	esr2b	kif28	LOC109047170
dse	esrp1	kif3b	LOC109047185
dsg2.1	esrra	kif3cb	LOC109047199
dsg2l	esrrga	kif4	LOC109047203
dspa	ess2	kif5aa	LOC109047208
dst	esyt1b	kif5ab	LOC109047209
dtd1	etaa1a	kif5bb	LOC109047215
dtl	etaa1b	kif6	LOC109047222
dtnbp1a	etf1b	kif9	LOC109047225
dtwd1	etfa	kifap3a	LOC109047227
dtwd2	etfb	kifap3b	LOC109047235
dtx4a	etfbkmt	kifc3	LOC109047239
dtymk	etnk1	kirrel1b	LOC109047247
dub	etnppl	kiss1ra	LOC109047257
duox	ets2	klf12a	LOC109047260
dus2	etv4	klf12b	LOC109047261
dus3l	etv5a	klf5a	LOC109047262
dusp1	eva1bb	klf5b	LOC109047266
dusp10	evi5a	klf7b	LOC109047273
dusp11	evi5b	klf9	LOC109047274
dusp19a	evi5l	klhdc2	LOC109047281
dusp19b	evla	klhl11	LOC109047303
dusp2	ewsr1a	klhl14	LOC109047313
dusp22b	ewsr1b	klhl20	LOC109047318
dusp23a	exd2	klhl23	LOC109047323
dusp23b	exd3	klhl35	LOC109047340
dusp27	exoc1	klhl38a	LOC109047342
dusp28	exoc3	klhl4	LOC109047350
dusp29	exoc3l2a	klhl40b	LOC109047352
dusp3a	exoc3l2b	klhl7	LOC109047358
dusp4	exoc6b	kncn	LOC109047365
dusp7	exorh	kng1	LOC109047374
dusp8b	exosc1	kntc1	LOC109047379
dut	exosc5	kpna4	LOC109047384
dxo	exosc7	kpnb1	LOC109047385
dydc2	exosc9	krr1	LOC109047386
dym	ext2	kynu	LOC109047387
dync1h1	extl3	l1camb	LOC109047388
dync1i2a	f10	l3mbtl2	LOC109047395
dync2i2	f11r.2	lama1	LOC109047398
dync2li1	f2	lamb1a	LOC109047399
dynll2a	f2r	lamb1b	LOC109047400
dynll2b	f2rl2	lamb2	LOC109047406
dynlrb1	faap100	lamb2l	LOC109047407
dynlrb2	fabp10a	lamb3	LOC109047412
dynlt1b	fabp1a	lamc2	LOC109047416
dynlt2b	fabp1b.1	lamp1a	LOC109047424
dynlt3	fabp2	lamp1b	LOC109047425
dynlt5	fabp3	lancl2	LOC109047427
dyrk1aa	fabp4b	larp1b	LOC109047429
dyrk1ab	fads2	larp6a	LOC109047439
dyrk1b	faf1	larp7	LOC109047443
dyrk2	faf2	lars1b	LOC109047446
dysf	fam102ab	lars2	LOC109047448
dzank1	fam102ba	lats1	LOC109047453
dzip1	fam102bb	layna	LOC109047463
dzip1l	fam111.1	lbr	LOC109047474
e2f5	fam117ab	lbx1a	LOC109047476
e4f1	fam117ba	lcp2a	LOC109047477
eaf1	fam117bb	ldah	LOC109047489
eaf2	fam120b	ldb1a	LOC109047492
ears2	fam120c	ldhbb	LOC109047503
ebf1a	fam126a	ldlrad2	LOC109047505
ebf3a	fam126b	ldlrad4b	LOC109047506
ebi3	fam131c	ldlrap1a	LOC109047511
ebna1bp2	fam133b	lef1	LOC109047523
[truncated: 39,432 more rows]
