# Supplementary material for: Analysis of Chromatin Accessibility and DNA Methylation to Reveal the Functions of Epigenetic Modifications in Cyprinus carpio Gonads
Source: Int J Mol Sci. 2023 Dec 25;25(1):321. doi: 10.3390/ijms25010321 (PMC10778764; doi:10.3390/ijms25010321)
Supplement: Supplementary file 1 [file ijms-25-00321-s001.zip › Table S4. List of differential TF binding motifs between ovaries and testes.xlsx]

## Sheet: differential TF binding motifs 
TF binding motifs enriched in Ovary-biased peaks	TF binding motifs enriched in Testis-biased peaks
CTCF(Zf)/CD4+-CTCF-ChIP-Seq(Barski_et_al.)/Homer	TBP3(MYBrelated)/col-TBP3-DAP-Seq(GSE60143)/Homer
BORIS(Zf)/K562-CTCFL-ChIP-Seq(GSE32465)/Homer	ZEB1(Zf)/PDAC-ZEB1-ChIP-Seq(GSE64557)/Homer
ETS1(ETS)/Jurkat-ETS1-ChIP-Seq(GSE17954)/Homer	RXR(NR),DR1/3T3L1-RXR-ChIP-Seq(GSE13511)/Homer
GABPA(ETS)/Jurkat-GABPa-ChIP-Seq(GSE17954)/Homer	AT1G72740(MYBrelated)/colamp-AT1G72740-DAP-Seq(GSE60143)/Homer
Etv2(ETS)/ES-ER71-ChIP-Seq(GSE59402)/Homer(0.967)	PPARE(NR),DR1/3T3L1-Pparg-ChIP-Seq(GSE13511)/Homer
ERG(ETS)/VCaP-ERG-ChIP-Seq(GSE14097)/Homer	THRb(NR)/Liver-NR1A2-ChIP-Seq(GSE52613)/Homer
Fli1(ETS)/CD8-FLI-ChIP-Seq(GSE20898)/Homer	NGA4(ABI3VP1)/col-NGA4-DAP-Seq(GSE60143)/Homer
EHF(ETS)/LoVo-EHF-ChIP-Seq(GSE49402)/Homer	COUP-TFII(NR)/Artia-Nr2f2-ChIP-Seq(GSE46497)/Homer
EWS:FLI1-fusion(ETS)/SK_N_MC-EWS:FLI1-ChIP-Seq(SRA014231)/Homer	SRS7(SRS)/colamp-SRS7-DAP-Seq(GSE60143)/Homer
ETS(ETS)/Promoter/Homer	AT3G51470(DBP)/col-AT3G51470-DAP-Seq(GSE60143)/Homer
Ets1-distal(ETS)/CD4+-PolII-ChIP-Seq(Barski_et_al.)/Homer	Tbet(T-box)/CD8-Tbet-ChIP-Seq(GSE33802)/Homer
Elk1(ETS)/Hela-Elk1-ChIP-Seq(GSE31477)/Homer	WRKY25(WRKY)/colamp-WRKY25-DAP-Seq(GSE60143)/Homer
ELF1(ETS)/Jurkat-ELF1-ChIP-Seq(SRA014231)/Homer	WRKY18(WRKY)/col-WRKY18-DAP-Seq(GSE60143)/Homer
PHA-4(Forkhead)/cElegans-Embryos-PHA4-ChIP-Seq(modEncode)/Homer	Erra(NR)/HepG2-Erra-ChIP-Seq(GSE31477)/Homer
EWS:ERG-fusion(ETS)/CADO_ES1-EWS:ERG-ChIP-Seq(SRA014231)/Homer	NLP7(RWPRK)/col-NLP7-DAP-Seq(GSE60143)/Homer
Nr5a2(NR)/Pancreas-LRH1-ChIP-Seq(GSE34295)/Homer	WRKY50(WRKY)/col-WRKY50-DAP-Seq(GSE60143)/Homer
ELF5(ETS)/T47D-ELF5-ChIP-Seq(GSE30407)/Homer	E2A(bHLH),near_PU.1/Bcell-PU.1-ChIP-Seq(GSE21512)/Homer
PU.1(ETS)/ThioMac-PU.1-ChIP-Seq(GSE21512)/Homer	WRKY28(WRKY)/col-WRKY28-DAP-Seq(GSE60143)/Homer
Elk4(ETS)/Hela-Elk4-ChIP-Seq(GSE31477)/Homer	TR4(NR),DR1/Hela-TR4-ChIP-Seq(GSE24685)/Homer
SF1(NR)/H295R-Nr5a1-ChIP-Seq(GSE44220)/Homer	AT3G25990(Trihelix)/colamp-AT3G25990-DAP-Seq(GSE60143)/Homer
Nr5a2(NR)/mES-Nr5a2-ChIP-Seq(GSE19019)/Homer	SPL9(SBP)/colamp-SPL9-DAP-Seq(GSE60143)/Homer
FOXK1(Forkhead)/HEK293-FOXK1-ChIP-Seq(GSE51673)/Homer	WRKY75(WRKY)/col-WRKY75-DAP-Seq(GSE60143)/Homer
GATA3(Zf)/iTreg-Gata3-ChIP-Seq(GSE20898)/Homer	WRKY3(WRKY)/col-WRKY3-DAP-Seq(GSE60143)/Homer
Foxo1(Forkhead)/RAW-Foxo1-ChIP-Seq(Fan_et_al.)/Homer	WRKY15(WRKY)/col-WRKY15-DAP-Seq(GSE60143)/Homer
Sp5(Zf)/mES-Sp5.Flag-ChIP-Seq(GSE72989)/Homer	WRKY40(WRKY)/colamp-WRKY40-DAP-Seq(GSE60143)/Homer
Foxo3(Forkhead)/U2OS-Foxo3-ChIP-Seq(E-MTAB-2701)/Homer	WRKY20(WRKY)/col-WRKY20-DAP-Seq(GSE60143)/Homer
FRS9(ND)/col-FRS9-DAP-Seq(GSE60143)/Homer	Tbr1(T-box)/Cortex-Tbr1-ChIP-Seq(GSE71384)/Homer
KLF14(Zf)/HEK293-KLF14.GFP-ChIP-Seq(GSE58341)/Homer	KLF10(Zf)/HEK293-KLF10.GFP-ChIP-Seq(GSE58341)/Homer
SpiB(ETS)/OCILY3-SPIB-ChIP-Seq(GSE56857)/Homer	SPL1(SBP)/colamp-SPL1-DAP-Seq(GSE60143)/Homer
Gata6(Zf)/HUG1N-GATA6-ChIP-Seq(GSE51936)/Homer	p63(p53)/Keratinocyte-p63-ChIP-Seq(GSE17611)/Homer
Gata4(Zf)/Heart-Gata4-ChIP-Seq(GSE35151)/Homer	ZNF415(Zf)/HEK293-ZNF415.GFP-ChIP-Seq(GSE58341)/Homer
Gata2(Zf)/K562-GATA2-ChIP-Seq(GSE18829)/Homer	ZFX(Zf)/mES-Zfx-ChIP-Seq(GSE11431)/Homer
SPDEF(ETS)/VCaP-SPDEF-ChIP-Seq(SRA014231)/Homer	WRKY27(WRKY)/colamp-WRKY27-DAP-Seq(GSE60143)/Homer
Foxf1(Forkhead)/Lung-Foxf1-ChIP-Seq(GSE77951)/Homer	WRKY33(WRKY)/col-WRKY33-DAP-Seq(GSE60143)/Homer
Gata1(Zf)/K562-GATA1-ChIP-Seq(GSE18829)/Homer	Replumless(BLH)/Arabidopsis-RPL.GFP-ChIP-Seq(GSE78727)/Homer
BPC6(BBRBPC)/col-BPC6-DAP-Seq(GSE60143)/Homer	WRKY55(WRKY)/col-WRKY55-DAP-Seq(GSE60143)/Homer
BIM2(bHLH)/col-BIM2-DAP-Seq(GSE60143)/Homer	bHLH28(bHLH)/col-bHLH28-DAP-Seq(GSE60143)/Homer
Esrrb(NR)/mES-Esrrb-ChIP-Seq(GSE11431)/Homer	Tgif2(Homeobox)/mES-Tgif2-ChIP-Seq(GSE55404)/Homer
FOXP1(Forkhead)/H9-FOXP1-ChIP-Seq(GSE31006)/Homer	SPL14(SBP)/col-SPL14-DAP-Seq(GSE60143)/Homer
SPCH(bHLH)/Seedling-SPCH-ChIP-Seq(GSE57497)/Homer	GATA20(C2C2gata)/colamp-GATA20-DAP-Seq(GSE60143)/Homer
FOXK2(Forkhead)/U2OS-FOXK2-ChIP-Seq(E-MTAB-2204)/Homer	ZNF711(Zf)/SHSY5Y-ZNF711-ChIP-Seq(GSE20673)/Homer
FoxL2(Forkhead)/Ovary-FoxL2-ChIP-Seq(GSE60858)/Homer	BORIS(Zf)/K562-CTCFL-ChIP-Seq(GSE32465)/Homer
BMAL1(bHLH)/Liver-Bmal1-ChIP-Seq(GSE39860)/Homer	At1g72010(TCP)/colamp-At1g72010-DAP-Seq(GSE60143)/Homer
Usf2(bHLH)/C2C12-Usf2-ChIP-Seq(GSE36030)/Homer	Zic(Zf)/Cerebellum-ZIC1.2-ChIP-Seq(GSE60731)/Homer
PIF4(bHLH)/Seedling-PIF4-ChIP-Seq(GSE35315)/Homer	Tal1
Jun-AP1(bZIP)/K562-cJun-ChIP-Seq(GSE31477)/Homer	AZF1(C2H2)/colamp-AZF1-DAP-Seq(GSE60143)/Homer
HuR(?)/HEK293-HuR-CLIP-Seq(GSE87887)/Homer	At5g08330(TCP)/col-At5g08330-DAP-Seq(GSE60143)/Homer
Ronin(THAP)/ES-Thap11-ChIP-Seq(GSE51522)/Homer	SPL13(SBP)/col-SPL13-DAP-Seq(GSE60143)/Homer
SeqBias: A/T bias	AR-halfsite(NR)/LNCaP-AR-ChIP-Seq(GSE27824)/Homer
PIF5ox(bHLH)/Arabidopsis-PIF5ox-ChIP-Seq(GSE35062)/Homer	PAX3:FKHR-fusion(Paired,Homeobox)/Rh4-PAX3:FKHR-ChIP-Seq(GSE19063)/Homer
SeqBias: CA-repeat	GATA15(C2C2gata)/col-GATA15-DAP-Seq(GSE60143)/Homer
Atf3(bZIP)/GBM-ATF3-ChIP-Seq(GSE33912)/Homer	BOS1(MYB)/col-BOS1-DAP-Seq(GSE60143)/Homer
CAMTA1(CAMTA)/col-CAMTA1-DAP-Seq(GSE60143)/Homer	GATA14(C2C2gata)/col-GATA14-DAP-Seq(GSE60143)/Homer
PU.1-IRF(ETS:IRF)/Bcell-PU.1-ChIP-Seq(GSE21512)/Homer	bZIP18(bZIP)/colamp-bZIP18-DAP-Seq(GSE60143)/Homer
KLF10(Zf)/HEK293-KLF10.GFP-ChIP-Seq(GSE58341)/Homer	WRKY31(WRKY)/colamp-WRKY31-DAP-Seq(GSE60143)/Homer
JunB(bZIP)/DendriticCells-Junb-ChIP-Seq(GSE36099)/Homer	Zelda(Zf)/Embryo-zld-ChIP-Seq(GSE65441)/Homer
Fra1(bZIP)/BT549-Fra1-ChIP-Seq(GSE46166)/Homer	SPL5(SBP)/colamp-SPL5-DAP-Seq(GSE60143)/Homer
AP-1(bZIP)/ThioMac-PU.1-ChIP-Seq(GSE21512)/Homer	ZNF669(Zf)/HEK293-ZNF669.GFP-ChIP-Seq(GSE58341)/Homer
E-box(bHLH)/Promoter/Homer	Tbox:Smad(T-box,MAD)/ESCd5-Smad2_3-ChIP-Seq(GSE29422)/Homer
Max(bHLH)/K562-Max-ChIP-Seq(GSE31477)/Homer	SPL11(SBP)/col100-SPL11-DAP-Seq(GSE60143)/Homer
BATF(bZIP)/Th17-BATF-ChIP-Seq(GSE39756)/Homer	RAR:RXR(NR),DR5/ES-RAR-ChIP-Seq(GSE56893)/Homer
NPAS(bHLH)/Liver-NPAS-ChIP-Seq(GSE39860)/Homer	ZNF416(Zf)/HEK293-ZNF416.GFP-ChIP-Seq(GSE58341)/Homer
BPC1(BBRBPC)/colamp-BPC1-DAP-Seq(GSE60143)/Homer	CRX(Homeobox)/Retina-Crx-ChIP-Seq(GSE20012)/Homer
USF1(bHLH)/GM12878-Usf1-ChIP-Seq(GSE32465)/Homer	NPAS2(bHLH)/Liver-NPAS2-ChIP-Seq(GSE39860)/Homer
FOXA1(Forkhead)/LNCAP-FOXA1-ChIP-Seq(GSE27824)/Homer	Meis1(Homeobox)/MastCells-Meis1-ChIP-Seq(GSE48085)/Homer
Atf1(bZIP)/K562-ATF1-ChIP-Seq(GSE31477)/Homer	Tcfcp2l1(CP2)/mES-Tcfcp2l1-ChIP-Seq(GSE11431)/Homer
Cbf1(bHLH)/Yeast-Cbf1-ChIP-Seq(GSE29506)/Homer	HNF4a(NR),DR1/HepG2-HNF4a-ChIP-Seq(GSE25021)/Homer
Fosl2(bZIP)/3T3L1-Fosl2-ChIP-Seq(GSE56872)/Homer	WRKY29(WRKY)/colamp-WRKY29-DAP-Seq(GSE60143)/Homer
Fra2(bZIP)/Striatum-Fra2-ChIP-Seq(GSE43429)/Homer	WRKY26(WRKY)/colamp-WRKY26-DAP-Seq(GSE60143)/Homer
DPL-1(E2F)/cElegans-Adult-ChIP-Seq(modEncode)/Homer	CELF2(RRM)/JSL1-CELF2-CLIP-Seq(GSE71264)/Homer
Atf2(bZIP)/3T3L1-Atf2-ChIP-Seq(GSE56872)/Homer	EBF1(EBF)/Near-E2A-ChIP-Seq(GSE21512)/Homer
GFY-Staf(?,Zf)/Promoter/Homer	WRKY6(WRKY)/colamp-WRKY6-DAP-Seq(GSE60143)/Homer
Sp1(Zf)/Promoter/Homer	REB1/SacCer-Promoters/Homer
At5g05790(MYBrelated)/col-At5g05790-DAP-Seq(GSE60143)/Homer	Nur77(NR)/K562-NR4A1-ChIP-Seq(GSE31363)/Homer
MITF(bHLH)/MastCells-MITF-ChIP-Seq(GSE48085)/Homer	GATA1(C2C2gata)/colamp-GATA1-DAP-Seq(GSE60143)/Homer
At1g49010(MYBrelated)/col-At1g49010-DAP-Seq(GSE60143)/Homer	Smad3(MAD)/NPC-Smad3-ChIP-Seq(GSE36673)/Homer
GAGA-repeat/SacCer-Promoters/Homer	SPL15(SBP)/colamp-SPL15-DAP-Seq(GSE60143)/Homer
FHY3(FAR1)/Arabidopsis-FHY3-ChIP-Seq(GSE30711)/Homer	Slug(Zf)/Mesoderm-Snai2-ChIP-Seq(GSE61475)/Homer
FOXA1(Forkhead)/MCF7-FOXA1-ChIP-Seq(GSE26831)/Homer	RAR:RXR(NR),DR5/ES-RAR-ChIP-Seq(GSE56893)/Homer
At3g11280(MYBrelated)/col-At3g11280-DAP-Seq(GSE60143)/Homer	Sox4(HMG)/proB-Sox4-ChIP-Seq(GSE50066)/Homer
CRE(bZIP)/Promoter/Homer	FEA4(bZIP)/Corn-FEA4-ChIP-Seq(GSE61954)/Homer
TGA5(bZIP)/col-TGA5-DAP-Seq(GSE60143)/Homer	ZNF322(Zf)/HEK293-ZNF322.GFP-ChIP-Seq(GSE58341)/Homer
n-Myc(bHLH)/mES-nMyc-ChIP-Seq(GSE11431)/Homer	BMAL1(bHLH)/Liver-Bmal1-ChIP-Seq(GSE39860)/Homer
ETS:RUNX(ETS,Runt)/Jurkat-RUNX1-ChIP-Seq(GSE17954)/Homer	AT3G10580(MYBrelated)/colamp-AT3G10580-DAP-Seq(GSE60143)/Homer
Atf7(bZIP)/3T3L1-Atf7-ChIP-Seq(GSE56872)/Homer	Sox3(HMG)/NPC-Sox3-ChIP-Seq(GSE33059)/Homer
CLOCK(bHLH)/Liver-Clock-ChIP-Seq(GSE39860)/Homer	GATA3(Zf),DR8/iTreg-Gata3-ChIP-Seq(GSE20898)/Homer
RUNX-AML(Runt)/CD4+-PolII-ChIP-Seq(Barski_et_al.)/Homer	DMRT6(DM)/Testis-DMRT6-ChIP-Seq(GSE60440)/Homer
c-Myc(bHLH)/LNCAP-cMyc-ChIP-Seq(Unpublished)/Homer	CES-1(Homeobox)/cElegans-L1-CES1-ChIP-Seq(modEncode)/Homer
c-Jun-CRE(bZIP)/K562-cJun-ChIP-Seq(GSE31477)/Homer	Sox10(HMG)/SciaticNerve-Sox3-ChIP-Seq(GSE35132)/Homer
JunD(bZIP)/K562-JunD-ChIP-Seq/Homer	GATA6(C2C2gata)/col200-GATA6-DAP-Seq(GSE60143)/Homer
Foxa2(Forkhead)/Liver-Foxa2-ChIP-Seq(GSE25694)/Homer	GATA4(C2C2gata)/col-GATA4-DAP-Seq(GSE60143)/Homer
TGA1(bZIP)/colamp-TGA1-DAP-Seq(GSE60143)/Homer	Isl1(Homeobox)/Neuron-Isl1-ChIP-Seq(GSE31456)/Homer
IBL1(bHLH)/Seedling-IBL1-ChIP-Seq(GSE51120)/Homer	Unknown2/Drosophila-Promoters/Homer
FOXM1(Forkhead)/MCF7-FOXM1-ChIP-Seq(GSE72977)/Homer	LXRE(NR),DR4/RAW-LXRb.biotin-ChIP-Seq(GSE21512)/Homer
GAGA-repeat/Arabidopsis-Promoters/Homer	Znf263(Zf)/K562-Znf263-ChIP-Seq(GSE31477)/Homer
E-box/Arabidopsis-Promoters/Homer	Initiator/Drosophila-Promoters/Homer
TGA2(bZIP)/colamp-TGA2-DAP-Seq(GSE60143)/Homer	WRKY71(WRKY)/col-WRKY71-DAP-Seq(GSE60143)/Homer
RUNX(Runt)/HPC7-Runx1-ChIP-Seq(GSE22178)/Homer	M1BP(Zf)/S2R+-M1BP-ChIP-Seq(GSE49842)/Homer
At5g58900(MYBrelated)/colamp-At5g58900-DAP-Seq(GSE60143)/Homer	AT5G61620(MYBrelated)/colamp-AT5G61620-DAP-Seq(GSE60143)/Homer
bHLHE40(bHLH)/HepG2-BHLHE40-ChIP-Seq(GSE31477)/Homer	AP-2gamma(AP2)/MCF7-TFAP2C-ChIP-Seq(GSE21234)/Homer
COUP-TFII(NR)/Artia-Nr2f2-ChIP-Seq(GSE46497)/Homer	PGR(NR)/EndoStromal-PGR-ChIP-Seq(GSE69539)/Homer
PQM-1(?)/cElegans-L3-ChIP-Seq(modEncode)/Homer	SeqBias: C/A-bias
TFE3(bHLH)/MEF-TFE3-ChIP-Seq(GSE75757)/Homer	Knotted(Homeobox)/Corn-KN1-ChIP-Seq(GSE39161)/Homer
IRF8(IRF)/BMDM-IRF8-ChIP-Seq(GSE77884)/Homer	TCP16(TCP)/colamp-TCP16-DAP-Seq(GSE60143)/Homer
Fox:Ebox(Forkhead,bHLH)/Panc1-Foxa2-ChIP-Seq(GSE47459)/Homer	STZ(C2H2)/colamp-STZ-DAP-Seq(GSE60143)/Homer
BIM3(bHLH)/col-BIM3-DAP-Seq(GSE60143)/Homer	GATA12(C2C2gata)/col-GATA12-DAP-Seq(GSE60143)/Homer
Maz(Zf)/HepG2-Maz-ChIP-Seq(GSE31477)/Homer	EKLF(Zf)/Erythrocyte-Klf1-ChIP-Seq(GSE20478)/Homer
NRF1(NRF)/MCF7-NRF1-ChIP-Seq(Unpublished)/Homer	Ik-1
FEA4(bZIP)/Corn-FEA4-ChIP-Seq(GSE61954)/Homer	ZNF264(Zf)/HEK293-ZNF264.GFP-ChIP-Seq(GSE58341)/Homer
MyoD(bHLH)/Myotube-MyoD-ChIP-Seq(GSE21614)/Homer	Smad4(MAD)/ESC-SMAD4-ChIP-Seq(GSE29422)/Homer
bHLH34(bHLH)/colamp-bHLH34-DAP-Seq(GSE60143)/Homer	AP-2alpha(AP2)/Hela-AP2alpha-ChIP-Seq(GSE31477)/Homer
HY5(bZIP)/colamp-HY5-DAP-Seq(GSE60143)/Homer	Zic3(Zf)/mES-Zic3-ChIP-Seq(GSE37889)/Homer
RUNX1(Runt)/Jurkat-RUNX1-ChIP-Seq(GSE29180)/Homer	At5g08520(MYBrelated)/colamp-At5g08520-DAP-Seq(GSE60143)/Homer
Erra(NR)/HepG2-Erra-ChIP-Seq(GSE31477)/Homer	VDR(NR),DR3/GM10855-VDR+vitD-ChIP-Seq(GSE22484)/Homer
PU.1:IRF8(ETS:IRF)/pDC-Irf8-ChIP-Seq(GSE66899)/Homer	NPAS(bHLH)/Liver-NPAS-ChIP-Seq(GSE39860)/Homer
At5g08520(MYBrelated)/colamp-At5g08520-DAP-Seq(GSE60143)/Homer	GATA19(C2C2gata)/colamp-GATA19-DAP-Seq(GSE60143)/Homer
GRE(NR),IR3/RAW264.7-GRE-ChIP-Seq(Unpublished)/Homer	Tbx5(T-box)/HL1-Tbx5.biotin-ChIP-Seq(GSE21529)/Homer
bHLH74(bHLH)/col-bHLH74-DAP-Seq(GSE60143)/Homer	ANAC017(NAC)/colamp-ANAC017-DAP-Seq(GSE60143)/Homer
SeqBias: GCW-triplet	WRKY22(WRKY)/colamp-WRKY22-DAP-Seq(GSE60143)/Homer
GRE(NR),IR3/A549-GR-ChIP-Seq(GSE32465)/Homer	AT5G25475(ABI3VP1)/col-AT5G25475-DAP-Seq(GSE60143)/Homer
SCL(bHLH)/HPC7-Scl-ChIP-Seq(GSE13511)/Homer	ZFP3(Zf)/HEK293-ZFP3.GFP-ChIP-Seq(GSE58341)/Homer
TGA3(bZIP)/colamp-TGA3-DAP-Seq(GSE60143)/Homer	Fox:Ebox(Forkhead,bHLH)/Panc1-Foxa2-ChIP-Seq(GSE47459)/Homer
bZIP50(bZIP)/colamp-bZIP50-DAP-Seq(GSE60143)/Homer	WRKY24(WRKY)/colamp-WRKY24-DAP-Seq(GSE60143)/Homer
ELT-3(Gata)/cElegans-L1-ELT3-ChIP-Seq(modEncode)/Homer	ZSCAN22(Zf)/HEK293-ZSCAN22.GFP-ChIP-Seq(GSE58341)/Homer
SeqBias: TA-repeat	Cux2(Homeobox)/Liver-Cux2-ChIP-Seq(GSE35985)/Homer
NFY(CCAAT)/Promoter/Homer	ARE(NR)/LNCAP-AR-ChIP-Seq(GSE27824)/Homer
ABF1(bZIP)/Arabidopsis-ABF1-ChIP-Seq(GSE80564)/Homer	ARF2(ARF)/col-ARF2-DAP-Seq(GSE60143)/Homer
FAR1(FAR1)/col-FAR1-DAP-Seq(GSE60143)/Homer	GRE(NR),IR3/A549-GR-ChIP-Seq(GSE32465)/Homer
Trl(Zf)/S2-GAGAfactor-ChIP-Seq(GSE40646)/Homer	PAX5(Paired,Homeobox)/GM12878-PAX5-ChIP-Seq(GSE32465)/Homer
NPAS2(bHLH)/Liver-NPAS2-ChIP-Seq(GSE39860)/Homer	AT5G56840(MYBrelated)/colamp-AT5G56840-DAP-Seq(GSE60143)/Homer
Stat3(Stat)/mES-Stat3-ChIP-Seq(GSE11431)/Homer	Zfp809(Zf)/ES-Zfp809-ChIP-Seq(GSE70799)/Homer
TGA6(bZIP)/colamp-TGA6-DAP-Seq(GSE60143)/Homer	GRE(NR),IR3/RAW264.7-GRE-ChIP-Seq(Unpublished)/Homer
BIM1(bHLH)/colamp-BIM1-DAP-Seq(GSE60143)/Homer	FXR(NR),IR1/Liver-FXR-ChIP-Seq(Chong_et_al.)/Homer
HLF(bZIP)/HSC-HLF.Flag-ChIP-Seq(GSE69817)/Homer	OCT:OCT(POU,Homeobox,IR1)/NPC-Brn2-ChIP-Seq(GSE35496)/Homer
Pho2(bHLH)/Yeast-Pho2-ChIP-Seq(GSE29506)/Homer	At5g47390(MYBrelated)/col-At5g47390-DAP-Seq(GSE60143)/Homer
Smad3(MAD)/NPC-Smad3-ChIP-Seq(GSE36673)/Homer	DREF/Drosophila-Promoters/Homer
KLF3(Zf)/MEF-Klf3-ChIP-Seq(GSE44748)/Homer	GSC(Homeobox)/FrogEmbryos-GSC-ChIP-Seq(DRA000576)/Homer
ARE(NR)/LNCAP-AR-ChIP-Seq(GSE27824)/Homer	AT1G19040(NAC)/col-AT1G19040-DAP-Seq(GSE60143)/Homer
Stat3+il21(Stat)/CD4-Stat3-ChIP-Seq(GSE19198)/Homer	Tgif1(Homeobox)/mES-Tgif1-ChIP-Seq(GSE55404)/Homer
TEAD4(TEA)/Tropoblast-Tead4-ChIP-Seq(GSE37350)/Homer	Unknown-ESC-element(?)/mES-Nanog-ChIP-Seq(GSE11724)/Homer
Foxa3(Forkhead)/Liver-Foxa3-ChIP-Seq(GSE77670)/Homer	NTM1(NAC)/col-NTM1-DAP-Seq(GSE60143)/Homer
Klf9(Zf)/GBM-Klf9-ChIP-Seq(GSE62211)/Homer	Pknox1(Homeobox)/ES-Prep1-ChIP-Seq(GSE63282)/Homer
TGA4(bZIP)/colamp-TGA4-DAP-Seq(GSE60143)/Homer	GRHL2(CP2)/HBE-GRHL2-ChIP-Seq(GSE46194)/Homer
KLF5(Zf)/LoVo-KLF5-ChIP-Seq(GSE49402)/Homer	MYB99(MYB)/colamp-MYB99-DAP-Seq(GSE60143)/Homer
TF3A(C2H2)/col-TF3A-DAP-Seq(GSE60143)/Homer	AP-1(bZIP)/ThioMac-PU.1-ChIP-Seq(GSE21512)/Homer
GFY(?)/Promoter/Homer	WRKY65(WRKY)/colamp-WRKY65-DAP-Seq(GSE60143)/Homer
TEAD(TEA)/Fibroblast-PU.1-ChIP-Seq(Unpublished)/Homer	At1g74840(MYBrelated)/col100-At1g74840-DAP-Seq(GSE60143)/Homer
c-Myc(bHLH)/mES-cMyc-ChIP-Seq(GSE11431)/Homer	MGP(C2H2)/colamp-MGP-DAP-Seq(GSE60143)/Homer
RUNX2(Runt)/PCa-RUNX2-ChIP-Seq(GSE33889)/Homer	Reverb(NR),DR2/RAW-Reverba.biotin-ChIP-Seq(GSE45914)/Homer
Bach2(bZIP)/OCILy7-Bach2-ChIP-Seq(GSE44420)/Homer	WRKY47(WRKY)/colamp-WRKY47-DAP-Seq(GSE60143)/Homer
KLF6(Zf)/PDAC-KLF6-ChIP-Seq(GSE64557)/Homer	GATA11(C2C2gata)/col-GATA11-DAP-Seq(GSE60143)/Homer
OCT:OCT(POU,Homeobox)/NPC-Brn1-ChIP-Seq(GSE35496)/Homer	MYB116(MYB)/colamp-MYB116-DAP-Seq(GSE60143)/Homer
Egr1(Zf)/K562-Egr1-ChIP-Seq(GSE32465)/Homer	PR(NR)/T47D-PR-ChIP-Seq(GSE31130)/Homer
PIF7(bHLH)/col-PIF7-DAP-Seq(GSE60143)/Homer	TCFL2(HMG)/K562-TCF7L2-ChIP-Seq(GSE29196)/Homer
STAT1(Stat)/HelaS3-STAT1-ChIP-Seq(GSE12782)/Homer	Unknown3/Drosophila-Promoters/Homer
At3g60580(C2H2)/col-At3g60580-DAP-Seq(GSE60143)/Homer	PBX1(Homeobox)/MCF7-PBX1-ChIP-Seq(GSE28007)/Homer
STAT4(Stat)/CD4-Stat4-ChIP-Seq(GSE22104)/Homer	Pbx3(Homeobox)/GM12878-PBX3-ChIP-Seq(GSE32465)/Homer
MYB73(MYB)/col-MYB73-DAP-Seq(GSE60143)/Homer	TRP2(MYBrelated)/colamp-TRP2-DAP-Seq(GSE60143)/Homer
AT5G56840(MYBrelated)/colamp-AT5G56840-DAP-Seq(GSE60143)/Homer	AT1G44830(AP2EREBP)/col-AT1G44830-DAP-Seq(GSE60143)/Homer
YY1(Zf)/Promoter/Homer	At1g49010(MYBrelated)/col-At1g49010-DAP-Seq(GSE60143)/Homer
MYB98(MYB)/col-MYB98-DAP-Seq(GSE60143)/Homer	ESE3(AP2EREBP)/col-ESE3-DAP-Seq(GSE60143)/Homer
SUT1?/SacCer-Promoters/Homer	AT4G00250(GeBP)/col-AT4G00250-DAP-Seq(GSE60143)/Homer
LBD23(LOBAS2)/colamp-LBD23-DAP-Seq(GSE60143)/Homer	Esrrb(NR)/mES-Esrrb-ChIP-Seq(GSE11431)/Homer
PR(NR)/T47D-PR-ChIP-Seq(GSE31130)/Homer	bZIP44(bZIP)/colamp-bZIP44-DAP-Seq(GSE60143)/Homer
TEAD2(TEA)/Py2T-Tead2-ChIP-Seq(GSE55709)/Homer	RARg(NR)/ES-RARg-ChIP-Seq(GSE30538)/Homer
THRb(NR)/Liver-NR1A2-ChIP-Seq(GSE52613)/Homer	Sox15(HMG)/CPA-Sox15-ChIP-Seq(GSE62909)/Homer
TGA10(bZIP)/colamp-TGA10-DAP-Seq(GSE60143)/Homer	NTM2(NAC)/col-NTM2-DAP-Seq(GSE60143)/Homer
AREB3(bZIP)/col-AREB3-DAP-Seq(GSE60143)/Homer	WIP5(C2H2)/colamp-WIP5-DAP-Seq(GSE60143)/Homer
Tgif1(Homeobox)/mES-Tgif1-ChIP-Seq(GSE55404)/Homer	GATA(Zf),IR3/iTreg-Gata3-ChIP-Seq(GSE20898)/Homer
SeqBias: GA-repeat	GRF9(GRF)/colamp-GRF9-DAP-Seq(GSE60143)/Homer
Ap4(bHLH)/AML-Tfap4-ChIP-Seq(GSE45738)/Homer	AT3G58630(Trihelix)/col-AT3G58630-DAP-Seq(GSE60143)/Homer
MYB118(MYB)/colamp-MYB118-DAP-Seq(GSE60143)/Homer	Nkx2.2(Homeobox)/NPC-Nkx2.2-ChIP-Seq(GSE61673)/Homer
Klf4(Zf)/mES-Klf4-ChIP-Seq(GSE11431)/Homer	Brn2(POU,Homeobox)/NPC-Brn2-ChIP-Seq(GSE35496)/Homer
At4g36780(BZR)/col-At4g36780-DAP-Seq(GSE60143)/Homer	PIF5ox(bHLH)/Arabidopsis-PIF5ox-ChIP-Seq(GSE35062)/Homer
MYB119(MYB)/colamp-MYB119-DAP-Seq(GSE60143)/Homer	RFX(HTH)/K562-RFX3-ChIP-Seq(SRA012198)/Homer
Unknown5/Drosophila-Promoters/Homer	Brachyury(T-box)/Mesoendoderm-Brachyury-ChIP-exo(GSE54963)/Homer
PGR(NR)/EndoStromal-PGR-ChIP-Seq(GSE69539)/Homer	ZNF382(Zf)/HEK293-ZNF382.GFP-ChIP-Seq(GSE58341)/Homer
Egr2(Zf)/Thymocytes-Egr2-ChIP-Seq(GSE34254)/Homer	AtIDD11(C2H2)/colamp-AtIDD11-DAP-Seq(GSE60143)/Homer
ARF2(ARF)/col-ARF2-DAP-Seq(GSE60143)/Homer	MYB121(MYB)/col-MYB121-DAP-Seq(GSE60143)/Homer
AZF1(C2H2)/colamp-AZF1-DAP-Seq(GSE60143)/Homer	Pitx1(Homeobox)/Chicken-Pitx1-ChIP-Seq(GSE38910)/Homer
Rfx5(HTH)/GM12878-Rfx5-ChIP-Seq(GSE31477)/Homer	MITF(bHLH)/MastCells-MITF-ChIP-Seq(GSE48085)/Homer
STAT5(Stat)/mCD4+-Stat5-ChIP-Seq(GSE12346)/Homer	DREB26(AP2EREBP)/col-DREB26-DAP-Seq(GSE60143)/Homer
MYB81(MYB)/col-MYB81-DAP-Seq(GSE60143)/Homer	ASHR1(ND)/col-ASHR1-DAP-Seq(GSE60143)/Homer
At5g04390(C2H2)/col200-At5g04390-DAP-Seq(GSE60143)/Homer	IRF4(IRF)/GM12878-IRF4-ChIP-Seq(GSE32465)/Homer
At5g18450(AP2EREBP)/col-At5g18450-DAP-Seq(GSE60143)/Homer	WRKY45(WRKY)/col-WRKY45-DAP-Seq(GSE60143)/Homer
TGA9(bZIP)/colamp-TGA9-DAP-Seq(GSE60143)/Homer	NeuroD1(bHLH)/Islet-NeuroD1-ChIP-Seq(GSE30298)/Homer
Zfp281(Zf)/ES-Zfp281-ChIP-Seq(GSE81042)/Homer	Foxa2(Forkhead)/Liver-Foxa2-ChIP-Seq(GSE25694)/Homer
Nrf2(bZIP)/Lymphoblast-Nrf2-ChIP-Seq(GSE37589)/Homer	ZNF675(Zf)/HEK293-ZNF675.GFP-ChIP-Seq(GSE58341)/Homer
ZNF143|STAF(Zf)/CUTLL-ZNF143-ChIP-Seq(GSE29600)/Homer	DMRT1(DM)/Testis-DMRT1-ChIP-Seq(GSE64892)/Homer
ERE(NR),IR3/MCF7-ERa-ChIP-Seq(Unpublished)/Homer	PAX6(Paired,Homeobox)/Forebrain-Pax6-ChIP-Seq(GSE66961)/Homer
NRF(NRF)/Promoter/Homer	TCP20(TCP)/col-TCP20-DAP-Seq(GSE60143)/Homer
X-box(HTH)/NPC-H3K4me1-ChIP-Seq(GSE16256)/Homer	NeuroG2(bHLH)/Fibroblast-NeuroG2-ChIP-Seq(GSE75910)/Homer
CAMTA5(CAMTA)/col-CAMTA5-DAP-Seq(GSE60143)/Homer	LHY(Myb)/Seedling-LHY-ChIP-Seq(GSE52175)/Homer
Smad4(MAD)/ESC-SMAD4-ChIP-Seq(GSE29422)/Homer	WRKY14(WRKY)/colamp-WRKY14-DAP-Seq(GSE60143)/Homer
Meis1(Homeobox)/MastCells-Meis1-ChIP-Seq(GSE48085)/Homer	HAP3(CCAATHAP3)/col-HAP3-DAP-Seq(GSE60143)/Homer
At1g78700(BZR)/col-At1g78700-DAP-Seq(GSE60143)/Homer	EBNA1(EBV-virus)/Raji-EBNA1-ChIP-Seq(GSE30709)/Homer
RORgt(NR)/EL4-RORgt.Flag-ChIP-Seq(GSE56019)/Homer	ANAC005(NAC)/col-ANAC005-DAP-Seq(GSE60143)/Homer
AT5G23930(mTERF)/col-AT5G23930-DAP-Seq(GSE60143)/Homer	Tcf4(HMG)/Hct116-Tcf4-ChIP-Seq(SRA012054)/Homer
ZNF467(Zf)/HEK293-ZNF467.GFP-ChIP-Seq(GSE58341)/Homer	BIM2(bHLH)/col-BIM2-DAP-Seq(GSE60143)/Homer
bZIP28(bZIP)/col-bZIP28-DAP-Seq(GSE60143)/Homer	Bapx1(Homeobox)/VertebralCol-Bapx1-ChIP-Seq(GSE36672)/Homer
STZ(C2H2)/colamp-STZ-DAP-Seq(GSE60143)/Homer	KLF5(Zf)/LoVo-KLF5-ChIP-Seq(GSE49402)/Homer
bZIP:IRF(bZIP,IRF)/Th17-BatF-ChIP-Seq(GSE39756)/Homer
Tcf12(bHLH)/GM12878-Tcf12-ChIP-Seq(GSE32465)/Homer
MYB3R1(MYB)/col-MYB3R1-DAP-Seq(GSE60143)/Homer
Initiator/Drosophila-Promoters/Homer
Tgif2(Homeobox)/mES-Tgif2-ChIP-Seq(GSE55404)/Homer
Unknown-ESC-element(?)/mES-Nanog-ChIP-Seq(GSE11724)/Homer
Bach1(bZIP)/K562-Bach1-ChIP-Seq(GSE31477)/Homer
NF-E2(bZIP)/K562-NFE2-ChIP-Seq(GSE31477)/Homer
GATA:SCL(Zf,bHLH)/Ter119-SCL-ChIP-Seq(GSE18720)/Homer
MYB33(MYB)/col-MYB33-DAP-Seq(GSE60143)/Homer
Zic(Zf)/Cerebellum-ZIC1.2-ChIP-Seq(GSE60731)/Homer
ABF2(bZIP)/col-ABF2-DAP-Seq(GSE60143)/Homer
Unknown3/Arabidopsis-Promoters/Homer
bZIP53(bZIP)/colamp-bZIP53-DAP-Seq(GSE60143)/Homer
Mef2d(MADS)/Retina-Mef2d-ChIP-Seq(GSE61391)/Homer
CEBP(bZIP)/ThioMac-CEBPb-ChIP-Seq(GSE21512)/Homer
Rfx1(HTH)/NPC-H3K4me1-ChIP-Seq(GSE16256)/Homer
PABPC1(?)/MEL-PABC1-CLIP-Seq(GSE69755)/Homer
E-box/Drosophila-Promoters/Homer
Mef2b(MADS)/HEK293-Mef2b.V5-ChIP-Seq(GSE67450)/Homer
bZIP48(bZIP)/colamp-bZIP48-DAP-Seq(GSE60143)/Homer
bZIP68(bZIP)/col-bZIP68-DAP-Seq(GSE60143)/Homer
ESE1(AP2EREBP)/col-ESE1-DAP-Seq(GSE60143)/Homer
PRDM1(Zf)/Hela-PRDM1-ChIP-Seq(GSE31477)/Homer
GT3a(Trihelix)/col-GT3a-DAP-Seq(GSE60143)/Homer
Pitx1(Homeobox)/Chicken-Pitx1-ChIP-Seq(GSE38910)/Homer
BMYB(HTH)/Hela-BMYB-ChIP-Seq(GSE27030)/Homer
MYB70(MYB)/col-MYB70-DAP-Seq(GSE60143)/Homer
Rfx2(HTH)/LoVo-RFX2-ChIP-Seq(GSE49402)/Homer
NAP(NAC)/col-NAP-DAP-Seq(GSE60143)/Homer
RFX(HTH)/K562-RFX3-ChIP-Seq(SRA012198)/Homer
Tcf21(bHLH)/ArterySmoothMuscle-Tcf21-ChIP-Seq(GSE61369)/Homer
MYB101(MYB)/colamp-MYB101-DAP-Seq(GSE60143)/Homer
At1g75490(AP2EREBP)/colamp-At1g75490-DAP-Seq(GSE60143)/Homer
SeqBias: polyC-repeat
WRKY75(WRKY)/col-WRKY75-DAP-Seq(GSE60143)/Homer
Mef2a(MADS)/HL1-Mef2a.biotin-ChIP-Seq(GSE21529)/Homer
WRKY20(WRKY)/col-WRKY20-DAP-Seq(GSE60143)/Homer
AtGRF6(GRF)/col-AtGRF6-DAP-Seq(GSE60143)/Homer
Rfx6(HTH)/Min6b1-Rfx6.HA-ChIP-Seq(GSE62844)/Homer
KAN2(G2like)/colamp-KAN2-DAP-Seq(GSE60143)/Homer
SPL9(SBP)/colamp-SPL9-DAP-Seq(GSE60143)/Homer
ERF15(AP2EREBP)/colamp-ERF15-DAP-Seq(GSE60143)/Homer
GBF6(bZIP)/colamp-GBF6-DAP-Seq(GSE60143)/Homer
HIF-1b(HLH)/T47D-HIF1b-ChIP-Seq(GSE59937)/Homer
SeqBias: CG bias
Tbr1(T-box)/Cortex-Tbr1-ChIP-Seq(GSE71384)/Homer
OBP1(C2C2dof)/col-OBP1-DAP-Seq(GSE60143)/Homer
ATAF1(NAC)/col-ATAF1-DAP-Seq(GSE60143)/Homer
Myf5(bHLH)/GM-Myf5-ChIP-Seq(GSE24852)/Homer
WRKY33(WRKY)/col-WRKY33-DAP-Seq(GSE60143)/Homer
ERF1(AP2EREBP)/colamp-ERF1-DAP-Seq(GSE60143)/Homer
SeqBias: G/A bias
bZIP3(bZIP)/col-bZIP3-DAP-Seq(GSE60143)/Homer
Sox6(HMG)/Myotubes-Sox6-ChIP-Seq(GSE32627)/Homer
Pho4(bHLH)/Yeast-Pho4-ChIP-Seq(GSE29506)/Homer
SHN3(AP2EREBP)/col-SHN3-DAP-Seq(GSE60143)/Homer
LXRE(NR),DR4/RAW-LXRb.biotin-ChIP-Seq(GSE21512)/Homer
Tlx?(NR)/NPC-H3K4me1-ChIP-Seq(GSE16256)/Homer
NF1(CTF)/LNCAP-NF1-ChIP-Seq(Unpublished)/Homer
bZIP18(bZIP)/colamp-bZIP18-DAP-Seq(GSE60143)/Homer
AT2G31460(REMB3)/col-AT2G31460-DAP-Seq(GSE60143)/Homer
GFX(?)/Promoter/Homer
IRF1(IRF)/PBMC-IRF1-ChIP-Seq(GSE43036)/Homer
Mef2c(MADS)/GM12878-Mef2c-ChIP-Seq(GSE32465)/Homer
WRKY28(WRKY)/col-WRKY28-DAP-Seq(GSE60143)/Homer
bZIP16(bZIP)/colamp-bZIP16-DAP-Seq(GSE60143)/Homer
Sox4(HMG)/proB-Sox4-ChIP-Seq(GSE50066)/Homer
GSC(Homeobox)/FrogEmbryos-GSC-ChIP-Seq(DRA000576)/Homer
GRF9(GRF)/colamp-GRF9-DAP-Seq(GSE60143)/Homer
Tbet(T-box)/CD8-Tbet-ChIP-Seq(GSE33802)/Homer
AT1G47655(C2C2dof)/colamp-AT1G47655-DAP-Seq(GSE60143)/Homer
CELF2(RRM)/JSL1-CELF2-CLIP-Seq(GSE71264)/Homer
MYB65(MYB)/colamp-MYB65-DAP-Seq(GSE60143)/Homer
ZSCAN22(Zf)/HEK293-ZSCAN22.GFP-ChIP-Seq(GSE58341)/Homer
ABI5(bZIP)/col-ABI5-DAP-Seq(GSE60143)/Homer
ERF2(AP2EREBP)/colamp-ERF2-DAP-Seq(GSE60143)/Homer
WRKY15(WRKY)/col-WRKY15-DAP-Seq(GSE60143)/Homer
ANAC047(NAC)/colamp-ANAC047-DAP-Seq(GSE60143)/Homer
Smad2(MAD)/ES-SMAD2-ChIP-Seq(GSE29422)/Homer
caudal(Homeobox)/Drosophila-Embryos-ChIP-Chip(modEncode)/Homer
ERF5(AP2EREBP)/colamp-ERF5-DAP-Seq(GSE60143)/Homer
Rbpj1(?)/Panc1-Rbpj1-ChIP-Seq(GSE47459)/Homer
WRKY26(WRKY)/colamp-WRKY26-DAP-Seq(GSE60143)/Homer
Adof1(C2C2dof)/col-Adof1-DAP-Seq(GSE60143)/Homer
STAT6(Stat)/Macrophage-Stat6-ChIP-Seq(GSE38377)/Homer
MafA(bZIP)/Islet-MafA-ChIP-Seq(GSE30298)/Homer
Gfi1b(Zf)/HPC7-Gfi1b-ChIP-Seq(GSE22178)/Homer
AT3G10030(Trihelix)/colamp-AT3G10030-DAP-Seq(GSE60143)/Homer
GBF5(bZIP)/colamp-GBF5-DAP-Seq(GSE60143)/Homer
BAM8(BES1)/col-BAM8-DAP-Seq(GSE60143)/Homer
NFAT(RHD)/Jurkat-NFATC1-ChIP-Seq(Jolma_et_al.)/Homer
E2F6(E2F)/Hela-E2F6-ChIP-Seq(GSE31477)/Homer
Cdx2(Homeobox)/mES-Cdx2-ChIP-Seq(GSE14586)/Homer
IRF4(IRF)/GM12878-IRF4-ChIP-Seq(GSE32465)/Homer
AT1G77200(AP2EREBP)/colamp-AT1G77200-DAP-Seq(GSE60143)/Homer
CRX(Homeobox)/Retina-Crx-ChIP-Seq(GSE20012)/Homer
WRKY71(WRKY)/col-WRKY71-DAP-Seq(GSE60143)/Homer
PPARE(NR),DR1/3T3L1-Pparg-ChIP-Seq(GSE13511)/Homer
STAT6(Stat)/CD4-Stat6-ChIP-Seq(GSE22104)/Homer
NAM(NAC)/col-NAM-DAP-Seq(GSE60143)/Homer
THRa(NR)/C17.2-THRa-ChIP-Seq(GSE38347)/Homer
EKLF(Zf)/Erythrocyte-Klf1-ChIP-Seq(GSE20478)/Homer
Dorsal(RHD)/Embryo-dl-ChIP-Seq(GSE65441)/Homer
SeqBias: CG-repeat
WRKY18(WRKY)/col-WRKY18-DAP-Seq(GSE60143)/Homer
CTCF-SatelliteElement(Zf?)/CD4+-CTCF-ChIP-Seq(Barski_et_al.)/Homer
bZIP52(bZIP)/colamp-bZIP52-DAP-Seq(GSE60143)/Homer
At5g62940(C2C2dof)/col-At5g62940-DAP-Seq(GSE60143)/Homer
WRKY27(WRKY)/colamp-WRKY27-DAP-Seq(GSE60143)/Homer
At4g18890(BZR)/col-At4g18890-DAP-Seq(GSE60143)/Homer
WRKY3(WRKY)/col-WRKY3-DAP-Seq(GSE60143)/Homer
HOXB13(Homeobox)/ProstateTumor-HOXB13-ChIP-Seq(GSE56288)/Homer
AT5G61620(MYBrelated)/colamp-AT5G61620-DAP-Seq(GSE60143)/Homer
DEAR2(AP2EREBP)/colamp-DEAR2-DAP-Seq(GSE60143)/Homer
Zic3(Zf)/mES-Zic3-ChIP-Seq(GSE37889)/Homer
At5g47390(MYBrelated)/col-At5g47390-DAP-Seq(GSE60143)/Homer
Eomes(T-box)/H9-Eomes-ChIP-Seq(GSE26097)/Homer
WRKY55(WRKY)/col-WRKY55-DAP-Seq(GSE60143)/Homer
PUCHI(AP2EREBP)/colamp-PUCHI-DAP-Seq(GSE60143)/Homer
HLH-1(bHLH)/cElegans-Embryo-HLH1-ChIP-Seq(modEncode)/Homer
Hand2(bHLH)/Mesoderm-Hand2-ChIP-Seq(GSE61475)/Homer
Pbx3(Homeobox)/GM12878-PBX3-ChIP-Seq(GSE32465)/Homer
MYB3R4(MYB)/col-MYB3R4-DAP-Seq(GSE60143)/Homer
dof45(C2C2dof)/col-dof45-DAP-Seq(GSE60143)/Homer
AMYB(HTH)/Testes-AMYB-ChIP-Seq(GSE44588)/Homer
PRDM9(Zf)/Testis-DMC1-ChIP-Seq(GSE35498)/Homer
Tcfcp2l1(CP2)/mES-Tcfcp2l1-ChIP-Seq(GSE11431)/Homer
DREB19(AP2EREBP)/colamp-DREB19-DAP-Seq(GSE60143)/Homer
WRKY40(WRKY)/colamp-WRKY40-DAP-Seq(GSE60143)/Homer
At4g16750(AP2EREBP)/col-At4g16750-DAP-Seq(GSE60143)/Homer
ERF9(AP2EREBP)/colamp-ERF9-DAP-Seq(GSE60143)/Homer
BZR1(BZR)/col-BZR1-DAP-Seq(GSE60143)/Homer
IRF3(IRF)/BMDM-Irf3-ChIP-Seq(GSE67343)/Homer
T1ISRE(IRF)/ThioMac-Ifnb-Expression/Homer
Tbx20(T-box)/Heart-Tbx20-ChIP-Seq(GSE29636)/Homer
CDX4(Homeobox)/ZebrafishEmbryos-Cdx4.Myc-ChIP-Seq(GSE48254)/Homer
WRKY25(WRKY)/colamp-WRKY25-DAP-Seq(GSE60143)/Homer
E2F7(E2F)/Hela-E2F7-ChIP-Seq(GSE32673)/Homer
GBF3(bZIP)/Arabidopsis-GBF3-ChIP-Seq(GSE80564)/Homer
NFkB-p65-Rel(RHD)/ThioMac-LPS-Expression(GSE23622)/Homer
RBFox2(?)/Heart-RBFox2-CLIP-Seq(GSE57926)/Homer
ERF105(AP2EREBP)/colamp-ERF105-DAP-Seq(GSE60143)/Homer
GT2(Trihelix)/colamp-GT2-DAP-Seq(GSE60143)/Homer
DREB2(AP2EREBP)/col-DREB2-DAP-Seq(GSE60143)/Homer
Sox10(HMG)/SciaticNerve-Sox3-ChIP-Seq(GSE35132)/Homer
NFkB-p65(RHD)/GM12787-p65-ChIP-Seq(GSE19485)/Homer
IRF:BATF(IRF:bZIP)/pDC-Irf8-ChIP-Seq(GSE66899)/Homer
E2F3(E2F)/MEF-E2F3-ChIP-Seq(GSE71376)/Homer
KANADI1(Myb)/Seedling-KAN1-ChIP-Seq(GSE48081)/Homer
MyoG(bHLH)/C2C12-MyoG-ChIP-Seq(GSE36024)/Homer
At1g19000(MYBrelated)/colamp-At1g19000-DAP-Seq(GSE60143)/Homer
Six2(Homeobox)/NephronProgenitor-Six2-ChIP-Seq(GSE39837)/Homer
NeuroG2(bHLH)/Fibroblast-NeuroG2-ChIP-Seq(GSE75910)/Homer
RXR(NR),DR1/3T3L1-RXR-ChIP-Seq(GSE13511)/Homer
FUS3(ABI3VP1)/col-FUS3-DAP-Seq(GSE60143)/Homer
ZBTB33(Zf)/GM12878-ZBTB33-ChIP-Seq(GSE32465)/Homer
Pit1(Homeobox)/GCrat-Pit1-ChIP-Seq(GSE58009)/Homer
WRKY6(WRKY)/colamp-WRKY6-DAP-Seq(GSE60143)/Homer
IRF2(IRF)/Erythroblas-IRF2-ChIP-Seq(GSE36985)/Homer
MYB88(MYB)/col-MYB88-DAP-Seq(GSE60143)/Homer
AT1G28160(AP2EREBP)/colamp-AT1G28160-DAP-Seq(GSE60143)/Homer
Pknox1(Homeobox)/ES-Prep1-ChIP-Seq(GSE63282)/Homer
ERF13(AP2EREBP)/colamp-ERF13-DAP-Seq(GSE60143)/Homer
ERF10(AP2EREBP)/col-ERF10-DAP-Seq(GSE60143)/Homer
At4g31060(AP2EREBP)/colamp-At4g31060-DAP-Seq(GSE60143)/Homer
LHY(Myb)/Seedling-LHY-ChIP-Seq(GSE52175)/Homer
Sox2(HMG)/mES-Sox2-ChIP-Seq(GSE11431)/Homer
ETS:E-box(ETS,bHLH)/HPC7-Scl-ChIP-Seq(GSE22178)/Homer
CEJ1(AP2EREBP)/col-CEJ1-DAP-Seq(GSE60143)/Homer
E2F4(E2F)/K562-E2F4-ChIP-Seq(GSE31477)/Homer
RLR1?/SacCer-Promoters/Homer
MYB113(MYB)/col-MYB113-DAP-Seq(GSE60143)/Homer
Sox3(HMG)/NPC-Sox3-ChIP-Seq(GSE33059)/Homer
Atoh1(bHLH)/Cerebellum-Atoh1-ChIP-Seq(GSE22111)/Homer
MYB(HTH)/ERMYB-Myb-ChIPSeq(GSE22095)/Homer
ERF73(AP2EREBP)/col-ERF73-DAP-Seq(GSE60143)/Homer
RAR:RXR(NR),DR5/ES-RAR-ChIP-Seq(GSE56893)/Homer
WRKY50(WRKY)/col-WRKY50-DAP-Seq(GSE60143)/Homer
Sox15(HMG)/CPA-Sox15-ChIP-Seq(GSE62909)/Homer
WRKY29(WRKY)/colamp-WRKY29-DAP-Seq(GSE60143)/Homer
At1g36060(AP2EREBP)/colamp-At1g36060-DAP-Seq(GSE60143)/Homer
AT3G16280(AP2EREBP)/colamp-AT3G16280-DAP-Seq(GSE60143)/Homer
At2g33710(AP2EREBP)/colamp-At2g33710-DAP-Seq(GSE60143)/Homer
MafK(bZIP)/C2C12-MafK-ChIP-Seq(GSE36030)/Homer
AT4G18450(AP2EREBP)/col-AT4G18450-DAP-Seq(GSE60143)/Homer
NeuroD1(bHLH)/Islet-NeuroD1-ChIP-Seq(GSE30298)/Homer
AtHB32(ZFHD)/col200-AtHB32-DAP-Seq(GSE60143)/Homer
LEP(AP2EREBP)/col-LEP-DAP-Seq(GSE60143)/Homer
IDD5(C2H2)/colamp-IDD5-DAP-Seq(GSE60143)/Homer
AT1G76870(Trihelix)/col-AT1G76870-DAP-Seq(GSE60143)/Homer
AT3G25990(Trihelix)/colamp-AT3G25990-DAP-Seq(GSE60143)/Homer
Brachyury(T-box)/Mesoendoderm-Brachyury-ChIP-exo(GSE54963)/Homer
REB1/SacCer-Promoters/Homer
AT2G38300(G2like)/col-AT2G38300-DAP-Seq(GSE60143)/Homer
RRTF1(AP2EREBP)/colamp-RRTF1-DAP-Seq(GSE60143)/Homer
Replumless(BLH)/Arabidopsis-RPL.GFP-ChIP-Seq(GSE78727)/Homer
AT1G71450(AP2EREBP)/col-AT1G71450-DAP-Seq(GSE60143)/Homer
bHLH18(bHLH)/col-bHLH18-DAP-Seq(GSE60143)/Homer
GTL1(Trihelix)/colamp-GTL1-DAP-Seq(GSE60143)/Homer
TATA-Box(TBP)/Promoter/Homer
PBX1(Homeobox)/MCF7-PBX1-ChIP-Seq(GSE28007)/Homer
SPL15(SBP)/colamp-SPL15-DAP-Seq(GSE60143)/Homer
SPL1(SBP)/colamp-SPL1-DAP-Seq(GSE60143)/Homer
VDR(NR),DR3/GM10855-VDR+vitD-ChIP-Seq(GSE22484)/Homer
bHLH157(bHLH)/col-bHLH157-DAP-Seq(GSE60143)/Homer
MYB44(MYB)/colamp-MYB44-DAP-Seq(GSE60143)/Homer
AT5G47660(Trihelix)/colamp-AT5G47660-DAP-Seq(GSE60143)/Homer
DEL2(E2FDP)/col-DEL2-DAP-Seq(GSE60143)/Homer
SPL11(SBP)/col100-SPL11-DAP-Seq(GSE60143)/Homer
CRF4(AP2EREBP)/colamp-CRF4-DAP-Seq(GSE60143)/Homer
WRKY42(WRKY)/colamp-WRKY42-DAP-Seq(GSE60143)/Homer
SeqBias: C/A-bias
AT3G57600(AP2EREBP)/col-AT3G57600-DAP-Seq(GSE60143)/Homer
ERF38(AP2EREBP)/col-ERF38-DAP-Seq(GSE60143)/Homer
ERF11(AP2EREBP)/col-ERF11-DAP-Seq(GSE60143)/Homer
ANAC038(NAC)/col-ANAC038-DAP-Seq(GSE60143)/Homer
RBPJ:Ebox(?,bHLH)/Panc1-Rbpj1-ChIP-Seq(GSE47459)/Homer
At1g22810(AP2EREBP)/colamp-At1g22810-DAP-Seq(GSE60143)/Homer
WRKY31(WRKY)/colamp-WRKY31-DAP-Seq(GSE60143)/Homer
WRKY45(WRKY)/col-WRKY45-DAP-Seq(GSE60143)/Homer
AT1G69570(C2C2dof)/col-AT1G69570-DAP-Seq(GSE60143)/Homer
ERF3(AP2EREBP)/colamp-ERF3-DAP-Seq(GSE60143)/Homer
At5g65130(AP2EREBP)/colamp-At5g65130-DAP-Seq(GSE60143)/Homer
NFAT:AP1(RHD,bZIP)/Jurkat-NFATC1-ChIP-Seq(Jolma_et_al.)/Homer
LBD18(LOBAS2)/colamp-LBD18-DAP-Seq(GSE60143)/Homer
DMRT6(DM)/Testis-DMRT6-ChIP-Seq(GSE60440)/Homer
bZIP44(bZIP)/colamp-bZIP44-DAP-Seq(GSE60143)/Homer
AT4G00250(GeBP)/col-AT4G00250-DAP-Seq(GSE60143)/Homer
ERF115(AP2EREBP)/colamp-ERF115-DAP-Seq(GSE60143)/Homer
OBP3(C2C2dof)/col-OBP3-DAP-Seq(GSE60143)/Homer
ERF4(AP2EREBP)/colamp-ERF4-DAP-Seq(GSE60143)/Homer
HIF2a(bHLH)/785_O-HIF2a-ChIP-Seq(GSE34871)/Homer
WRKY65(WRKY)/colamp-WRKY65-DAP-Seq(GSE60143)/Homer
AT5G25475(ABI3VP1)/col-AT5G25475-DAP-Seq(GSE60143)/Homer
WRKY24(WRKY)/colamp-WRKY24-DAP-Seq(GSE60143)/Homer
MYB105(MYB)/colamp-MYB105-DAP-Seq(GSE60143)/Homer
Znf263(Zf)/K562-Znf263-ChIP-Seq(GSE31477)/Homer
bZIP42(bZIP)/colamp-bZIP42-DAP-Seq(GSE60143)/Homer
ISRE(IRF)/ThioMac-LPS-Expression(GSE23622)/Homer
RARg(NR)/ES-RARg-ChIP-Seq(GSE30538)/Homer
LOB(LOBAS2)/col-LOB-DAP-Seq(GSE60143)/Homer
E2F1(E2F)/Hela-E2F1-ChIP-Seq(GSE22478)/Homer
ESE3(AP2EREBP)/col-ESE3-DAP-Seq(GSE60143)/Homer
VRN1(ABI3VP1)/col-VRN1-DAP-Seq(GSE60143)/Homer
ANAC046(NAC)/colamp-ANAC046-DAP-Seq(GSE60143)/Homer
AR-halfsite(NR)/LNCaP-AR-ChIP-Seq(GSE27824)/Homer
ERF7(AP2EREBP)/col-ERF7-DAP-Seq(GSE60143)/Homer
EPR1(MYBrelated)/colamp-EPR1-DAP-Seq(GSE60143)/Homer
LHY1(MYBrelated)/col-LHY1-DAP-Seq(GSE60143)/Homer
Tbox:Smad(T-box,MAD)/ESCd5-Smad2_3-ChIP-Seq(GSE29422)/Homer
p63(p53)/Keratinocyte-p63-ChIP-Seq(GSE17611)/Homer
ZBTB18(Zf)/HEK293-ZBTB18.GFP-ChIP-Seq(GSE58341)/Homer
AT3G10113(MYBrelated)/col-AT3G10113-DAP-Seq(GSE60143)/Homer
bZIP69(bZIP)/col-bZIP69-DAP-Seq(GSE60143)/Homer
MYB77(MYB)/col-MYB77-DAP-Seq(GSE60143)/Homer
IDD4(C2H2)/col-IDD4-DAP-Seq(GSE60143)/Homer
ABF1/SacCer-Promoters/Homer
TRP2(MYBrelated)/colamp-TRP2-DAP-Seq(GSE60143)/Homer
WRKY14(WRKY)/colamp-WRKY14-DAP-Seq(GSE60143)/Homer
MYB56(MYB)/colamp-MYB56-DAP-Seq(GSE60143)/Homer
EMB1789(C3H)/col-EMB1789-DAP-Seq(GSE60143)/Homer
ERF104(AP2EREBP)/col-ERF104-DAP-Seq(GSE60143)/Homer
Sox17(HMG)/Endoderm-Sox17-ChIP-Seq(GSE61475)/Homer
DEAR3(AP2EREBP)/colamp-DEAR3-DAP-Seq(GSE60143)/Homer
RAV1(RAV)/colamp-RAV1-DAP-Seq(GSE60143)/Homer
p53(p53)/Saos-p53-ChIP-Seq(GSE15780)/Homer
p53(p53)/Saos-p53-ChIP-Seq/Homer
NF1:FOXA1(CTF,Forkhead)/LNCAP-FOXA1-ChIP-Seq(GSE27824)/Homer
GRHL2(CP2)/HBE-GRHL2-ChIP-Seq(GSE46194)/Homer
WRKY47(WRKY)/colamp-WRKY47-DAP-Seq(GSE60143)/Homer
Six1(Homeobox)/Myoblast-Six1-ChIP-Chip(GSE20150)/Homer
dof24(C2C2dof)/col-dof24-DAP-Seq(GSE60143)/Homer
Reverb(NR),DR2/RAW-Reverba.biotin-ChIP-Seq(GSE45914)/Homer
Olig2(bHLH)/Neuron-Olig2-ChIP-Seq(GSE30882)/Homer
WRKY43(WRKY)/colamp-WRKY43-DAP-Seq(GSE60143)/Homer
HSFA6A(HSF)/col-HSFA6A-DAP-Seq(GSE60143)/Homer
At4g32800(AP2EREBP)/colamp-At4g32800-DAP-Seq(GSE60143)/Homer
ANAC042(NAC)/col-ANAC042-DAP-Seq(GSE60143)/Homer
WRKY22(WRKY)/colamp-WRKY22-DAP-Seq(GSE60143)/Homer
VND6(NAC)/col-VND6-DAP-Seq(GSE60143)/Homer
Atf4(bZIP)/MEF-Atf4-ChIP-Seq(GSE35681)/Homer
AT5G60130(ABI3VP1)/col-AT5G60130-DAP-Seq(GSE60143)/Homer
CRF10(AP2EREBP)/col100-CRF10-DAP-Seq(GSE60143)/Homer
RVE1(MYBrelated)/col-RVE1-DAP-Seq(GSE60143)/Homer
GEI-11(Myb?)/cElegans-L4-GEI11-ChIP-Seq(modEncode)/Homer
At1g19210(AP2EREBP)/colamp-At1g19210-DAP-Seq(GSE60143)/Homer
MafB(bZIP)/BMM-Mafb-ChIP-Seq(GSE75722)/Homer
AGL95(ND)/col-AGL95-DAP-Seq(GSE60143)/Homer
EBNA1(EBV-virus)/Raji-EBNA1-ChIP-Seq(GSE30709)/Homer
RKD2(RWPRK)/colamp-RKD2-DAP-Seq(GSE60143)/Homer
EFL-1(E2F)/cElegans-L1-EFL1-ChIP-Seq(modEncode)/Homer
ZIM(C2C2gata)/col-ZIM-DAP-Seq(GSE60143)/Homer
E2FA(E2FDP)/colamp-E2FA-DAP-Seq(GSE60143)/Homer
RAP21(AP2EREBP)/colamp-RAP21-DAP-Seq(GSE60143)/Homer
REM16(ABI3VP1)/col-REM16-DAP-Seq(GSE60143)/Homer
FOXA1:AR(Forkhead,NR)/LNCAP-AR-ChIP-Seq(GSE27824)/Homer
CBF2(AP2EREBP)/colamp-CBF2-DAP-Seq(GSE60143)/Homer
REM19(REM)/colamp-REM19-DAP-Seq(GSE60143)/Homer
p73(p53)/Trachea-p73-ChIP-Seq(PRJNA310161)/Homer
bHLH10(bHLH)/colamp-bHLH10-DAP-Seq(GSE60143)/Homer
AT3G58630(Trihelix)/col-AT3G58630-DAP-Seq(GSE60143)/Homer
VIP1(bZIP)/col-VIP1-DAP-Seq(GSE60143)/Homer
RAP212(AP2EREBP)/col-RAP212-DAP-Seq(GSE60143)/Homer
WUS1(Homeobox)/colamp-WUS1-DAP-Seq(GSE60143)/Homer
Tbx5(T-box)/HL1-Tbx5.biotin-ChIP-Seq(GSE21529)/Homer
SeqBias: polyA-repeat
E2F(E2F)/Hela-CellCycle-Expression/Homer
AT1G10720(BSD)/col-AT1G10720-DAP-Seq(GSE60143)/Homer
AT1G76880(Trihelix)/col-AT1G76880-DAP-Seq(GSE60143)/Homer
RAP26(AP2EREBP)/colamp-RAP26-DAP-Seq(GSE60143)/Homer
Bcl6(Zf)/Liver-Bcl6-ChIP-Seq(GSE31578)/Homer
CBF4(AP2EREBP)/colamp-CBF4-DAP-Seq(GSE60143)/Homer
DEAR5(AP2EREBP)/col-DEAR5-DAP-Seq(GSE60143)/Homer
AT3G60490(AP2EREBP)/colamp-AT3G60490-DAP-Seq(GSE60143)/Homer
PAX5(Paired,Homeobox),condensed/GM12878-PAX5-ChIP-Seq(GSE32465)/Homer
AT5G66940(C2C2dof)/col-AT5G66940-DAP-Seq(GSE60143)/Homer
At2g44940(AP2EREBP)/colamp-At2g44940-DAP-Seq(GSE60143)/Homer
CBF1(AP2EREBP)/colamp-CBF1-DAP-Seq(GSE60143)/Homer
HIF-1a(bHLH)/MCF7-HIF1a-ChIP-Seq(GSE28352)/Homer
TCFL2(HMG)/K562-TCF7L2-ChIP-Seq(GSE29196)/Homer
HRE(HSF)/HepG2-HSF1-ChIP-Seq(GSE31477)/Homer
TINY(AP2EREBP)/col-TINY-DAP-Seq(GSE60143)/Homer
OCT:OCT(POU,Homeobox)/NPC-OCT6-ChIP-Seq(GSE43916)/Homer
ABR1(AP2EREBP)/colamp-ABR1-DAP-Seq(GSE60143)/Homer
AT2G40260(G2like)/colamp-AT2G40260-DAP-Seq(GSE60143)/Homer
Ascl1(bHLH)/NeuralTubes-Ascl1-ChIP-Seq(GSE55840)/Homer
Unknown4/Drosophila-Promoters/Homer
NFkB-p50,p52(RHD)/Monocyte-p50-ChIP-Chip(Schreiber_et_al.)/Homer
Sox9(HMG)/Limb-SOX9-ChIP-Seq(GSE73225)/Homer
AT2G01818(PLATZ)/col-AT2G01818-DAP-Seq(GSE60143)/Homer
DMRT1(DM)/Testis-DMRT1-ChIP-Seq(GSE64892)/Homer
ARF16(ARF)/col-ARF16-DAP-Seq(GSE60143)/Homer
Unknown3/Drosophila-Promoters/Homer
Nur77(NR)/K562-NR4A1-ChIP-Seq(GSE31363)/Homer
RAR:RXR(NR),DR5/ES-RAR-ChIP-Seq(GSE56893)/Homer
At4g28140(AP2EREBP)/colamp-At4g28140-DAP-Seq(GSE60143)/Homer
AS2(LOBAS2)/col-AS2-DAP-Seq(GSE60143)/Homer
ANAC079(NAC)/colamp-ANAC079-DAP-Seq(GSE60143)/Homer
Otx2(Homeobox)/EpiLC-Otx2-ChIP-Seq(GSE56098)/Homer
ZNF528(Zf)/HEK293-ZNF528.GFP-ChIP-Seq(GSE58341)/Homer
AT5G05550(Trihelix)/col-AT5G05550-DAP-Seq(GSE60143)/Homer
TATA-box/SacCer-Promoters/Homer
Foxh1(Forkhead)/hESC-FOXH1-ChIP-Seq(GSE29422)/Homer
At1g74840(MYBrelated)/col100-At1g74840-DAP-Seq(GSE60143)/Homer
AT1G23810(Orphan)/col-AT1G23810-DAP-Seq(GSE60143)/Homer
ZNF41(Zf)/HEK293-ZNF41.GFP-ChIP-Seq(GSE58341)/Homer
HSFB4(HSF)/col-HSFB4-DAP-Seq(GSE60143)/Homer
Arnt:Ahr(bHLH)/MCF7-Arnt-ChIP-Seq(Lo_et_al.)/Homer
At5g66730(C2H2)/colamp-At5g66730-DAP-Seq(GSE60143)/Homer
ZNF519(Zf)/HEK293-ZNF519.GFP-ChIP-Seq(GSE58341)/Homer
JGL(C2H2)/col-JGL-DAP-Seq(GSE60143)/Homer
ZNF264(Zf)/HEK293-ZNF264.GFP-ChIP-Seq(GSE58341)/Homer
COG1(C2C2dof)/col-COG1-DAP-Seq(GSE60143)/Homer
GATA(Zf),IR3/iTreg-Gata3-ChIP-Seq(GSE20898)/Homer
BOS1(MYB)/col-BOS1-DAP-Seq(GSE60143)/Homer
FXR(NR),IR1/Liver-FXR-ChIP-Seq(Chong_et_al.)/Homer
Nkx3.1(Homeobox)/LNCaP-Nkx3.1-ChIP-Seq(GSE28264)/Homer
ANAC087(NAC)/col-ANAC087-DAP-Seq(GSE60143)/Homer
Ptf1a(bHLH)/Panc1-Ptf1a-ChIP-Seq(GSE47459)/Homer
CRC(C2C2YABBY)/col-CRC-DAP-Seq(GSE60143)/Homer
TCX2(CPP)/colamp-TCX2-DAP-Seq(GSE60143)/Homer
