# Supplementary material for: Analysis of Chromatin Accessibility and DNA Methylation to Reveal the Functions of Epigenetic Modifications in Cyprinus carpio Gonads
Source: Int J Mol Sci. 2023 Dec 25;25(1):321. doi: 10.3390/ijms25010321 (PMC10778764; doi:10.3390/ijms25010321)
Supplement: Supplementary file 1 [file ijms-25-00321-s001.zip › Table S5. List of the overlaps between DAGs and DEGs.xlsx]

## Sheet: Sheet1
up-regulated expression				down-regulated expression
genes only associated with more accessible regions	genes only associated with less accessible regions	genes simultaneously associated with increased and decreased chromatin accessibility regions		genes only associated with more accessible regions	genes only associated with less accessible regions	genes simultaneously associated with increased and decreased chromatin accessibility regions
LOC109094489	zpax4	LOC109094491		abca1a	aadac	aak1b
LOC109094456	znf106a	LOC109094485		abcc3	abhd8a	aatkb
LOC109094444	zmp-0000001268	LOC109094476		abcc5	acana	abhd11
LOC109094338	zmp-0000000896	LOC109094463		abi3a	actr3b	abhd14b
LOC109094333	zgc-66455	LOC109094448		ablim1b	adamts13	ablim3
LOC109094326	zgc-56231	LOC109094430		acadl	adamtsl2	acaca
LOC109094318	zgc-174164	LOC109094424		acbd4	adgrl1a	ackr3b
LOC109094312	zgc-110045	LOC109094423		acbd5b	adipoqb	aclyb
LOC109094309	xkr5b	LOC109094373		aco1	adora1b	acot18
LOC109094294	wdr6	LOC109094345		acot11a	adra2da	acsbg2
LOC109094276	wdr55	LOC109094325		acot9.1	adss1	acsl1b
LOC109094249	vtna	LOC109094322		acoxl	ahr1a	actl6b
LOC109094247	uncx4.1	LOC109094321		acp5b	ak8	actr8
LOC109094245	ubn1	LOC109094314		acta2	alkal2b	adam11
LOC109094234	tyw3	LOC109094261		actn2b	and3	adam19a
LOC109094228	trpc3	LOC109094259		adam15	angptl1b	adam23a
LOC109094209	tp63	LOC109094174		adam22	ankrd13d	adam28
LOC109094208	toporsa	LOC109094140		adamts8a	ankrd24	adamts1
LOC109094186	tmprss15	LOC109094087		adcyap1a	ankrd31	adamts10
LOC109094173	tmem30b	LOC109094084		adgb	ankrd33bb	adamts6
LOC109094157	tmem220	LOC109094071		adgrf3a	apbb1	adcy1b
LOC109094155	tmem167a	LOC109094050		adgrf3b	apbb3	adcy2b
LOC109094102	thg1l	LOC109094044		adgrg1	aplnr2	adcy5
LOC109094094	tbr1b	LOC109093981		adora2ab	apoba	adgra1a
LOC109094046	sytl4	LOC109093922		aebp1b	arhgap21a	adgrb2
LOC109094036	sycp2l	LOC109093900		afap1	arhgap39	adgrl3.1
LOC109094029	surf2	LOC109093877		agfg1a	arhgap44b	adgrl4
LOC109094026	sult5a1	LOC109093871		ahcyl1	arsib	adgrv1
LOC109094020	stk17a	LOC109093854		ahr1b	asmt	adprh
LOC109094014	spout1	LOC109093849		ahr2	asphd1	adra2b
LOC109093996	smad4a	LOC109093819		aicda	atcaya	adra2db
LOC109093995	slc25a34	LOC109093806		aifm4	atoh8	adrb2b
LOC109093961	si-zfos-932h1.3	LOC109093793		aig1	atr	aff2
LOC109093960	si-dkey-61l1.4	LOC109093776		aipl1	b3galt4	agbl4
LOC109093942	si-dkey-208k4.2	LOC109093775		ak3	b3gnt5b	agbl5
LOC109093924	si-dkey-191m6.4	LOC109093762		akap1a	baalca	agtr1b
LOC109093901	si-ch73-290k24.5	LOC109093761		akna	baalcb	ajap1
LOC109093857	si-ch211-59o9.10	LOC109093720		akr1b1.1	batf3	ak7b
LOC109093852	si-ch211-283g2.1	LOC109093704		aldh3a1	bcl11ab	akap7
LOC109093847	si-ch211-119o8.6	LOC109093685		alkal1	best2	akap8l
LOC109093803	shisa2a	LOC109093646		angpt4	btbd3b	akt3a
LOC109093802	sgsm2	LOC109093640		angptl5	c6	alas1
LOC109093766	rdh1	LOC109093625		ankdd1a	ca6	alas2
LOC109093721	rab5b	LOC109093558		ankef1a	ca8h22orf39	alcama
LOC109093716	rab11fip5a	LOC109093529		ankrd33ba	cabp1a	alk
LOC109093702	ppp1cab	LOC109093473		ankrd37	cacna1eb	alkbh6
LOC109093700	pla1a	LOC109093468		ankrd45	cacna1sa	als2a
LOC109093691	paf1	LOC109093456		ano2b	cacnb2a	amh
LOC109093690	nxt2	LOC109093438		antxr2b	camk1ga	angpt2a
LOC109093655	nuf2	LOC109093416		anxa1a	capn3a	ank2a
LOC109093477	nkx2.5	LOC109093410		anxa6	card14	ankmy1
LOC109093474	neflb	LOC109093401		apba2b	caskin2	ankrd67
LOC109093436	minar1	LOC109093387		aplnrb	casp8l1	apba1a
LOC109093433	matr3l1.2	LOC109093379		apobec2a	cb14hxorf65	apba1b
LOC109093414	march5l	LOC109093377		apoda.1	cb19h5orf49	aqp3a
LOC109093409	map1b	LOC109093359		aqp11	cb2h10orf67	aqp4
LOC109093348	lrrc3	LOC109093353		aqp1a.1	cb6h22orf23	aqr
LOC109093341	lrit3a	LOC109093338		aqp7	cbln4	arf3b
LOC109093340	LOC122149036	LOC109093331		aqp9b	ccdc166	arfgef3
LOC109093312	LOC122148952	LOC109093257		arf4b	ccdc3b	arhgap12a
LOC109093301	LOC122148739	LOC109093144		arf6b	ccdc80l1	arhgap31
LOC109093269	LOC122147690	LOC109093122		arhgef1a	ccl44	arhgap32b
LOC109093262	LOC122147479	LOC109093100		arl11	ccnd3	arhgap42a
LOC109093259	LOC122147215	LOC109093088		arl13b	cdc42ep1a	arl15b
LOC109093253	LOC122147014	LOC109093053		arpc1b	cdh10a	arl6
LOC109093251	LOC122146657	LOC109093031		arrb2b	cebp1	armc3
LOC109093197	LOC122146618	LOC109093003		arrdc1b	cep170bb	arrb1
LOC109093188	LOC122146410	LOC109092960		asap2b	cercam	arsj
LOC109093182	LOC122146372	LOC109092938		asb13a.1	cers4a	arvcfb
LOC109093152	LOC122146323	LOC109092896		asb18	cfap206	asb15b
LOC109093151	LOC122146237	LOC109092883		asf1bb	cfap20dc	ascc3
LOC109093138	LOC122146124	LOC109092881		aspn	cfap221	ascl1a
LOC109093128	LOC122145887	LOC109092880		aste1a	cfap298	aspg
LOC109093126	LOC122145886	LOC109092859		atf5b	cfap57	atf7a
LOC109093118	LOC122145582	LOC109092844		atg14	cfap65	atg5
LOC109093112	LOC122145350	LOC109092800		atp1a3b	cfap73	atn1
LOC109093102	LOC122145185	LOC109092767		atp2b1a	cfap77	atp11a
LOC109093090	LOC122144798	LOC109092754		atp5mea	cfhl1	atp1a3a
LOC109093086	LOC122144346	LOC109092734		atp6ap1a	cftr	atp1b2b
LOC109093058	LOC122142194	LOC109092714		atp6v0a1b	cga	atrnl1b
LOC109093057	LOC122141707	LOC109092693		atp6v1h	chad	auts2b
LOC109093020	LOC122141564	LOC109092683		atrnl1a	chek1	avl9
LOC109093016	LOC122141346	LOC109092680		atxn7l1	ckap2l	avpr1aa
LOC109092986	LOC122141334	LOC109092677		b3gnt5a	ckmt2a	azin1a
LOC109092954	LOC122141329	LOC109092654		b4galt5	clcf1	b3galt2
LOC109092911	LOC122141105	LOC109092652		bada	cldn15a	b3gat1a
LOC109092906	LOC122141072	LOC109092577		batf2	clrn1	b3gnt7
LOC109092875	LOC122140966	LOC109092575		bbln	cntrob	b4galnt4b
LOC109092839	LOC122140921	LOC109092553		bbs12	col2a1a	b4galt2
LOC109092827	LOC122140643	LOC109092535		bbs4	col7a1	babam2
LOC109092692	LOC122140202	LOC109092439		bcat1	cpeb1a	baiap2b
LOC109092687	LOC122140094	LOC109092409		bcl2b	crabp2a	bbc3
LOC109092617	LOC122140056	LOC109092403		bcl2l1	cracr2b	bbox1
LOC109092607	LOC122139978	LOC109092374		best1	crmp1	bbs1
LOC109092602	LOC122139887	LOC109092331		bhmt	crtac1b	bbs9
LOC109092601	LOC122139848	LOC109092292		bicd1a	crx	bcan
LOC109092572	LOC122139499	LOC109092287		bicdl1	ctbp2l	bcar3
LOC109092565	LOC122139498	LOC109092272		bicral	cubn	bcorl1
LOC109092563	LOC122138803	LOC109092247		bin1b	cuzd1.1	bhlhe23
LOC109092502	LOC122138734	LOC109092246		birc7	cxcl8a	bicc1b
LOC109092485	LOC122138418	LOC109092221		bmp1b	daam2	bmerb1
LOC109092479	LOC122137576	LOC109092204		boka	daw1	bmp6
LOC109092449	LOC122137318	LOC109092188		bri3	dbf4b	bmp7b
LOC109092440	LOC122136730	LOC109092187		brk1	dbndd1	bmpr1bb
LOC109092422	LOC122136702	LOC109092184		btbd11b	dctn1a	bmpr2b
LOC109092396	LOC122136554	LOC109092118		btbd6a	ddr2b	bnc2
LOC109092366	LOC122136468	LOC109092105		c1qc	diras1a	bnip3la
LOC109092309	LOC122135961	LOC109092103		c1qtnf5	disp2	bpnt1
LOC109092280	LOC122135847	LOC109092098		c4	dlb	brinp1
LOC109092255	LOC122135838	LOC109092076		c7a	dlg4b	bscl2l
LOC109092228	LOC122135819	LOC109092039		ca11h3orf14	dlgap2a	c7b
LOC109092211	LOC122135545	LOC109092027		ca25h11orf96	dnaaf4	cables1
LOC109092207	LOC122135502	LOC109092026		ca8h9orf116	dnah12	cacna1ba
LOC109092180	LOC122134912	LOC109092004		cahz	dnah9l	cacna1fb
LOC109092164	LOC122134482	LOC109092003		calb2b	dnai2a	cacnb3a
LOC109092163	LOC122134455	LOC109091958		calcrl2	dnai2b	cacnb4a
LOC109092141	LOC122134431	LOC109091957		calm1a	dnajc18	cacng2b
LOC109092138	LOC122134125	LOC109091942		calm3b	dnali1	cacng6b
LOC109092136	LOC122134112	LOC109091860		camk1a	dnase2b	cadm1a
LOC109092135	LOC109113572	LOC109091826		camkva	dnm1a	cadm3
LOC109092122	LOC109113384	LOC109091807		camsap2b	dpp6b	calcoco2
LOC109092119	LOC109113233	LOC109091785		capn2a	dpy19l3	calm2b
LOC109092101	LOC109113228	LOC109091778		capn2b	dpyda.1	caln2
LOC109092088	LOC109112562	LOC109091769		capn3b	dpysl2a	camk2d1
LOC109092087	LOC109112465	LOC109091764		caps2	dqx1	camk2d2
LOC109092042	LOC109112428	LOC109091752		capslb	drd1a	camk4
LOC109092038	LOC109112115	LOC109091735		carm1l	drd4-rs	capn12
LOC109092032	LOC109112083	LOC109091716		carmil3	drp2	caska
LOC109092030	LOC109112082	LOC109091712		casp7	dscama	casz1
LOC109092018	LOC109111852	LOC109091702		caspa	duox	cavin2b
LOC109091836	LOC109111837	LOC109091687		castor2	dusp19b	cb12h10orf90
LOC109091796	LOC109111554	LOC109091683		cav1	dusp28	cbfa2t3
LOC109091723	LOC109111282	LOC109091652		cavin1a	dydc2	cbfb
LOC109091698	LOC109111219	LOC109091611		cavin1b	dynlt1b	cbln1
LOC109091691	LOC109111089	LOC109091604		cax2	dysf	cbx7b
LOC109091684	LOC109110958	LOC109091587		cb17h14orf180	dzip1l	ccdc142
LOC109091682	LOC109110810	LOC109091542		cb21h17orf97	efhc1	ccdc170
LOC109091663	LOC109110472	LOC109091526		cb5h11orf1	efs	ccdc175
LOC109091660	LOC109110334	LOC109091511		cb5hxorf58	emc7a	ccdc85a
LOC109091656	LOC109109741	LOC109091510		cb7h4orf48	en2b	ccdc85al
LOC109091624	LOC109109679	LOC109091462		cbfa2t2	epoa	ccdc87
LOC109091620	LOC109109370	LOC109091436		cbr1l	epx	ccdc88b
LOC109091612	LOC109109327	LOC109091432		ccdc146	etv1	cckbra
LOC109091601	LOC109109111	LOC109091404		ccdc149b	evpla	ccl33.3
LOC109091591	LOC109108816	LOC109091360		ccdc15	exoc3l4	ccn2b
LOC109091589	LOC109108578	LOC109091354		ccdc157	fabp10b	ccn6
LOC109091588	LOC109108119	LOC109091353		ccdc17	fabp6	ccnf
LOC109091582	LOC109106925	LOC109091343		ccdc180	fam149a	ccr9b
LOC109091575	LOC109106864	LOC109091308		ccdc181	fam151a	cct6a
LOC109091573	LOC109106436	LOC109091286		ccdc189	fam163ba	cd226
LOC109091565	LOC109106271	LOC109091260		ccdc24	fam20cl	cd248a
LOC109091564	LOC109106146	LOC109091229		ccdc30	fam234a	cd36
LOC109091544	LOC109106101	LOC109091227		ccdc40	fam234b	cdc42ep3
LOC109091532	LOC109105989	LOC109091223		ccdc78	fasn2	cdc42se2
LOC109091529	LOC109105557	LOC109091216		ccdc83	fbxo36b	cdk2
LOC109091506	LOC109105175	LOC109091212		ccdc85b	fbxw9	cdk21
LOC109091495	LOC109105164	LOC109091146		ccdc85ca	fhad1	cdkn1ba
LOC109091483	LOC109104908	LOC109091097		ccdc88aa	fhod3b	cdpf1
LOC109091481	LOC109104608	LOC109091076		ccl25b	fkbp10b	celf2
LOC109091471	LOC109104430	LOC109091074		ccni	fkbp15a	celf4
LOC109091469	LOC109104326	LOC109091061		ccnl1a	fndc10	celsr1a
LOC109091459	LOC109104177	LOC109091037		ccpg1	fndc7rs1	cenpo
LOC109091453	LOC109103918	LOC109091024		ccr12a	foxj1b	cenpv
LOC109091441	LOC109103816	LOC109090948		ccsapb	frmpd1b	cep43
LOC109091416	LOC109103591	LOC109090844		cd151	fsip1	cfap126
LOC109091415	LOC109103387	LOC109090815		cd247l	gabra5	cfap299
LOC109091346	LOC109103357	LOC109090785		cd27	gabrr2b	cfap410
LOC109091345	LOC109103222	LOC109090761		cd74b	gas7a	cfap43
LOC109091319	LOC109103187	LOC109090758		cd8a	gcm2	cfap45
LOC109091253	LOC109103066	LOC109090748		cd8b	gdpd3b	cgnb
LOC109091172	LOC109102738	LOC109090737		cdc42	ggt1b	chl1b
LOC109091123	LOC109102633	LOC109090725		cdc42ep2	gja5b	chmp2ba
LOC109091120	LOC109102550	LOC109090709		cdc73	gja9b	chrm5b
LOC109091101	LOC109102522	LOC109090703		cdkn2c	gls2a	chrnb2
LOC109091098	LOC109102393	LOC109090701		cdnf	gmnc	chst10
LOC109091093	LOC109102182	LOC109090682		cdr2b	gnb5a	chst11
LOC109091079	LOC109102063	LOC109090672		cenpf	gng13a	cibar1
LOC109091078	LOC109102044	LOC109090651		cep126	gnrhr4	cica
LOC109091065	LOC109101830	LOC109090556		cep76	golim4b	cita
LOC109091044	LOC109101829	LOC109090532		cers6	gpr151	ckba
LOC109090946	LOC109101794	LOC109090519		cfap100	gpr179	clec14a
LOC109090945	LOC109101793	LOC109090513		cfap300	gpr22b	clint1a
LOC109090890	LOC109101521	LOC109090487		cfap53	gpr37a	clstn2a
LOC109090832	LOC109101491	LOC109090467		cfap61	gpr75	cmtm8b
LOC109090814	LOC109101265	LOC109090452		cfap91	gprc5bb	cnbd1
LOC109090787	LOC109100746	LOC109090380		cfap92	grm2b	cnih3
LOC109090766	LOC109100258	LOC109090369		cfhl2	grm6b	cnot11
LOC109090754	LOC109100226	LOC109090357		chchd6a	gucy1a2	cntn1b
LOC109090727	LOC109099648	LOC109090283		chchd6b	hao2	cntn2
LOC109090726	LOC109099563	LOC109090270		chd3	havcr2	cntn3a.2
LOC109090724	LOC109099004	LOC109090234		chia.1	hcar1-4	cntn3b
LOC109090697	LOC109098830	LOC109090219		chka	heatr4	cntnap5b
LOC109090665	LOC109098806	LOC109090197		chpt1	her13	cntnap5l
LOC109090659	LOC109098656	LOC109090116		chrna1	her3	cobl
LOC109090645	LOC109098566	LOC109090082		chst15	her5	coch
LOC109090633	LOC109098438	LOC109090077		cipca	hoatz	col11a1b
LOC109090631	LOC109098080	LOC109089984		cisd2	hormad1	col12a1a
LOC109090613	LOC109097834	LOC109089982		cks2	hoxb5b	col13a1
LOC109090612	LOC109097747	LOC109089979		cldn12	hpn	col14a1a
LOC109090598	LOC109097732	LOC109089974		cldn5a	hprt1l	col18a1b
LOC109090593	LOC109097431	LOC109089968		clgn	hsd11b1la	col1a1a
LOC109090590	LOC109097286	LOC109089954		clic2	htr1fb	col1a2
LOC109090585	LOC109097110	LOC109089917		clocka	hydin	col27a1b
LOC109090581	LOC109096157	LOC109089823		clstn3	ifi44d	col28a1b
LOC109090552	LOC109095942	LOC109089795		cluap1	ift122	col6a3
LOC109090549	LOC109095887	LOC109089785		cnga1b	ift52	col9a3
LOC109090516	LOC109095698	LOC109089722		cnga3a	igf2b	colgalt1b
LOC109090475	LOC109095408	LOC109089605		cnksr2b	igfbp2a	colq
LOC109090473	LOC109095241	LOC109089579		cnn1a	igsf5a	coro2bb
LOC109090461	LOC109094791	LOC109089446		cnn1b	il21r.2	coro6
LOC109090456	LOC109094717	LOC109089434		cnn3a	insl3	cpb1
LOC109090447	LOC109094494	LOC109089356		cnot1	insl5a	cplane1
LOC109090444	LOC109094368	LOC109089299		col17a1a	ipo13a	cpsf1
LOC109090442	LOC109094195	LOC109089230		col17a1b	isl2a	cpxm1a
LOC109090441	LOC109093500	LOC109089226		col1a1b	jph3a	crabp1b
LOC109090440	LOC109093242	LOC109089221		col5a2b	katnal2	cracd
LOC109090432	LOC109092951	LOC109089189		cops3	kcnip2	crb1
LOC109090431	LOC109092900	LOC109089156		cops4	kcnj6	crebbpa
LOC109090420	LOC109092341	LOC109089152		cops9	kcnn1b	crebrf
LOC109090418	LOC109092268	LOC109089071		coro1cb	kctd1	crim1
LOC109090395	LOC109091878	LOC109089046		coro2aa	kctd20	crocc2
LOC109090385	LOC109091835	LOC109088992		cpne1	kctd8	crtc1b
LOC109090384	LOC109091668	LOC109088989		cpne2	kif17	crtc2
LOC109090382	LOC109091163	LOC109088957		cpne3	kif1aa	cry4
LOC109090340	LOC109091011	LOC109088953		cpne4a	kif28	crybb2
LOC109090338	LOC109090858	LOC109088861		cpt1b	kif3cb	cryz
LOC109090319	LOC109090833	LOC109088856		creb3l3a	kif5ab	csf1rb
LOC109090313	LOC109090450	LOC109088855		crebl2	klhl23	csmd2
LOC109090302	LOC109090280	LOC109088804		crebzf	klhl35	csmd3a
LOC109090300	LOC109090039	LOC109088774		cremb	kncn	csrnp3
LOC109090296	LOC109089990	LOC109088773		crfb15	lamb2l	ctnna2
LOC109090295	LOC109089019	LOC109088757		crip3	layna	ctso
LOC109090285	LOC109088937	LOC109088734		crot	ldlrad2	cttnbp2nla
LOC109090267	LOC109088840	LOC109088727		cry1a	leg1.1	cunh3orf70
LOC109090245	LOC109088540	LOC109088720		csgalnact1a	lepa	cxcl18b
LOC109090232	LOC109088535	LOC109088697		cspg4ba	lgals4	cygb1
LOC109090227	LOC109088486	LOC109088619		csrnp1a	lgi1a	dact1
LOC109090225	LOC109088467	LOC109088582		csrnp2	lhfpl3	dand5
LOC109090139	LOC109088231	LOC109088546		cst3	limd1a	dcdc2b
LOC109090111	LOC109087984	LOC109088539		ctbs	lingo1b	dchs1b
LOC109090063	LOC109087823	LOC109088529		cuedc1a	lingo2b	dct
LOC109090043	LOC109087775	LOC109088522		cux1a	lmx1al	dcun1d2b
LOC109090033	LOC109087706	LOC109088513		cxcr3.3	LOC109044832	ddhd1b
LOC109090021	LOC109086971	LOC109088491		cyth3b	LOC109044879	ddx17
LOC109090016	LOC109086776	LOC109088423		cyth4a	LOC109044968	ddx21
LOC109090011	LOC109086733	LOC109088411		dachb	LOC109045038	ddx39b
LOC109089960	LOC109086338	LOC109088406		dao.2	LOC109045060	def6b
LOC109089814	LOC109086046	LOC109088404		dapp1	LOC109045083	def8
LOC109089533	LOC109085996	LOC109088379		dcst2	LOC109045216	dennd2db
LOC109089489	LOC109085784	LOC109088362		ddt	LOC109045319	dennd3a
LOC109089449	LOC109085650	LOC109088343		ddx11	LOC109045336	dennd3b
LOC109089365	LOC109085644	LOC109088326		dedd1	LOC109045422	deptor
LOC109089355	LOC109085586	LOC109088307		def6a	LOC109045467	dgkb
LOC109089329	LOC109085539	LOC109088264		defbl3	LOC109045475	dhx15
LOC109089287	LOC109085519	LOC109088213		dennd2b	LOC109045520	dhx35
LOC109089222	LOC109085476	LOC109088209		dennd2da	LOC109045521	diaph2
LOC109089205	LOC109085243	LOC109088193		dennd5a	LOC109045624	dip2a
LOC109089203	LOC109085138	LOC109088177		depdc7a	LOC109045636	dip2bb
LOC109089132	LOC109085103	LOC109088035		desi1b	LOC109045714	dipk1aa
LOC109089129	LOC109084998	LOC109088015		dgat1a	LOC109045824	dipk1ab
LOC109089126	LOC109084940	LOC109088004		dgcr2	LOC109045861	dixdc1b
LOC109089113	LOC109084910	LOC109087980		dglucy	LOC109045889	dkk2
LOC109089095	LOC109084847	LOC109087971		dguok	LOC109045960	dlc1
LOC109089086	LOC109084598	LOC109087956		dhh	LOC109046020	dld
LOC109089060	LOC109084570	LOC109087884		dhx33	LOC109046124	dlec1
LOC109089057	LOC109084321	LOC109087879		dipk2b	LOC109046199	dlg2
LOC109089054	LOC109083995	LOC109087858		dixdc1a	LOC109046201	dmgdh
LOC109089014	LOC109083904	LOC109087832		dnaaf2	LOC109046218	dmrt1
LOC109089011	LOC109083861	LOC109087824		dnai1.2	LOC109046223	dmrt2b
LOC109089008	LOC109083685	LOC109087793		dnajb2	LOC109046236	dmrt3a
LOC109088996	LOC109083510	LOC109087760		dnajc5aa	LOC109046307	dnaaf1
LOC109088985	LOC109083305	LOC109087722		dnm1b	LOC109046384	dnah10
LOC109088911	LOC109083196	LOC109087686		dnmt3ab	LOC109046480	dnah2
LOC109088904	LOC109082760	LOC109087628		dnph1	LOC109046484	dnah3
LOC109088851	LOC109082716	LOC109087591		dock4	LOC109046488	dnah5
LOC109088850	LOC109082328	LOC109087571		dpp3	LOC109046538	dnah7
LOC109088810	LOC109082324	LOC109087556		dpt	LOC109046546	dnah9
LOC109088803	LOC109081990	LOC109087530		dpys	LOC109046579	dnai3
LOC109088798	LOC109081406	LOC109087440		dram1	LOC109046635	dnai7
LOC109088781	LOC109081333	LOC109087421		drd2a	LOC109046645	dnm3a
LOC109088764	LOC109081157	LOC109087419		dsg2l	LOC109046721	dock10
LOC109088758	LOC109081031	LOC109087362		dusp2	LOC109046829	dock3
LOC109088749	LOC109080899	LOC109087261		dusp23b	LOC109046845	dok7b
LOC109088719	LOC109080695	LOC109087260		dynlrb2	LOC109046927	dpf1
LOC109088620	LOC109080259	LOC109087174		dynlt2b	LOC109046994	dpf3
LOC109088618	LOC109079994	LOC109087170		dyrk1b	LOC109047005	dpy19l1l
LOC109088593	LOC109079911	LOC109087162		dzank1	LOC109047023	dpydb
LOC109088592	LOC109079810	LOC109087154		e4f1	LOC109047084	dpysl3
LOC109088583	LOC109079359	LOC109087122		ebi3	LOC109047088	dpysl5a
LOC109088531	LOC109078787	LOC109087116		efcab1	LOC109047149	dpysl5b
LOC109088518	LOC109078684	LOC109087115		efcc1	LOC109047176	drd3
LOC109088501	LOC109078572	LOC109087101		efna3b	LOC109047233	drd4a
LOC109088500	LOC109078493	LOC109087024		egln2	LOC109047285	dspa
LOC109088496	LOC109078092	LOC109087014		ehbp1l1a	LOC109047413	dst
LOC109088493	LOC109077995	LOC109087003		ehbp1l1b	LOC109047469	dusp27
LOC109088454	LOC109077954	LOC109086989		ehd4	LOC109047485	dusp4
LOC109088451	LOC109077916	LOC109086975		eif2ak1	LOC109047576	dync2li1
LOC109088390	LOC109077670	LOC109086964		eif4a1b	LOC109047580	dynlt5
LOC109088371	LOC109077589	LOC109086941		eif4ebp2	LOC109047645	dyrk2
LOC109088351	LOC109077535	LOC109086868		elapor2b	LOC109047727	dzip1
LOC109088341	LOC109077426	LOC109086857		elmod3	LOC109047775	e2f5
LOC109088337	LOC109076958	LOC109086771		elof1	LOC109047829	ebf1a
LOC109088247	LOC109076842	LOC109086766		elovl6	LOC109047837	echdc3
LOC109088243	LOC109076832	LOC109086725		emd	LOC109047905	eci2
LOC109088198	LOC109076790	LOC109086714		emilin1a	LOC109048010	edil3b
LOC109088185	LOC109076713	LOC109086712		en2a	LOC109048012	ednraa
LOC109088184	LOC109076472	LOC109086706		enpp7.2	LOC109048024	eef1a2
LOC109088179	LOC109076192	LOC109086688		epn3a	LOC109048099	efcab7
LOC109088176	LOC109075893	LOC109086687		epor	LOC109048123	efnb2a
LOC109088150	LOC109075831	LOC109086680		eps15l1a	LOC109048151	efnb2b
LOC109088147	LOC109075712	LOC109086662		eps8l1a	LOC109048154	egln1a
LOC109088144	LOC109075549	LOC109086639		esyt1b	LOC109048161	egr1
LOC109088139	LOC109075509	LOC109086604		evi5a	LOC109048180	egr2b
LOC109088132	LOC109075434	LOC109086573		evi5l	LOC109048199	ehd2b
LOC109088127	LOC109075187	LOC109086522		exoc1	LOC109048211	eif3hb
LOC109088083	LOC109074868	LOC109086512		extl3	LOC109048219	eif4e2rs1
LOC109088077	LOC109074632	LOC109086494		f11r.2	LOC109048306	elk3
LOC109088047	LOC109074618	LOC109086364		fads2	LOC109048381	elmo2
LOC109088034	LOC109074498	LOC109086348		fam102ba	LOC109048470	elmod1
LOC109088008	LOC109074309	LOC109086140		fam120c	LOC109048475	emilin2b
LOC109087998	LOC109073530	LOC109086139		fam135a	LOC109048486	emsy
LOC109087913	LOC109073164	LOC109086113		fam149b1	LOC109048505	engl
LOC109087909	LOC109072999	LOC109086073		fam210ab	LOC109048621	enox2
LOC109087885	LOC109072705	LOC109086042		fam219aa	LOC109048628	entpd5a
LOC109087837	LOC109072323	LOC109086039		fam83hb	LOC109048652	entpd8
LOC109087822	LOC109072262	LOC109086030		fam89b	LOC109048710	eomesb
LOC109087805	LOC109072260	LOC109086020		fancd2	LOC109048830	epas1a
LOC109087800	LOC109072230	LOC109086015		fas	LOC109048915	epb41l2
LOC109087753	LOC109072220	LOC109085992		fblim1	LOC109049056	epdl1
LOC109087613	LOC109072113	LOC109085985		fbxl14b	LOC109049086	epg5
LOC109087495	LOC109071468	LOC109085979		fbxl8	LOC109049119	epha6
LOC109087492	LOC109071419	LOC109085958		fbxw8	LOC109049141	epha7
LOC109087456	LOC109071296	LOC109085939		fcho1	LOC109049238	ephb6
LOC109087397	LOC109071203	LOC109085918		fgf13b	LOC109049315	ephx2
LOC109087393	LOC109071114	LOC109085915		fgf9	LOC109049326	eps8a
LOC109087376	LOC109070902	LOC109085880		fkbp11	LOC109049358	epsti1
LOC109087372	LOC109070854	LOC109085822		fkbp7	LOC109049395	erap2
LOC109087363	LOC109070843	LOC109085817		flot1a	LOC109049489	erc2
LOC109087353	LOC109070771	LOC109085811		flt1	LOC109049542	esr2b
LOC109087313	LOC109070419	LOC109085804		fosl1a	LOC109049670	etnk1
LOC109087264	LOC109070406	LOC109085787		fosl2l	LOC109049702	etv4
LOC109087232	LOC109070272	LOC109085748		foxg1d	LOC109049707	exoc3l2a
LOC109087180	LOC109070142	LOC109085713		foxm1	LOC109049743	exorh
LOC109087136	LOC109070041	LOC109085690		foxo4	LOC109049784	f10
LOC109087018	LOC109069926	LOC109085638		frs2a	LOC109049792	faap100
LOC109086998	LOC109069805	LOC109085628		fscn1b	LOC109049820	fam102bb
LOC109086991	LOC109069358	LOC109085567		fshr	LOC109049826	fam117ba
LOC109086988	LOC109069047	LOC109085553		fstl1b	LOC109049876	fam126b
LOC109086983	LOC109068941	LOC109085533		ftr79	LOC109049915	fam131c
LOC109086962	LOC109068287	LOC109085518		ftr82	LOC109049918	fam13b
LOC109086953	LOC109068187	LOC109085506		ftr83	LOC109049990	fam183a
LOC109086893	LOC109068102	LOC109085448		fuca2	LOC109050016	fam189a1
LOC109086856	LOC109067640	LOC109085440		fuom	LOC109050082	fam204a
LOC109086849	LOC109067531	LOC109085393		furinb	LOC109050092	fam20a
LOC109086803	LOC109067497	LOC109085362		fut8a	LOC109050111	fam20ca
LOC109086801	LOC109067353	LOC109085256		gabarapa	LOC109050112	fam228a
LOC109086798	LOC109067092	LOC109085255		galnt1	LOC109050137	fam49al
LOC109086781	LOC109067042	LOC109085223		gapdhs	LOC109050162	fam78ab
LOC109086768	LOC109066172	LOC109085213		gas7b	LOC109050194	fanci
LOC109086765	LOC109065853	LOC109085174		gata1a	LOC109050212	fank1
LOC109086726	LOC109065798	LOC109085104		gcnt4a	LOC109050239	fbln1
LOC109086681	LOC109065697	LOC109085076		gcnt7	LOC109050265	fbln2
LOC109086678	LOC109065452	LOC109085056		gdpd1	LOC109050294	fbln5
LOC109086677	LOC109065297	LOC109085025		get3	LOC109050310	fbxl22
LOC109086670	LOC109064277	LOC109084992		gfra1a	LOC109050330	fbxo36a
LOC109086667	LOC109064274	LOC109084941		ggh	LOC109050389	fbxo41
LOC109086663	LOC109064102	LOC109084918		ggt5a	LOC109050392	fbxo7
LOC109086617	LOC109064089	LOC109084911		ghrb	LOC109050445	fbxo9
LOC109086563	LOC109064088	LOC109084909		gjb10	LOC109050529	fbxw10
LOC109086423	LOC109064050	LOC109084906		glis2b	LOC109050536	fbxw2
LOC109086363	LOC109063815	LOC109084896		glsa	LOC109050589	fdx1b
LOC109086302	LOC109063557	LOC109084734		glsb	LOC109050600	fgf14
LOC109086127	LOC109063444	LOC109084723		glt1d1	LOC109050811	fgf1a
LOC109086091	LOC109063396	LOC109084708		gltpb	LOC109050815	fgf24
LOC109086066	LOC109062839	LOC109084691		glud1b	LOC109050888	fgf8b
LOC109086029	LOC109062817	LOC109084683		gmfg	LOC109050933	fgfrl1a
LOC109086024	LOC109062785	LOC109084679		gmpr	LOC109050966	fggy
LOC109085991	LOC109062633	LOC109084668		gmpr2	LOC109051041	fhl1a
LOC109085988	LOC109062476	LOC109084624		gnb2	LOC109051071	fkbp5
LOC109085971	LOC109062355	LOC109084620		gng2	LOC109051074	fkbp9
LOC109085933	LOC109062277	LOC109084585		gng7	LOC109051080	foxj1a
LOC109085896	LOC109062273	LOC109084568		gnsa	LOC109051083	foxq2
LOC109085877	LOC109062265	LOC109084566		gp1bb	LOC109051154	frem3
LOC109085820	LOC109061298	LOC109084526		gpr161b	LOC109051171	frmpd2
LOC109085801	LOC109061013	LOC109084505		gpr25	LOC109051180	fstb
LOC109085800	LOC109060984	LOC109084428		gpr63	LOC109051185	fstl4
LOC109085798	LOC109060847	LOC109084427		gpr82	LOC109051210	fxyd5
LOC109085770	LOC109060734	LOC109084421		gpx1b	LOC109051212	fzd4
LOC109085666	LOC109060621	LOC109084412		gria4b	LOC109051258	fzd7a
LOC109085598	LOC109060267	LOC109084369		grin1a	LOC109051305	fzd9a
LOC109085577	LOC109060101	LOC109084335		grk4	LOC109051377	g6pc3
LOC109085534	LOC109060089	LOC109084320		grk6	LOC109051430	gabrb3
LOC109085502	LOC109059863	LOC109084306		grm5b	LOC109051460	gabrb4
LOC109085482	LOC109059854	LOC109084302		gsk3ba	LOC109051514	gabrd
LOC109085408	LOC109059794	LOC109084270		gstt2	LOC109051559	gabrg1
LOC109085392	LOC109059724	LOC109084258		gzm3.3	LOC109051591	gadd45aa
LOC109085360	LOC109059388	LOC109084243		hapln1b	LOC109051613	gas1a
LOC109085359	LOC109059378	LOC109084237		hapln2	LOC109051777	gata2a
LOC109085358	LOC109059269	LOC109084224		has1	LOC109051781	gata6
LOC109085353	LOC109059191	LOC109084205		hcar1-3	LOC109051806	gbe1a
LOC109085316	LOC109059061	LOC109084201		hck	LOC109051836	gc
LOC109085289	LOC109058855	LOC109084196		helz2a	LOC109051842	gcgra
LOC109085221	LOC109058850	LOC109084186		hemgn	LOC109051902	gcn1
LOC109085211	LOC109058848	LOC109084185		herc5.1	LOC109051911	gdf10a
LOC109085169	LOC109058766	LOC109084152		herc5.4	LOC109051969	gdf6a
LOC109085167	LOC109058505	LOC109084104		hfm1	LOC109052118	gdpd4b
LOC109085158	LOC109058313	LOC109084050		hibch	LOC109052127	gfpt2
LOC109085116	LOC109058039	LOC109083992		hif1al2	LOC109052130	gfra1b
LOC109085096	LOC109057759	LOC109083959		hjv	LOC109052165	gfra4a
LOC109085059	LOC109057744	LOC109083914		hlx1	LOC109052179	ghra
LOC109085009	LOC109057642	LOC109083908		hmga1b	LOC109052201	gja4
LOC109084983	LOC109057465	LOC109083880		hmgb3b	LOC109052202	glipr1a
LOC109084978	LOC109057436	LOC109083868		hmgn2	LOC109052258	glmnb
LOC109084974	LOC109057184	LOC109083829		hmgn3	LOC109052260	glod5
LOC109084935	LOC109057102	LOC109083817		hnrnpa0a	LOC109052266	gnaz
LOC109084924	LOC109057019	LOC109083814		hnrnph1	LOC109052311	golga7ba
LOC109084913	LOC109056695	LOC109083778		hnrnph3	LOC109052326	got1l1
LOC109084863	LOC109056604	LOC109083724		hnrnpl	LOC109052330	gpa33a
LOC109084800	LOC109056521	LOC109083720		hnrnpl2	LOC109052376	gpat2
LOC109084798	LOC109056449	LOC109083703		hoxa11a	LOC109052489	gpc3
LOC109084742	LOC109056281	LOC109083679		hoxb10a	LOC109052516	gpm6bb
LOC109084725	LOC109056255	LOC109083605		hoxb9a	LOC109052565	gpr132a
LOC109084718	LOC109055865	LOC109083451		hp1bp3	LOC109052566	gpr143
LOC109084717	LOC109055530	LOC109083444		hps5	LOC109052611	gpr156
LOC109084715	LOC109055325	LOC109083442		hrct1	LOC109052615	gpr26
LOC109084709	LOC109055291	LOC109083441		hsd20b2	LOC109052628	gpr88
LOC109084707	LOC109055026	LOC109083395		hsf5	LOC109052643	gprc5ba
LOC109084701	LOC109054934	LOC109083339		hspa12b	LOC109052648	gpx8
LOC109084682	LOC109054909	LOC109083313		hspb11	LOC109052669	gramd1ba
LOC109084681	LOC109054556	LOC109083310		htra1a	LOC109052764	grem1b
LOC109084671	LOC109054507	LOC109083294		ica1	LOC109052804	grid1a
LOC109084667	LOC109054324	LOC109083281		ifi27.3	LOC109052857	grid2
LOC109084652	LOC109053842	LOC109083253		ifih1	LOC109052932	grik4
LOC109084594	LOC109053766	LOC109083237		ifitm1	LOC109053062	grin2ab
LOC109084591	LOC109053751	LOC109083198		ifnphi3	LOC109053118	grin2da
LOC109084551	LOC109053307	LOC109083194		ift22	LOC109053144	grk7b
LOC109084531	LOC109052901	LOC109083191		ift81	LOC109053253	grm3
LOC109084524	LOC109052752	LOC109083161		igf1	LOC109053284	grpel2
LOC109084520	LOC109052645	LOC109083146		igsf21b	LOC109053286	gsg1l
LOC109084515	LOC109052592	LOC109083136		il11a	LOC109053296	gsx1
LOC109084510	LOC109052588	LOC109083095		il1b	LOC109053327	gtf2b
LOC109084477	LOC109052275	LOC109083017		il1rapl1a	LOC109053359	gucy1a1
LOC109084465	LOC109052044	LOC109083004		il1rl1	LOC109053412	gucy1b1
LOC109084462	LOC109052034	LOC109082981		il22	LOC109053544	guk1b
LOC109084454	LOC109051491	LOC109082904		il6r	LOC109053553	gyg2
LOC109084417	LOC109051208	LOC109082873		ilvbl	LOC109053559	hcfc2
LOC109084414	LOC109051149	LOC109082862		im-7136398	LOC109053645	hdx
LOC109084383	LOC109050967	LOC109082849		impact	LOC109053657	hectd2
LOC109084381	LOC109050945	LOC109082727		ing5a	LOC109053670	hecw1b
LOC109084380	LOC109050865	LOC109082702		inha	LOC109053739	hephl1a
LOC109084299	LOC109050435	LOC109082681		inpp5d	LOC109053753	herc4
LOC109084294	LOC109050015	LOC109082652		inpp5l	LOC109053804	hlfa
LOC109084261	LOC109049875	LOC109082635		ip6k2a	LOC109053807	hmbox1b
LOC109084244	LOC109049713	LOC109082589		ip6k2b	LOC109053810	hmcn2
LOC109084187	LOC109049524	LOC109082588		ipmka	LOC109053825	hmgcra
LOC109084150	LOC109049490	LOC109082585		ipo13b	LOC109053981	hmgxb4a
LOC109084128	LOC109049464	LOC109082581		iqce	LOC109054006	hmox2b
LOC109084025	LOC109049309	LOC109082542		irgf4	LOC109054067	hnrnpa3
LOC109084023	LOC109049237	LOC109082535		irs1	LOC109054138	hoxc3a
LOC109084019	LOC109049234	LOC109082521		irs2a	LOC109054184	hsd17b4
LOC109083958	LOC109049182	LOC109082516		isca1	LOC109054221	hsf1
LOC109083951	LOC109049062	LOC109082506		isl1b	LOC109054297	hspb8
LOC109083950	LOC109048901	LOC109082430		itga1	LOC109054325	htr3a
LOC109083901	LOC109048816	LOC109082407		itga6a	LOC109054344	hykk.2
LOC109083898	LOC109048434	LOC109082405		itgb3b	LOC109054357	ift57
LOC109083894	LOC109048376	LOC109082378		itgb4	LOC109054415	ift80
LOC109083893	LOC109048208	LOC109082340		itk	LOC109054422	igf2a
LOC109083881	LOC109048137	LOC109082336		itln3	LOC109054446	igfbp5b
LOC109083876	LOC109047757	LOC109082335		itpk1a	LOC109054493	igsf11
LOC109083873	LOC109047044	LOC109082333		jak3	LOC109054580	igsf5b
LOC109083864	LOC109046455	LOC109082322		jarid2a	LOC109054606	il15ra
LOC109083851	LOC109046435	LOC109082275		jazf1a	LOC109054615	il1rapl2
LOC109083836	LOC109046091	LOC109082266		jund	LOC109054661	il6
LOC109083828	LOC109045965	LOC109082265		jupb	LOC109054716	il7r
LOC109083793	LOC109045922	LOC109082223		katnip	LOC109054719	inhbb
LOC109083791	LOC109045873	LOC109082166		kcne4	LOC109054865	inpp5kb
LOC109083779	LOC109045857	LOC109082128		kcnj14	LOC109054869	insb
LOC109083699	LOC109045226	LOC109082087		kcnn1a	LOC109054884	intu
LOC109083698	LOC109045032	LOC109081962		kcnq1.2	LOC109054905	ipo4
LOC109083641	LOC109045016	LOC109081923		kcnt1a	LOC109054939	iqch
LOC109083640	kif20a	LOC109081885		kctd6a	LOC109054944	iqgap2
LOC109083631	kalrna	LOC109081849		kctd6b	LOC109055007	iqsec2b
LOC109083616	jagn1a	LOC109081836		kiaa0586	LOC109055049	irak4
LOC109083565	iqgap3	LOC109081826		klf6b	LOC109055088	irf10
LOC109083536	igfbp5a	LOC109081708		klhl41a	LOC109055165	irf1b
LOC109083514	hwa	LOC109081696		kptn	LOC109055215	irf4a
LOC109083494	htr1d	LOC109081655		krt15	LOC109055225	islr2
LOC109083427	hpdl	LOC109081645		krt4	LOC109055243	itga10
LOC109083382	hoxd12a	LOC109081638		lama3	LOC109055264	itga2.2
LOC109083365	hoxc6b	LOC109081615		lats2	LOC109055293	itga9
LOC109083363	hgh1	LOC109081573		ldb2b	LOC109055360	itgb1a
LOC109083311	hdac11	LOC109081562		leap2	LOC109055473	jag1a
LOC109083301	gtf2e1	LOC109081542		lfng	LOC109055474	junba
LOC109083291	gpr39	LOC109081539		lgals3b	LOC109055538	kalrnb
LOC109083275	glra1	LOC109081533		lgalsla	LOC109055581	kaznb
LOC109083270	gle1	LOC109081532		lgi1b	LOC109055588	kcnab2a
LOC109083251	gfm1	LOC109081506		lifra	LOC109055646	kcnb2b
LOC109083239	fth1b	LOC109081495		lim2.2	LOC109055655	kcng2
LOC109083205	fetub	LOC109081480		lin7b	LOC109055716	kcnh1a
LOC109083179	fbxo43	LOC109081397		lmbr1	LOC109055738	kcnh2b
LOC109083162	fam78aa	LOC109081370		lmo4a	LOC109055759	kcnh4a
LOC109083155	enam	LOC109081359		lmx1a	LOC109055760	kcnip4a
LOC109083152	ei24	LOC109081349		lnx2a	LOC109055826	kcnj19a
LOC109083134	dscamb	LOC109081289		LOC109044835	LOC109055827	kcnj3b
LOC109083130	dlgap1a	LOC109081286		LOC109044860	LOC109055830	kcnk13a
LOC109083129	dipk1c	LOC109081281		LOC109044892	LOC109055831	kcnk3b
LOC109083096	dbx1a	LOC109081252		LOC109044909	LOC109055995	kcnt2
LOC109083090	dbr1	LOC109081198		LOC109044930	LOC109056012	kctd16a
LOC109083059	cpne7	LOC109081151		LOC109044936	LOC109056017	kctd16b
LOC109083036	cldn7b	LOC109081149		LOC109044997	LOC109056093	kctd3
LOC109083014	caly	LOC109081080		LOC109045010	LOC109056105	kdm4aa
LOC109082996	cacng7a	LOC109081076		LOC109045012	LOC109056119	khdc4
LOC109082979	cabp5a	LOC109081070		LOC109045028	LOC109056150	kiaa0319
LOC109082962	ca14	LOC109081043		LOC109045033	LOC109056178	kiaa1522
LOC109082929	buc2l	LOC109081029		LOC109045039	LOC109056188	kif16bb
LOC109082906	btbd17b	LOC109081022		LOC109045077	LOC109056204	kif5aa
LOC109082905	bace2	LOC109081006		LOC109045137	LOC109056234	kif6
LOC109082882	arhgef38	LOC109080914		LOC109045172	LOC109056237	kif9
LOC109082865	apln	LOC109080862		LOC109045190	LOC109056258	kirrel1b
LOC109082825	ankrd53	LOC109080856		LOC109045200	LOC109056282	klf12a
LOC109082820	alg9	LOC109080806		LOC109045215	LOC109056290	klf5a
LOC109082803	adcy2a	LOC109080769		LOC109045223	LOC109056318	klhl14
LOC109082793	abi3bpb	LOC109080699		LOC109045243	LOC109056324	klhl4
LOC109082790	zmat2	LOC109080603		LOC109045339	LOC109056387	klhl40b
LOC109082787	zic6	LOC109080590		LOC109045346	LOC109056389	lama1
LOC109082780	zgc-194930	LOC109080582		LOC109045358	LOC109056394	lamb1a
LOC109082773	zgc-194839	LOC109080541		LOC109045360	LOC109056406	lamb2
LOC109082717	zgc-154142	LOC109080529		LOC109045399	LOC109056409	lamc2
LOC109082699	zgc-152891	LOC109080524		LOC109045435	LOC109056432	lbr
LOC109082688	zgc-112964	LOC109080473		LOC109045437	LOC109056465	lbx1a
LOC109082617	zdhhc2	LOC109080466		LOC109045474	LOC109056530	ldb1a
LOC109082606	wnt3	LOC109080458		LOC109045480	LOC109056614	ldhbb
LOC109082557	vsx2	LOC109080455		LOC109045492	LOC109056626	lekr1
LOC109082510	vsig8b	LOC109080404		LOC109045535	LOC109056785	lhfpl2a
LOC109082438	twsg1b	LOC109080398		LOC109045568	LOC109056880	lhx5
LOC109082424	triap1	LOC109080397		LOC109045569	LOC109056968	lifrb
LOC109082419	traf3ip2b	LOC109080325		LOC109045602	LOC109057087	limch1b
LOC109082415	tob1a	LOC109080300		LOC109045605	LOC109057106	lin52
LOC109082414	tmem198b	LOC109080298		LOC109045606	LOC109057250	lin54
LOC109082375	tgm1	LOC109080297		LOC109045611	LOC109057265	lingo3a
LOC109082370	tfa	LOC109080287		LOC109045625	LOC109057290	lmbrd1
LOC109082317	ten1	LOC109080240		LOC109045629	LOC109057366	lmnb2
LOC109082312	tbc1d2	LOC109080227		LOC109045681	LOC109057396	lmod2a
LOC109082292	tatdn2	LOC109080220		LOC109045695	LOC109057407	lnx1
LOC109082282	sytl2a	LOC109080218		LOC109045830	LOC109057448	LOC109044807
LOC109082279	sulf1	LOC109080164		LOC109045892	LOC109057455	LOC109044810
LOC109082242	stx1a	LOC109080147		LOC109045895	LOC109057488	LOC109044815
LOC109082228	st14b	LOC109080140		LOC109045898	LOC109057510	LOC109044817
LOC109082227	sstr3	LOC109080118		LOC109045903	LOC109057548	LOC109044826
LOC109082216	spata13	LOC109080075		LOC109045905	LOC109057577	LOC109044837
LOC109082179	spam1	LOC109080069		LOC109045929	LOC109057607	LOC109044839
LOC109082178	slc13a5a	LOC109080040		LOC109045932	LOC109057608	LOC109044849
LOC109082168	slain1b	LOC109080030		LOC109045947	LOC109057634	LOC109044858
LOC109082159	si-dkey-88l16.3	LOC109080000		LOC109045961	LOC109057687	LOC109044959
LOC109082157	si-dkey-121b10.7	LOC109079985		LOC109045975	LOC109057690	LOC109044973
LOC109082151	si-ch211-245j22.3	LOC109079932		LOC109046029	LOC109057715	LOC109044979
LOC109082148	si-ch211-241j12.4	LOC109079929		LOC109046048	LOC109057725	LOC109044987
LOC109082142	si-ch211-241e1.5	LOC109079917		LOC109046116	LOC109057801	LOC109045015
LOC109082129	si-ch211-202f5.3	LOC109079878		LOC109046121	LOC109057831	LOC109045043
LOC109082112	si-ch211-184m13.4	LOC109079841		LOC109046129	LOC109057959	LOC109045050
LOC109082110	selenoj	LOC109079819		LOC109046132	LOC109058018	LOC109045053
LOC109082088	rxfp3.2b	LOC109079808		LOC109046156	LOC109058032	LOC109045062
LOC109082055	rnf180a	LOC109079793		LOC109046181	LOC109058042	LOC109045066
LOC109082048	ripply2	LOC109079791		LOC109046188	LOC109058096	LOC109045073
LOC109082046	rad54l	LOC109079785		LOC109046211	LOC109058131	LOC109045117
LOC109082040	pts	LOC109079777		LOC109046249	LOC109058143	LOC109045198
LOC109081940	ppef1	LOC109079774		LOC109046255	LOC109058184	LOC109045254
LOC109081915	pmch	LOC109079690		LOC109046298	LOC109058192	LOC109045260
LOC109081871	plscr3b	LOC109079640		LOC109046443	LOC109058193	LOC109045270
LOC109081812	pdzrn3a	LOC109079600		LOC109046456	LOC109058216	LOC109045312
LOC109081799	pdzk1	LOC109079590		LOC109046477	LOC109058224	LOC109045317
LOC109081798	pdlim3b	LOC109079587		LOC109046487	LOC109058263	LOC109045365
LOC109081791	pde12	LOC109079582		LOC109046515	LOC109058304	LOC109045366
LOC109081739	pcsk9	LOC109079579		LOC109046531	LOC109058312	LOC109045367
LOC109081705	pak1	LOC109079578		LOC109046534	LOC109058345	LOC109045377
LOC109081699	obi1	LOC109079560		LOC109046543	LOC109058463	LOC109045388
LOC109081605	nup42	LOC109079528		LOC109046565	LOC109058479	LOC109045393
LOC109081603	npm2b	LOC109079331		LOC109046572	LOC109058597	LOC109045400
LOC109081459	npm2a	LOC109079314		LOC109046576	LOC109058626	LOC109045410
LOC109081452	npas4l	LOC109079231		LOC109046616	LOC109058628	LOC109045415
LOC109081413	nox1	LOC109079202		LOC109046618	LOC109058676	LOC109045430
LOC109081382	nectin1a	LOC109079183		LOC109046657	LOC109058681	LOC109045433
LOC109081368	mxra5b	LOC109079177		LOC109046686	LOC109058704	LOC109045442
LOC109081365	mtrf1	LOC109079136		LOC109046689	LOC109058791	LOC109045459
LOC109081355	mtr	LOC109079117		LOC109046691	LOC109058849	LOC109045500
LOC109081308	magixa	LOC109079099		LOC109046694	LOC109058856	LOC109045518
LOC109081303	LOC122148217	LOC109079080		LOC109046717	LOC109058948	LOC109045542
LOC109081294	LOC122148148	LOC109079072		LOC109046803	LOC109058981	LOC109045571
LOC109081279	LOC122147968	LOC109079041		LOC109046808	LOC109059185	LOC109045585
LOC109081278	LOC122147632	LOC109078972		LOC109046893	LOC109059203	LOC109045596
LOC109081273	LOC122147619	LOC109078968		LOC109046898	LOC109059261	LOC109045620
LOC109081228	LOC122146954	LOC109078957		LOC109046952	LOC109059420	LOC109045630
LOC109081227	LOC122146952	LOC109078940		LOC109046955	LOC109059428	LOC109045643
LOC109081217	LOC122146625	LOC109078835		LOC109046989	LOC109059447	LOC109045646
LOC109081205	LOC122146592	LOC109078819		LOC109047025	LOC109059454	LOC109045657
LOC109081192	LOC122146558	LOC109078807		LOC109047057	LOC109059460	LOC109045661
LOC109081154	LOC122146414	LOC109078750		LOC109047070	LOC109059480	LOC109045664
LOC109081100	LOC122146337	LOC109078749		LOC109047079	LOC109059499	LOC109045668
LOC109081085	LOC122145977	LOC109078746		LOC109047085	LOC109059684	LOC109045671
LOC109081082	LOC122145885	LOC109078733		LOC109047160	LOC109059731	LOC109045683
LOC109081079	LOC122145696	LOC109078713		LOC109047162	LOC109059749	LOC109045685
LOC109081074	LOC122145611	LOC109078700		LOC109047172	LOC109059766	LOC109045687
LOC109081045	LOC122145554	LOC109078691		LOC109047264	LOC109059804	LOC109045698
LOC109081033	LOC122145429	LOC109078643		LOC109047269	LOC109059813	LOC109045699
LOC109080981	LOC122145354	LOC109078633		LOC109047271	LOC109059816	LOC109045732
LOC109080946	LOC122145263	LOC109078612		LOC109047286	LOC109059820	LOC109045773
LOC109080935	LOC122144840	LOC109078608		LOC109047359	LOC109059898	LOC109045793
LOC109080918	LOC122144402	LOC109078563		LOC109047368	LOC109059914	LOC109045804
LOC109080896	LOC122144197	LOC109078546		LOC109047389	LOC109059940	LOC109045810
LOC109080884	LOC122142477	LOC109078480		LOC109047402	LOC109059976	LOC109045816
LOC109080858	LOC122141899	LOC109078451		LOC109047417	LOC109059998	LOC109045825
LOC109080841	LOC122141898	LOC109078384		LOC109047426	LOC109060026	LOC109045842
LOC109080839	LOC122141873	LOC109078308		LOC109047432	LOC109060043	LOC109045885
LOC109080818	LOC122141590	LOC109078295		LOC109047447	LOC109060052	LOC109045888
LOC109080786	LOC122141244	LOC109078290		LOC109047454	LOC109060238	LOC109045923
LOC109080781	LOC122140734	LOC109078284		LOC109047461	LOC109060242	LOC109045950
LOC109080780	LOC122140688	LOC109078265		LOC109047495	LOC109060252	LOC109045963
LOC109080748	LOC122140673	LOC109078253		LOC109047499	LOC109060287	LOC109045977
LOC109080697	LOC122140064	LOC109078157		LOC109047536	LOC109060320	LOC109045983
LOC109080677	LOC122139942	LOC109078138		LOC109047553	LOC109060366	LOC109046082
LOC109080618	LOC122139779	LOC109078057		LOC109047567	LOC109060372	LOC109046107
LOC109080608	LOC122139653	LOC109078050		LOC109047590	LOC109060373	LOC109046120
LOC109080605	LOC122139557	LOC109078030		LOC109047609	LOC109060451	LOC109046149
LOC109080595	LOC122139327	LOC109077962		LOC109047613	LOC109060542	LOC109046164
LOC109080580	LOC122138430	LOC109077940		LOC109047676	LOC109060599	LOC109046170
LOC109080576	LOC122137712	LOC109077892		LOC109047695	LOC109060634	LOC109046177
LOC109080538	LOC122137577	LOC109077829		LOC109047706	LOC109060635	LOC109046183
LOC109080535	LOC122137413	LOC109077634		LOC109047709	LOC109060695	LOC109046185
LOC109080521	LOC122137404	LOC109077601		LOC109047711	LOC109060708	LOC109046189
LOC109080520	LOC122137247	LOC109077574		LOC109047715	LOC109060730	LOC109046216
LOC109080507	LOC122137056	LOC109077555		LOC109047732	LOC109060760	LOC109046263
LOC109080497	LOC122136961	LOC109077542		LOC109047735	LOC109060767	LOC109046268
LOC109080386	LOC122136818	LOC109077475		LOC109047763	LOC109060889	LOC109046274
LOC109080364	LOC122136770	LOC109077405		LOC109047770	LOC109060919	LOC109046288
LOC109080361	LOC122136733	LOC109077373		LOC109047773	LOC109060939	LOC109046322
LOC109080311	LOC122136723	LOC109077333		LOC109047779	LOC109060945	LOC109046324
LOC109080251	LOC122136250	LOC109077241		LOC109047781	LOC109060993	LOC109046325
LOC109080248	LOC122136014	LOC109077223		LOC109047788	LOC109061023	LOC109046364
LOC109080247	LOC122136002	LOC109077201		LOC109047810	LOC109061048	LOC109046381
LOC109080237	LOC122135849	LOC109077194		LOC109047830	LOC109061087	LOC109046398
LOC109080223	LOC122135451	LOC109077190		LOC109047833	LOC109061157	LOC109046406
LOC109080204	LOC122135318	LOC109077159		LOC109047835	LOC109061218	LOC109046421
LOC109080186	LOC122135134	LOC109077139		LOC109047856	LOC109061308	LOC109046430
LOC109080135	LOC122135042	LOC109077094		LOC109047940	LOC109061318	LOC109046433
LOC109080121	LOC122134938	LOC109077092		LOC109047942	LOC109061342	LOC109046438
LOC109080116	LOC122134868	LOC109077091		LOC109047943	LOC109061360	LOC109046475
LOC109080109	LOC122134752	LOC109077080		LOC109047945	LOC109061370	LOC109046486
LOC109080105	LOC122134477	LOC109076953		LOC109047963	LOC109061398	LOC109046493
LOC109080067	LOC122134420	LOC109076949		LOC109047992	LOC109061443	LOC109046498
LOC109080027	LOC122134272	LOC109076892		LOC109047993	LOC109061457	LOC109046503
LOC109079984	LOC122134213	LOC109076858		LOC109048003	LOC109061466	LOC109046507
LOC109079961	LOC122134053	LOC109076836		LOC109048040	LOC109061530	LOC109046514
LOC109079947	LOC109113820	LOC109076799		LOC109048054	LOC109061559	LOC109046532
LOC109079940	LOC109113679	LOC109076766		LOC109048056	LOC109061560	LOC109046547
LOC109079889	LOC109113587	LOC109076732		LOC109048063	LOC109061590	LOC109046550
LOC109079879	LOC109113134	LOC109076694		LOC109048065	LOC109061629	LOC109046569
LOC109079875	LOC109112835	LOC109076664		LOC109048089	LOC109061664	LOC109046571
LOC109079863	LOC109112827	LOC109076576		LOC109048091	LOC109061758	LOC109046583
LOC109079784	LOC109112695	LOC109076573		LOC109048102	LOC109061799	LOC109046597
LOC109079755	LOC109112563	LOC109076458		LOC109048146	LOC109061809	LOC109046612
LOC109079746	LOC109112530	LOC109076436		LOC109048163	LOC109061810	LOC109046693
LOC109079721	LOC109112423	LOC109076406		LOC109048182	LOC109061848	LOC109046696
LOC109079599	LOC109111686	LOC109076380		LOC109048193	LOC109061855	LOC109046747
LOC109079571	LOC109111254	LOC109076368		LOC109048232	LOC109061910	LOC109046750
LOC109079570	LOC109110969	LOC109076359		LOC109048234	LOC109061915	LOC109046761
LOC109079561	LOC109110659	LOC109076348		LOC109048236	LOC109061937	LOC109046768
LOC109079531	LOC109110570	LOC109076339		LOC109048238	LOC109061979	LOC109046772
LOC109079484	LOC109110441	LOC109076306		LOC109048239	LOC109062046	LOC109046778
LOC109079463	LOC109110168	LOC109076290		LOC109048248	LOC109062128	LOC109046832
LOC109079451	LOC109110071	LOC109076283		LOC109048253	LOC109062131	LOC109046835
LOC109079407	LOC109110053	LOC109076076		LOC109048285	LOC109062143	LOC109046846
LOC109079395	LOC109109871	LOC109076068		LOC109048333	LOC109062181	LOC109046861
LOC109079343	LOC109109732	LOC109076049		LOC109048337	LOC109062186	LOC109046899
LOC109079298	LOC109109721	LOC109076012		LOC109048351	LOC109062192	LOC109046910
LOC109079294	LOC109109399	LOC109076009		LOC109048397	LOC109062218	LOC109047021
LOC109079273	LOC109109061	LOC109075983		LOC109048398	LOC109062234	LOC109047029
LOC109079253	LOC109109033	LOC109075924		LOC109048530	LOC109062246	LOC109047140
LOC109079238	LOC109108965	LOC109075910		LOC109048533	LOC109062321	LOC109047153
LOC109079234	LOC109108937	LOC109075905		LOC109048542	LOC109062339	LOC109047164
LOC109079233	LOC109108577	LOC109075845		LOC109048555	LOC109062345	LOC109047169
LOC109079211	LOC109108351	LOC109075829		LOC109048589	LOC109062381	LOC109047185
LOC109079172	LOC109108346	LOC109075790		LOC109048590	LOC109062395	LOC109047208
LOC109079157	LOC109108294	LOC109075785		LOC109048597	LOC109062432	LOC109047215
LOC109079108	LOC109108188	LOC109075745		LOC109048634	LOC109062486	LOC109047222
LOC109078991	LOC109108115	LOC109075735		LOC109048638	LOC109062501	LOC109047247
LOC109078979	LOC109108010	LOC109075719		LOC109048681	LOC109062620	LOC109047273
LOC109078967	LOC109107158	LOC109075624		LOC109048738	LOC109062629	LOC109047274
LOC109078960	LOC109106681	LOC109075599		LOC109048751	LOC109062689	LOC109047323
LOC109078959	LOC109106532	LOC109075578		LOC109048773	LOC109062712	LOC109047352
LOC109078947	LOC109106457	LOC109075550		LOC109048780	LOC109062722	LOC109047398
LOC109078942	LOC109106272	LOC109075545		LOC109048784	LOC109062776	LOC109047399
LOC109078936	LOC109106149	LOC109075518		LOC109048817	LOC109062803	LOC109047400
LOC109078913	LOC109106046	LOC109075498		LOC109048823	LOC109062829	LOC109047424
LOC109078876	LOC109105794	LOC109075479		LOC109048828	LOC109062908	LOC109047453
LOC109078840	LOC109105482	LOC109075474		LOC109048869	LOC109062946	LOC109047463
LOC109078832	LOC109105237	LOC109075471		LOC109048948	LOC109062982	LOC109047477
LOC109078831	LOC109104968	LOC109075430		LOC109048952	LOC109063010	LOC109047503
LOC109078827	LOC109104759	LOC109075397		LOC109048963	LOC109063074	LOC109047505
LOC109078779	LOC109104739	LOC109075385		LOC109048997	LOC109063096	LOC109047527
LOC109078757	LOC109104206	LOC109075376		LOC109048999	LOC109063109	LOC109047589
LOC109078718	LOC109103924	LOC109075326		LOC109049026	LOC109063134	LOC109047594
LOC109078716	LOC109103877	LOC109075309		LOC109049039	LOC109063140	LOC109047598
LOC109078690	LOC109103528	LOC109075276		LOC109049071	LOC109063161	LOC109047605
LOC109078634	LOC109103491	LOC109075261		LOC109049097	LOC109063184	LOC109047607
LOC109078597	LOC109103043	LOC109075248		LOC109049107	LOC109063197	LOC109047612
LOC109078557	LOC109102973	LOC109075233		LOC109049134	LOC109063203	LOC109047620
LOC109078539	LOC109102834	LOC109075104		LOC109049145	LOC109063276	LOC109047650
LOC109078460	LOC109102693	LOC109075005		LOC109049163	LOC109063288	LOC109047665
LOC109078454	LOC109102092	LOC109075001		LOC109049166	LOC109063381	LOC109047682
LOC109078445	LOC109101837	LOC109074990		LOC109049169	LOC109063425	LOC109047685
LOC109078401	LOC109101825	LOC109074968		LOC109049174	LOC109063430	LOC109047719
LOC109078330	LOC109101745	LOC109074949		LOC109049206	LOC109063432	LOC109047731
LOC109078323	LOC109101672	LOC109074945		LOC109049209	LOC109063433	LOC109047769
LOC109078306	LOC109101258	LOC109074899		LOC109049212	LOC109063441	LOC109047784
LOC109078262	LOC109101233	LOC109074891		LOC109049218	LOC109063449	LOC109047814
LOC109078256	LOC109101232	LOC109074883		LOC109049228	LOC109063595	LOC109047828
LOC109078207	LOC109100713	LOC109074877		LOC109049232	LOC109063672	LOC109047841
LOC109078199	LOC109099978	LOC109074873		LOC109049236	LOC109063716	LOC109047908
LOC109078179	LOC109099622	LOC109074867		LOC109049261	LOC109063810	LOC109047946
LOC109078178	LOC109099463	LOC109074825		LOC109049267	LOC109063858	LOC109047947
LOC109078174	LOC109099317	LOC109074775		LOC109049304	LOC109063886	LOC109047989
LOC109078150	LOC109098781	LOC109074767		LOC109049328	LOC109063948	LOC109048000
LOC109078148	LOC109098728	LOC109074763		LOC109049361	LOC109063956	LOC109048025
LOC109078087	LOC109098283	LOC109074756		LOC109049406	LOC109063975	LOC109048032
LOC109078083	LOC109097823	LOC109074712		LOC109049430	LOC109064007	LOC109048061
LOC109078074	LOC109097677	LOC109074709		LOC109049461	LOC109064059	LOC109048096
LOC109078072	LOC109097320	LOC109074702		LOC109049469	LOC109064094	LOC109048143
LOC109078045	LOC109097263	LOC109074694		LOC109049470	LOC109064106	LOC109048148
LOC109078041	LOC109096922	LOC109074613		LOC109049576	LOC109064126	LOC109048165
LOC109078020	LOC109096734	LOC109074592		LOC109049580	LOC109064359	LOC109048166
LOC109078006	LOC109096711	LOC109074572		LOC109049607	LOC109064377	LOC109048171
LOC109077981	LOC109096700	LOC109074545		LOC109049661	LOC109064385	LOC109048196
LOC109077902	LOC109096611	LOC109074490		LOC109049687	LOC109064422	LOC109048231
LOC109077787	LOC109096554	LOC109074487		LOC109049689	LOC109064462	LOC109048242
LOC109077592	LOC109096523	LOC109074482		LOC109049724	LOC109064489	LOC109048272
LOC109077545	LOC109096383	LOC109074448		LOC109049725	LOC109064606	LOC109048276
LOC109077526	LOC109096231	LOC109074435		LOC109049737	LOC109064619	LOC109048283
LOC109077505	LOC109096197	LOC109074423		LOC109049748	LOC109064693	LOC109048288
LOC109077438	LOC109096187	LOC109074416		LOC109049758	LOC109064737	LOC109048293
LOC109077428	LOC109095987	LOC109074361		LOC109049772	LOC109064738	LOC109048314
LOC109077394	LOC109095756	LOC109074333		LOC109049773	LOC109064755	LOC109048338
LOC109077391	LOC109095661	LOC109074321		LOC109049788	LOC109064792	LOC109048352
LOC109077388	LOC109095611	LOC109074279		LOC109049811	LOC109064803	LOC109048367
LOC109077331	LOC109095485	LOC109074247		LOC109049814	LOC109064831	LOC109048396
LOC109077281	LOC109095301	LOC109074246		LOC109049815	LOC109064860	LOC109048412
LOC109077274	LOC109095266	LOC109074206		LOC109049839	LOC109064864	LOC109048435
LOC109077273	LOC109095226	LOC109074099		LOC109049860	LOC109064865	LOC109048440
LOC109077266	LOC109095186	LOC109074091		LOC109049869	LOC109064874	LOC109048443
LOC109077242	LOC109094765	LOC109074070		LOC109049874	LOC109064906	LOC109048451
LOC109077227	LOC109094522	LOC109074037		LOC109049922	LOC109064912	LOC109048480
LOC109077208	LOC109094504	LOC109073990		LOC109049923	LOC109064978	LOC109048578
LOC109077200	LOC109094198	LOC109073965		LOC109049924	LOC109064994	LOC109048593
LOC109077182	LOC109094035	LOC109073915		LOC109049942	LOC109065057	LOC109048654
LOC109077176	LOC109093921	LOC109073908		LOC109049945	LOC109065114	LOC109048671
LOC109077148	LOC109093919	LOC109073858		LOC109049959	LOC109065226	LOC109048675
LOC109077129	LOC109093859	LOC109073856		LOC109049961	LOC109065228	LOC109048686
LOC109077117	LOC109093846	LOC109073834		LOC109049986	LOC109065237	LOC109048713
LOC109077099	LOC109093544	LOC109073801		LOC109049999	LOC109065257	LOC109048779
LOC109077060	LOC109093504	LOC109073697		LOC109050025	LOC109065267	LOC109048785
LOC109077059	LOC109093034	LOC109073591		LOC109050044	LOC109065270	LOC109048787
LOC109077058	LOC109093028	LOC109073572		LOC109050061	LOC109065364	LOC109048791
LOC109077041	LOC109093027	LOC109073564		LOC109050079	LOC109065372	LOC109048794
LOC109077001	LOC109092917	LOC109073542		LOC109050081	LOC109065376	LOC109048802
LOC109076997	LOC109092733	LOC109073535		LOC109050088	LOC109065382	LOC109048805
LOC109076977	LOC109092724	LOC109073519		LOC109050099	LOC109065484	LOC109048821
LOC109076970	LOC109092661	LOC109073510		LOC109050119	LOC109065522	LOC109048827
LOC109076918	LOC109092277	LOC109073485		LOC109050125	LOC109065585	LOC109048839
LOC109076880	LOC109091976	LOC109073431		LOC109050127	LOC109065591	LOC109048849
LOC109076879	LOC109091771	LOC109073413		LOC109050146	LOC109065642	LOC109048868
LOC109076841	LOC109091651	LOC109073411		LOC109050148	LOC109065681	LOC109048872
LOC109076812	LOC109090959	LOC109073397		LOC109050205	LOC109065712	LOC109048874
LOC109076761	LOC109090845	LOC109073395		LOC109050287	LOC109065761	LOC109048899
LOC109076753	LOC109090657	LOC109073393		LOC109050298	LOC109065765	LOC109048908
LOC109076724	LOC109090569	LOC109073381		LOC109050304	LOC109065943	LOC109048910
LOC109076704	LOC109090404	LOC109073378		LOC109050331	LOC109065959	LOC109048951
LOC109076550	LOC109089650	LOC109073377		LOC109050335	LOC109065972	LOC109048965
LOC109076538	LOC109089511	LOC109073371		LOC109050338	LOC109066000	LOC109048966
LOC109076470	LOC109089217	LOC109073323		LOC109050394	LOC109066022	LOC109048974
LOC109076466	LOC109089193	LOC109073275		LOC109050527	LOC109066023	LOC109048989
LOC109076461	LOC109089168	LOC109073264		LOC109050535	LOC109066035	LOC109049001
LOC109076420	LOC109089144	LOC109073249		LOC109050563	LOC109066036	LOC109049011
LOC109076419	LOC109089122	LOC109073248		LOC109050590	LOC109066037	LOC109049030
LOC109076415	LOC109089107	LOC109073235		LOC109050599	LOC109066107	LOC109049082
LOC109076350	LOC109088928	LOC109073197		LOC109050606	LOC109066117	LOC109049087
LOC109076330	LOC109088732	LOC109073191		LOC109050611	LOC109066159	LOC109049095
LOC109076296	LOC109088640	LOC109073176		LOC109050612	LOC109066230	LOC109049103
LOC109076294	LOC109088587	LOC109073157		LOC109050614	LOC109066242	LOC109049127
LOC109076271	LOC109088482	LOC109073132		LOC109050624	LOC109066246	LOC109049142
LOC109076186	LOC109088481	LOC109073077		LOC109050632	LOC109066276	LOC109049148
LOC109076104	LOC109088437	LOC109073056		LOC109050650	LOC109066277	LOC109049164
LOC109076095	LOC109088223	LOC109073051		LOC109050692	LOC109066310	LOC109049171
LOC109076069	LOC109088148	LOC109073047		LOC109050728	LOC109066361	LOC109049184
LOC109076035	LOC109087886	LOC109073035		LOC109050736	LOC109066427	LOC109049216
LOC109075993	LOC109087834	LOC109073023		LOC109050738	LOC109066477	LOC109049262
LOC109075953	LOC109087356	LOC109073011		LOC109050762	LOC109066495	LOC109049305
LOC109075933	LOC109087088	LOC109073010		LOC109050771	LOC109066511	LOC109049344
LOC109075909	LOC109087076	LOC109073002		LOC109050793	LOC109066534	LOC109049354
LOC109075807	LOC109087058	LOC109072973		LOC109050804	LOC109066549	LOC109049388
LOC109075765	LOC109086976	LOC109072950		LOC109050810	LOC109066556	LOC109049401
LOC109075753	LOC109086904	LOC109072933		LOC109050839	LOC109066583	LOC109049402
LOC109075747	LOC109086813	LOC109072909		LOC109050869	LOC109066650	LOC109049411
LOC109075732	LOC109086716	LOC109072851		LOC109050872	LOC109066893	LOC109049432
LOC109075720	LOC109086429	LOC109072800		LOC109050913	LOC109066919	LOC109049434
LOC109075705	LOC109086138	LOC109072772		LOC109050936	LOC109066953	LOC109049454
LOC109075681	LOC109086112	LOC109072769		LOC109050960	LOC109067012	LOC109049467
LOC109075677	LOC109086075	LOC109072764		LOC109051028	LOC109067038	LOC109049485
LOC109075670	LOC109085882	LOC109072750		LOC109051029	LOC109067039	LOC109049501
LOC109075665	LOC109085447	LOC109072725		LOC109051054	LOC109067107	LOC109049508
LOC109075664	LOC109085105	LOC109072712		LOC109051060	LOC109067111	LOC109049514
LOC109075594	LOC109084907	LOC109072697		LOC109051104	LOC109067213	LOC109049517
LOC109075573	LOC109084766	LOC109072573		LOC109051127	LOC109067225	LOC109049531
LOC109075560	LOC109084584	LOC109072545		LOC109051135	LOC109067275	LOC109049535
LOC109075519	LOC109084359	LOC109072498		LOC109051138	LOC109067312	LOC109049601
LOC109075495	LOC109084103	LOC109072465		LOC109051151	LOC109067327	LOC109049616
LOC109075464	LOC109083092	LOC109072451		LOC109051186	LOC109067361	LOC109049618
LOC109075458	LOC109082974	LOC109072450		LOC109051241	LOC109067418	LOC109049631
LOC109075445	LOC109082685	LOC109072428		LOC109051246	LOC109067433	LOC109049660
LOC109075439	LOC109082346	LOC109072411		LOC109051268	LOC109067476	LOC109049662
LOC109075429	LOC109082191	LOC109072316		LOC109051275	LOC109067516	LOC109049674
LOC109075401	LOC109082181	LOC109072302		LOC109051281	LOC109067561	LOC109049688
LOC109075279	LOC109082027	LOC109072288		LOC109051361	LOC109067795	LOC109049700
LOC109075262	LOC109081721	LOC109072268		LOC109051385	LOC109067862	LOC109049703
LOC109075257	LOC109081585	LOC109072264		LOC109051408	LOC109067875	LOC109049735
LOC109075254	LOC109081543	LOC109072249		LOC109051409	LOC109067912	LOC109049754
LOC109075228	LOC109081260	LOC109072234		LOC109051427	LOC109067953	LOC109049771
LOC109075207	LOC109081162	LOC109072213		LOC109051436	LOC109068003	LOC109049794
LOC109075186	LOC109081052	LOC109072169		LOC109051459	LOC109068021	LOC109049799
LOC109075182	LOC109080702	LOC109072154		LOC109051465	LOC109068062	LOC109049802
LOC109075106	LOC109080477	LOC109072133		LOC109051487	LOC109068072	LOC109049808
LOC109075097	LOC109080418	LOC109072096		LOC109051584	LOC109068105	LOC109049823
LOC109075087	LOC109080078	LOC109072095		LOC109051612	LOC109068180	LOC109049828
LOC109075086	LOC109080045	LOC109072089		LOC109051659	LOC109068182	LOC109049851
LOC109075069	LOC109079983	LOC109072082		LOC109051728	LOC109068239	LOC109049852
LOC109075064	LOC109079610	LOC109072078		LOC109051742	LOC109068276	LOC109049866
LOC109075006	LOC109079422	LOC109072025		LOC109051755	LOC109068354	LOC109049880
LOC109074977	LOC109079344	LOC109072021		LOC109051792	LOC109068378	LOC109049881
LOC109074961	LOC109079339	LOC109072009		LOC109051810	LOC109068392	LOC109049947
LOC109074876	LOC109079209	LOC109072005		LOC109051816	LOC109068543	LOC109049965
LOC109074827	LOC109078965	LOC109072002		LOC109051828	LOC109068620	LOC109049977
LOC109074807	LOC109078955	LOC109071965		LOC109051838	LOC109068626	LOC109049982
LOC109074782	LOC109078903	LOC109071944		LOC109051852	LOC109068724	LOC109049987
LOC109074779	LOC109078609	LOC109071913		LOC109051857	LOC109068768	LOC109049988
LOC109074774	LOC109078271	LOC109071908		LOC109051859	LOC109068789	LOC109050006
LOC109074734	LOC109078033	LOC109071906		LOC109051869	LOC109068865	LOC109050034
LOC109074732	LOC109077484	LOC109071904		LOC109051919	LOC109068883	LOC109050052
LOC109074726	LOC109077152	LOC109071881		LOC109051922	LOC109069002	LOC109050064
LOC109074725	LOC109077076	LOC109071791		LOC109051932	LOC109069051	LOC109050066
LOC109074706	LOC109077063	LOC109071690		LOC109051946	LOC109069054	LOC109050073
LOC109074686	LOC109076921	LOC109071651		LOC109051958	LOC109069075	LOC109050074
LOC109074658	LOC109076874	LOC109071641		LOC109051984	LOC109069097	LOC109050094
LOC109074655	LOC109076428	LOC109071637		LOC109052007	LOC109069104	LOC109050128
LOC109074648	LOC109076392	LOC109071605		LOC109052012	LOC109069186	LOC109050132
LOC109074643	LOC109076126	LOC109071574		LOC109052088	LOC109069194	LOC109050159
LOC109074642	LOC109076108	LOC109071568		LOC109052124	LOC109069212	LOC109050163
LOC109074601	LOC109076027	LOC109071564		LOC109052141	LOC109069307	LOC109050168
LOC109074589	LOC109075877	LOC109071551		LOC109052143	LOC109069322	LOC109050181
LOC109074570	LOC109075631	LOC109071546		LOC109052145	LOC109069331	LOC109050187
LOC109074568	LOC109075419	LOC109071463		LOC109052153	LOC109069359	LOC109050192
LOC109074558	LOC109075386	LOC109071418		LOC109052156	LOC109069365	LOC109050199
LOC109074452	LOC109074922	LOC109071375		LOC109052161	LOC109069385	LOC109050208
LOC109074387	LOC109074914	LOC109071338		LOC109052226	LOC109069392	LOC109050229
LOC109074382	LOC109074859	LOC109071337		LOC109052250	LOC109069406	LOC109050240
LOC109074339	LOC109074818	LOC109071295		LOC109052333	LOC109069498	LOC109050241
LOC109074301	LOC109074663	LOC109071288		LOC109052374	LOC109069532	LOC109050259
LOC109074273	LOC109074294	LOC109071219		LOC109052402	LOC109069535	LOC109050277
LOC109074254	LOC109074140	LOC109071206		LOC109052482	LOC109069574	LOC109050289
LOC109074208	LOC109074129	LOC109071204		LOC109052505	LOC109069575	LOC109050308
LOC109074200	LOC109073998	LOC109071131		LOC109052519	LOC109069604	LOC109050314
LOC109074161	LOC109073914	LOC109071112		LOC109052527	LOC109069639	LOC109050340
LOC109074030	LOC109073780	LOC109071074		LOC109052546	LOC109069666	LOC109050354
LOC109074027	LOC109073686	LOC109071062		LOC109052580	LOC109069678	LOC109050376
LOC109073970	LOC109073459	LOC109071031		LOC109052583	LOC109069715	LOC109050441
LOC109073930	LOC109073246	LOC109071023		LOC109052585	LOC109069743	LOC109050542
LOC109073863	LOC109073245	LOC109070952		LOC109052616	LOC109069854	LOC109050545
LOC109073838	LOC109073185	LOC109070922		LOC109052623	LOC109069877	LOC109050562
LOC109073811	LOC109073141	LOC109070911		LOC109052631	LOC109070119	LOC109050576
LOC109073810	LOC109073136	LOC109070896		LOC109052683	LOC109070172	LOC109050588
LOC109073733	LOC109073044	LOC109070894		LOC109052688	LOC109070274	LOC109050634
LOC109073724	LOC109073041	LOC109070878		LOC109052696	LOC109070276	LOC109050639
LOC109073716	LOC109072808	LOC109070871		LOC109052726	LOC109070284	LOC109050645
LOC109073711	LOC109072776	LOC109070828		LOC109052729	LOC109070354	LOC109050653
LOC109073683	LOC109072708	LOC109070816		LOC109052807	LOC109070363	LOC109050659
LOC109073666	LOC109072694	LOC109070805		LOC109052808	LOC109070549	LOC109050673
LOC109073665	LOC109072633	LOC109070802		LOC109052860	LOC109070554	LOC109050677
LOC109073634	LOC109072629	LOC109070747		LOC109052876	LOC109070619	LOC109050715
LOC109073625	LOC109071969	LOC109070732		LOC109052892	LOC109070620	LOC109050761
LOC109073616	LOC109071956	LOC109070728		LOC109052897	LOC109070692	LOC109050834
LOC109073613	LOC109071947	LOC109070714		LOC109052898	LOC109070786	LOC109050846
LOC109073574	LOC109071697	LOC109070688		LOC109052913	LOC109070885	LOC109050861
LOC109073562	LOC109071344	LOC109070679		LOC109052934	LOC109070909	LOC109050879
LOC109073464	LOC109071266	LOC109070673		LOC109052976	LOC109070914	LOC109050884
LOC109073446	LOC109070801	LOC109070639		LOC109053006	LOC109070965	LOC109050912
LOC109073387	LOC109070792	LOC109070611		LOC109053023	LOC109071026	LOC109050942
LOC109073291	LOC109070716	LOC109070583		LOC109053083	LOC109071048	LOC109050962
LOC109073226	LOC109070560	LOC109070570		LOC109053130	LOC109071120	LOC109050964
LOC109073219	LOC109070178	LOC109070538		LOC109053139	LOC109071174	LOC109050975
LOC109073179	LOC109069477	LOC109070516		LOC109053148	LOC109071175	LOC109050985
LOC109073178	LOC109069296	LOC109070489		LOC109053152	LOC109071177	LOC109051003
LOC109073177	LOC109069125	LOC109070482		LOC109053153	LOC109071212	LOC109051006
LOC109073122	LOC109069099	LOC109070444		LOC109053168	LOC109071214	LOC109051020
LOC109073094	LOC109069026	LOC109070401		LOC109053181	LOC109071247	LOC109051045
LOC109073092	LOC109068914	LOC109070371		LOC109053197	LOC109071297	LOC109051051
LOC109073072	LOC109068887	LOC109070364		LOC109053198	LOC109071349	LOC109051053
LOC109073070	LOC109068797	LOC109070342		LOC109053200	LOC109071425	LOC109051070
LOC109073052	LOC109068781	LOC109070341		LOC109053203	LOC109071465	LOC109051078
LOC109073036	LOC109068709	LOC109070340		LOC109053212	LOC109071466	LOC109051102
LOC109073000	LOC109068643	LOC109070337		LOC109053279	LOC109071476	LOC109051133
LOC109072922	LOC109068582	LOC109070318		LOC109053289	LOC109071515	LOC109051137
LOC109072921	LOC109068092	LOC109070271		LOC109053336	LOC109071602	LOC109051142
LOC109072795	LOC109067602	LOC109070266		LOC109053365	LOC109071644	LOC109051144
LOC109072714	LOC109067579	LOC109070255		LOC109053371	LOC109071884	LOC109051145
LOC109072706	LOC109067168	LOC109070228		LOC109053379	LOC109071894	LOC109051159
LOC109072691	LOC109066367	LOC109070224		LOC109053390	LOC109071910	LOC109051173
LOC109072588	LOC109066205	LOC109070223		LOC109053403	LOC109071911	LOC109051184
LOC109072543	LOC109066150	LOC109070146		LOC109053407	LOC109071926	LOC109051209
LOC109072515	LOC109065961	LOC109070107		LOC109053418	LOC109072011	LOC109051217
LOC109072486	LOC109065801	LOC109070104		LOC109053435	LOC109072064	LOC109051243
LOC109072424	LOC109065755	LOC109070083		LOC109053437	LOC109072071	LOC109051245
LOC109072387	LOC109065747	LOC109070054		LOC109053444	LOC109072099	LOC109051252
LOC109072378	LOC109065717	LOC109069964		LOC109053487	LOC109072116	LOC109051270
LOC109072377	LOC109065701	LOC109069958		LOC109053679	LOC109072140	LOC109051282
LOC109072373	LOC109065669	LOC109069949		LOC109053681	LOC109072205	LOC109051291
LOC109072333	LOC109065467	LOC109069919		LOC109053685	LOC109072223	LOC109051318
LOC109072320	LOC109065433	LOC109069901		LOC109053701	LOC109072225	LOC109051325
LOC109072307	LOC109065338	LOC109069865		LOC109053721	LOC109072284	LOC109051366
LOC109072254	LOC109064960	LOC109069847		LOC109053728	LOC109072321	LOC109051380
LOC109072253	LOC109064959	LOC109069801		LOC109053756	LOC109072325	LOC109051406
LOC109072245	LOC109064940	LOC109069754		LOC109053757	LOC109072340	LOC109051417
LOC109072242	LOC109064913	LOC109069737		LOC109053771	LOC109072362	LOC109051473
LOC109072236	LOC109064846	LOC109069712		LOC109053777	LOC109072366	LOC109051515
LOC109072219	LOC109064828	LOC109069691		LOC109053795	LOC109072368	LOC109051540
LOC109072162	LOC109064447	LOC109069638		LOC109053800	LOC109072384	LOC109051544
LOC109072137	LOC109064324	LOC109069627		LOC109053813	LOC109072436	LOC109051547
LOC109072127	LOC109064269	LOC109069614		LOC109053843	LOC109072460	LOC109051577
LOC109072111	LOC109064264	LOC109069595		LOC109053852	LOC109072612	LOC109051579
LOC109072101	LOC109063568	LOC109069531		LOC109053879	LOC109072646	LOC109051600
LOC109072090	LOC109063211	LOC109069500		LOC109053904	LOC109072649	LOC109051605
LOC109072050	LOC109062997	LOC109069491		LOC109053914	LOC109072670	LOC109051628
LOC109071954	LOC109062859	LOC109069459		LOC109053936	LOC109072807	LOC109051631
LOC109071939	LOC109062752	LOC109069443		LOC109053966	LOC109072815	LOC109051647
LOC109071890	LOC109062272	LOC109069426		LOC109053971	LOC109072911	LOC109051648
LOC109071879	LOC109062157	LOC109069374		LOC109053976	LOC109072938	LOC109051652
LOC109071875	LOC109062156	LOC109069217		LOC109053988	LOC109072964	LOC109051663
LOC109071736	LOC109062068	LOC109069202		LOC109053992	LOC109073003	LOC109051685
LOC109071578	LOC109061844	LOC109068995		LOC109054003	LOC109073037	LOC109051706
LOC109071577	LOC109061670	LOC109068973		LOC109054012	LOC109073055	LOC109051722
LOC109071504	LOC109061390	LOC109068889		LOC109054039	LOC109073086	LOC109051746
LOC109071492	LOC109061331	LOC109068870		LOC109054118	LOC109073091	LOC109051827
LOC109071486	LOC109060428	LOC109068739		LOC109054120	LOC109073102	LOC109051853
LOC109071473	LOC109060403	LOC109068682		LOC109054140	LOC109073105	LOC109051855
LOC109071417	LOC109060343	LOC109068679		LOC109054154	LOC109073184	LOC109051868
LOC109071413	LOC109060333	LOC109068678		LOC109054162	LOC109073195	LOC109051913
LOC109071388	LOC109059929	LOC109068651		LOC109054181	LOC109073210	LOC109051914
LOC109071347	LOC109059928	LOC109068584		LOC109054227	LOC109073215	LOC109051916
LOC109071346	LOC109059885	LOC109068433		LOC109054239	LOC109073370	LOC109051917
LOC109071319	LOC109059755	LOC109068255		LOC109054240	LOC109073373	LOC109051955
LOC109071301	LOC109059667	LOC109068230		LOC109054245	LOC109073504	LOC109051956
LOC109071262	LOC109059432	LOC109068148		LOC109054268	LOC109073532	LOC109051977
LOC109071194	LOC109059266	LOC109068141		LOC109054282	LOC109073554	LOC109051978
LOC109071148	LOC109059264	LOC109068120		LOC109054320	LOC109073630	LOC109051982
LOC109071146	LOC109059238	LOC109068097		LOC109054349	LOC109073650	LOC109051983
LOC109071129	LOC109059198	LOC109068063		LOC109054414	LOC109073699	LOC109051994
LOC109071097	LOC109059162	LOC109068034		LOC109054444	LOC109073802	LOC109051998
LOC109071081	LOC109059052	LOC109067996		LOC109054449	LOC109073828	LOC109051999
LOC109071046	LOC109058994	LOC109067994		LOC109054469	LOC109073896	LOC109052011
LOC109070868	LOC109058859	LOC109067989		LOC109054500	LOC109073918	LOC109052017
LOC109070789	LOC109058602	LOC109067950		LOC109054506	LOC109073922	LOC109052021
LOC109070742	LOC109058166	LOC109067915		LOC109054529	LOC109073987	LOC109052026
LOC109070741	LOC109058142	LOC109067898		LOC109054538	LOC109074019	LOC109052039
LOC109070724	LOC109057955	LOC109067859		LOC109054542	LOC109074022	LOC109052048
LOC109070694	LOC109057848	LOC109067798		LOC109054648	LOC109074130	LOC109052060
LOC109070667	LOC109057847	LOC109067625		LOC109054657	LOC109074182	LOC109052095
LOC109070562	LOC109057630	LOC109067613		LOC109054690	LOC109074288	LOC109052122
LOC109070533	LOC109057532	LOC109067567		LOC109054694	LOC109074302	LOC109052132
LOC109070515	LOC109057197	LOC109067533		LOC109054704	LOC109074336	LOC109052136
LOC109070503	LOC109056802	LOC109067472		LOC109054742	LOC109074434	LOC109052142
LOC109070490	LOC109056611	LOC109067468		LOC109054768	LOC109074453	LOC109052144
LOC109070461	LOC109056416	LOC109067451		LOC109054774	LOC109074491	LOC109052155
LOC109070452	LOC109056328	LOC109067439		LOC109054838	LOC109074595	LOC109052157
LOC109070435	LOC109056061	LOC109067423		LOC109054842	LOC109074670	LOC109052159
LOC109070423	LOC109056018	LOC109067381		LOC109054844	LOC109074690	LOC109052163
LOC109070420	LOC109055793	LOC109067376		LOC109054848	LOC109074711	LOC109052187
LOC109070418	LOC109055781	LOC109067363		LOC109054870	LOC109074772	LOC109052204
LOC109070409	LOC109055725	LOC109067362		LOC109054878	LOC109074929	LOC109052205
LOC109070300	LOC109055377	LOC109067320		LOC109054959	LOC109074978	LOC109052216
LOC109070278	LOC109054901	LOC109067319		LOC109054963	LOC109075019	LOC109052232
LOC109070251	LOC109054718	LOC109067317		LOC109054974	LOC109075056	LOC109052249
LOC109070248	LOC109054703	LOC109067300		LOC109055009	LOC109075203	LOC109052252
LOC109070211	LOC109054567	LOC109067184		LOC109055053	LOC109075204	LOC109052264
LOC109070191	LOC109054271	LOC109067148		LOC109055056	LOC109075324	LOC109052274
LOC109070179	LOC109054090	LOC109067129		LOC109055061	LOC109075358	LOC109052298
LOC109070159	LOC109054062	LOC109067108		LOC109055073	LOC109075383	LOC109052306
LOC109070157	LOC109054040	LOC109067094		LOC109055078	LOC109075389	LOC109052308
LOC109070148	LOC109053216	LOC109067072		LOC109055079	LOC109075514	LOC109052332
LOC109070098	LOC109053174	LOC109067047		LOC109055081	LOC109075534	LOC109052343
LOC109070076	LOC109053160	LOC109067023		LOC109055103	LOC109075574	LOC109052355
LOC109069997	LOC109053106	LOC109067020		LOC109055113	LOC109075647	LOC109052361
LOC109069991	LOC109052908	LOC109067000		LOC109055128	LOC109075654	LOC109052375
LOC109069990	LOC109052736	LOC109066976		LOC109055141	LOC109075691	LOC109052378
LOC109069925	LOC109052609	LOC109066927		LOC109055142	LOC109075799	LOC109052381
LOC109069916	LOC109052578	LOC109066905		LOC109055145	LOC109075817	LOC109052390
LOC109069904	LOC109052280	LOC109066901		LOC109055153	LOC109075820	LOC109052399
LOC109069788	LOC109052108	LOC109066892		LOC109055170	LOC109075865	LOC109052409
LOC109069771	LOC109052079	LOC109066848		LOC109055203	LOC109075935	LOC109052457
LOC109069763	LOC109051525	LOC109066833		LOC109055222	LOC109075977	LOC109052463
LOC109069741	LOC109051262	LOC109066811		LOC109055230	LOC109075997	LOC109052469
LOC109069713	LOC109051261	LOC109066809		LOC109055288	LOC109076050	LOC109052499
LOC109069687	LOC109050882	LOC109066759		LOC109055296	LOC109076183	LOC109052511
LOC109069654	LOC109050701	LOC109066750		LOC109055297	LOC109076276	LOC109052512
LOC109069649	LOC109050619	LOC109066739		LOC109055298	LOC109076278	LOC109052515
LOC109069641	LOC109050449	LOC109066654		LOC109055356	LOC109076317	LOC109052518
LOC109069609	LOC109050100	LOC109066644		LOC109055369	LOC109076318	LOC109052532
LOC109069598	LOC109050040	LOC109066631		LOC109055408	LOC109076340	LOC109052545
LOC109069566	LOC109049994	LOC109066617		LOC109055418	LOC109076448	LOC109052548
LOC109069540	LOC109049976	LOC109066615		LOC109055424	LOC109076449	LOC109052552
LOC109069502	LOC109049622	LOC109066488		LOC109055450	LOC109076455	LOC109052555
LOC109069481	LOC109048982	LOC109066482		LOC109055457	LOC109076465	LOC109052570
LOC109069418	LOC109048782	LOC109066469		LOC109055470	LOC109076476	LOC109052571
LOC109069412	LOC109048687	LOC109066432		LOC109055562	LOC109076510	LOC109052613
LOC109069379	LOC109048639	LOC109066396		LOC109055574	LOC109076602	LOC109052625
LOC109069333	LOC109048630	LOC109066351		LOC109055615	LOC109076618	LOC109052635
LOC109069306	LOC109048430	LOC109066324		LOC109055622	LOC109076642	LOC109052649
LOC109069280	LOC109048174	LOC109066322		LOC109055626	LOC109076667	LOC109052664
LOC109069263	LOC109048112	LOC109066317		LOC109055707	LOC109076698	LOC109052670
LOC109069261	LOC109047933	LOC109066300		LOC109055747	LOC109076730	LOC109052675
LOC109069178	LOC109047900	LOC109066292		LOC109055764	LOC109076733	LOC109052707
LOC109069174	LOC109047456	LOC109066212		LOC109055769	LOC109076768	LOC109052718
LOC109069171	LOC109046698	LOC109066196		LOC109055784	LOC109076805	LOC109052766
LOC109069166	LOC109046671	LOC109066180		LOC109055785	LOC109076821	LOC109052781
LOC109069126	LOC109046667	LOC109066173		LOC109055805	LOC109076844	LOC109052792
LOC109069123	LOC109046536	LOC109066157		LOC109055877	LOC109076875	LOC109052795
LOC109069121	LOC109046501	LOC109066119		LOC109055896	LOC109076888	LOC109052827
LOC109069120	LOC109046471	LOC109066090		LOC109055899	LOC109076902	LOC109052838
LOC109069113	LOC109045973	LOC109066027		LOC109055913	LOC109076907	LOC109052840
LOC109069096	LOC109045726	LOC109066015		LOC109055925	LOC109076917	LOC109052842
LOC109069086	LOC109045553	LOC109065995		LOC109055931	LOC109076937	LOC109052844
LOC109069080	LOC109045489	LOC109065929		LOC109055934	LOC109076947	LOC109052852
LOC109069079	LOC109045331	LOC109065894		LOC109055957	LOC109077035	LOC109052856
LOC109069072	LOC109045278	LOC109065888		LOC109056006	LOC109077127	LOC109052859
LOC109069066	LOC109045171	LOC109065880		LOC109056007	LOC109077136	LOC109052889
LOC109069034	LOC109045151	LOC109065879		LOC109056009	LOC109077192	LOC109052893
LOC109069030	LOC109044976	LOC109065841		LOC109056019	LOC109077320	LOC109052895
LOC109069009	LOC109044843	LOC109065838		LOC109056022	LOC109077330	LOC109052900
LOC109068947	lipia	LOC109065834		LOC109056083	LOC109077366	LOC109052916
LOC109068945	lhx8a	LOC109065788		LOC109056109	LOC109077368	LOC109052924
LOC109068907	l1camb	LOC109065776		LOC109056113	LOC109077450	LOC109052929
LOC109068902	kdf1a	LOC109065711		LOC109056114	LOC109077470	LOC109053054
LOC109068886	invs	LOC109065710		LOC109056116	LOC109077536	LOC109053059
LOC109068835	impa2	LOC109065690		LOC109056134	LOC109077576	LOC109053069
LOC109068823	il20ra	LOC109065687		LOC109056139	LOC109077626	LOC109053094
LOC109068762	hnf1ba	LOC109065648		LOC109056230	LOC109077647	LOC109053131
LOC109068745	her11	LOC109065641		LOC109056240	LOC109077897	LOC109053132
LOC109068671	hbaa2	LOC109065635		LOC109056242	LOC109077931	LOC109053157
LOC109068631	gucy2d	LOC109065589		LOC109056372	LOC109077993	LOC109053172
LOC109068612	golga7bb	LOC109065570		LOC109056471	LOC109077996	LOC109053175
LOC109068596	garnl3	LOC109065533		LOC109056482	LOC109078003	LOC109053180
LOC109068514	foxi3a	LOC109065513		LOC109056492	LOC109078037	LOC109053184
LOC109068503	fhdc3	LOC109065512		LOC109056505	LOC109078048	LOC109053195
LOC109068424	fars2	LOC109065507		LOC109056507	LOC109078109	LOC109053217
LOC109068417	eya1	LOC109065485		LOC109056545	LOC109078165	LOC109053236
LOC109068388	eve1	LOC109065463		LOC109056562	LOC109078182	LOC109053267
LOC109068382	dpf2l	LOC109065455		LOC109056605	LOC109078206	LOC109053285
LOC109068365	dnaja3a	LOC109065403		LOC109056620	LOC109078217	LOC109053292
LOC109068361	dmbx1a	LOC109065396		LOC109056628	LOC109078276	LOC109053313
LOC109068349	dlx6a	LOC109065375		LOC109056641	LOC109078291	LOC109053338
LOC109068348	dio2	LOC109065353		LOC109056668	LOC109078321	LOC109053339
LOC109068266	dhdh.1	LOC109065316		LOC109056671	LOC109078367	LOC109053353
LOC109068251	cps1	LOC109065295		LOC109056673	LOC109078430	LOC109053455
LOC109068240	cldnk	LOC109065294		LOC109056686	LOC109078431	LOC109053471
LOC109068236	cldng	LOC109065284		LOC109056723	LOC109078453	LOC109053500
LOC109068186	cldnd1a	LOC109065273		LOC109056777	LOC109078474	LOC109053513
LOC109068184	chrne	LOC109065264		LOC109056779	LOC109078475	LOC109053535
LOC109068183	ccna1	LOC109065259		LOC109056780	LOC109078549	LOC109053545
LOC109068164	ccl19a.2	LOC109065256		LOC109056804	LOC109078553	LOC109053549
LOC109068087	cbln20	LOC109065241		LOC109056836	LOC109078637	LOC109053589
LOC109068031	cbln11	LOC109065234		LOC109056846	LOC109078738	LOC109053630
LOC109067987	cb22h6orf89	LOC109065215		LOC109056881	LOC109078767	LOC109053636
LOC109067970	ca7	LOC109065209		LOC109056901	LOC109078811	LOC109053638
LOC109067954	bnip1a	LOC109065173		LOC109056909	LOC109078812	LOC109053642
LOC109067947	bncr	LOC109065151		LOC109056917	LOC109078826	LOC109053662
LOC109067927	bicdl2	LOC109065135		LOC109056928	LOC109078839	LOC109053664
LOC109067924	atp1b3b	LOC109065119		LOC109056960	LOC109078896	LOC109053684
LOC109067921	atp10b	LOC109065109		LOC109056996	LOC109078962	LOC109053706
LOC109067900	atad5b	LOC109064999		LOC109057000	LOC109078973	LOC109053726
LOC109067848	apoa1b	LOC109064997		LOC109057009	LOC109078980	LOC109053736
LOC109067783	alx1	LOC109064961		LOC109057027	LOC109079129	LOC109053737
LOC109067782	aanat1	LOC109064958		LOC109057050	LOC109079132	LOC109053808
LOC109067716		LOC109064954		LOC109057069	LOC109079164	LOC109053847
LOC109067713		LOC109064949		LOC109057079	LOC109079205	LOC109053856
LOC109067688		LOC109064939		LOC109057132	LOC109079220	LOC109053859
LOC109067684		LOC109064919		LOC109057134	LOC109079225	LOC109053865
LOC109067675		LOC109064893		LOC109057142	LOC109079307	LOC109053867
LOC109067672		LOC109064885		LOC109057219	LOC109079316	LOC109053880
LOC109067665		LOC109064866		LOC109057224	LOC109079326	LOC109053897
LOC109067647		LOC109064854		LOC109057261	LOC109079354	LOC109053930
LOC109067619		LOC109064829		LOC109057287	LOC109079371	LOC109053941
LOC109067615		LOC109064717		LOC109057289	LOC109079381	LOC109053943
LOC109067604		LOC109064703		LOC109057294	LOC109079390	LOC109053949
LOC109067564		LOC109064700		LOC109057378	LOC109079534	LOC109053955
LOC109067534		LOC109064699		LOC109057399	LOC109079568	LOC109053960
LOC109067528		LOC109064641		LOC109057405	LOC109079574	LOC109053975
LOC109067525		LOC109064632		LOC109057459	LOC109079684	LOC109054024
LOC109067523		LOC109064626		LOC109057483	LOC109079748	LOC109054025
LOC109067515		LOC109064607		LOC109057509	LOC109079770	LOC109054034
LOC109067469		LOC109064605		LOC109057529	LOC109079800	LOC109054047
LOC109067441		LOC109064600		LOC109057558	LOC109079809	LOC109054059
LOC109067415		LOC109064575		LOC109057591	LOC109079849	LOC109054066
LOC109067303		LOC109064492		LOC109057603	LOC109079855	LOC109054155
LOC109067286		LOC109064482		LOC109057643	LOC109079874	LOC109054182
LOC109067281		LOC109064409		LOC109057723	LOC109079902	LOC109054197
LOC109067204		LOC109064394		LOC109057750	LOC109079910	LOC109054247
LOC109067201		LOC109064314		LOC109057773	LOC109079986	LOC109054274
LOC109067192		LOC109064292		LOC109057799	LOC109080208	LOC109054275
LOC109067189		LOC109064267		LOC109057803	LOC109080215	LOC109054298
LOC109067158		LOC109064240		LOC109057820	LOC109080288	LOC109054317
LOC109067155		LOC109064188		LOC109057841	LOC109080327	LOC109054342
LOC109067146		LOC109064185		LOC109057860	LOC109080376	LOC109054353
LOC109067128		LOC109064153		LOC109057874	LOC109080434	LOC109054372
LOC109067123		LOC109064136		LOC109057934	LOC109080439	LOC109054384
LOC109067119		LOC109064060		LOC109057936	LOC109080447	LOC109054385
LOC109067118		LOC109064036		LOC109057950	LOC109080462	LOC109054401
LOC109067086		LOC109064023		LOC109057963	LOC109080483	LOC109054430
LOC109067074		LOC109064018		LOC109057990	LOC109080574	LOC109054485
LOC109067049		LOC109064006		LOC109058010	LOC109080594	LOC109054490
LOC109067048		LOC109063991		LOC109058011	LOC109080598	LOC109054499
LOC109067045		LOC109063978		LOC109058024	LOC109080662	LOC109054501
LOC109067017		LOC109063972		LOC109058025	LOC109080674	LOC109054520
LOC109066997		LOC109063969		LOC109058048	LOC109081001	LOC109054524
LOC109066954		LOC109063947		LOC109058064	LOC109081007	LOC109054531
LOC109066939		LOC109063946		LOC109058066	LOC109081027	LOC109054554
LOC109066900		LOC109063928		LOC109058089	LOC109081051	LOC109054562
LOC109066894		LOC109063875		LOC109058092	LOC109081062	LOC109054569
LOC109066881		LOC109063871		LOC109058125	LOC109081068	LOC109054570
LOC109066872		LOC109063870		LOC109058130	LOC109081088	LOC109054604
LOC109066849		LOC109063868		LOC109058150	LOC109081097	LOC109054676
LOC109066841		LOC109063860		LOC109058170	LOC109081140	LOC109054677
LOC109066840		LOC109063826		LOC109058211	LOC109081172	LOC109054723
LOC109066748		LOC109063804		LOC109058229	LOC109081209	LOC109054730
LOC109066734		LOC109063786		LOC109058235	LOC109081296	LOC109054737
LOC109066721		LOC109063766		LOC109058297	LOC109081319	LOC109054741
LOC109066713		LOC109063719		LOC109058338	LOC109081331	LOC109054761
LOC109066709		LOC109063570		LOC109058343	LOC109081334	LOC109054762
LOC109066706		LOC109063538		LOC109058364	LOC109081395	LOC109054779
LOC109066693		LOC109063508		LOC109058419	LOC109081429	LOC109054788
LOC109066668		LOC109063427		LOC109058421	LOC109081430	LOC109054806
LOC109066661		LOC109063426		LOC109058445	LOC109081478	LOC109054819
LOC109066651		LOC109063416		LOC109058451	LOC109081551	LOC109054846
LOC109066640		LOC109063392		LOC109058518	LOC109081578	LOC109054867
LOC109066639		LOC109063364		LOC109058558	LOC109081594	LOC109054883
LOC109066614		LOC109063361		LOC109058578	LOC109081665	LOC109054886
LOC109066596		LOC109063348		LOC109058588	LOC109081666	LOC109054891
LOC109066565		LOC109063319		LOC109058593	LOC109081687	LOC109054894
LOC109066537		LOC109063299		LOC109058608	LOC109081712	LOC109054915
LOC109066536		LOC109063294		LOC109058674	LOC109081731	LOC109054933
LOC109066518		LOC109063279		LOC109058712	LOC109081782	LOC109054956
LOC109066513		LOC109063204		LOC109058736	LOC109081813	LOC109054961
LOC109066484		LOC109063199		LOC109058743	LOC109081866	LOC109054964
LOC109066481		LOC109063173		LOC109058781	LOC109081920	LOC109055003
LOC109066466		LOC109063162		LOC109058782	LOC109081946	LOC109055006
LOC109066464		LOC109063086		LOC109058785	LOC109082022	LOC109055015
LOC109066456		LOC109063078		LOC109058792	LOC109082171	LOC109055035
LOC109066454		LOC109063050		LOC109058810	LOC109082249	LOC109055042
LOC109066446		LOC109063017		LOC109058812	LOC109082276	LOC109055044
LOC109066437		LOC109062996		LOC109058819	LOC109082288	LOC109055058
LOC109066392		LOC109062994		LOC109058842	LOC109082307	LOC109055059
LOC109066386		LOC109062976		LOC109058844	LOC109082344	LOC109055064
LOC109066379		LOC109062974		LOC109058863	LOC109082386	LOC109055067
LOC109066369		LOC109062969		LOC109058868	LOC109082447	LOC109055070
LOC109066327		LOC109062965		LOC109058893	LOC109082538	LOC109055072
LOC109066306		LOC109062958		LOC109058904	LOC109082550	LOC109055084
LOC109066302		LOC109062930		LOC109058940	LOC109082593	LOC109055085
LOC109066285		LOC109062899		LOC109058960	LOC109082694	LOC109055087
LOC109066284		LOC109062884		LOC109058990	LOC109082712	LOC109055122
LOC109066265		LOC109062850		LOC109059015	LOC109082745	LOC109055130
LOC109066264		LOC109062824		LOC109059016	LOC109082756	LOC109055132
LOC109066228		LOC109062761		LOC109059021	LOC109082765	LOC109055147
LOC109066224		LOC109062747		LOC109059023	LOC109082851	LOC109055151
LOC109066192		LOC109062734		LOC109059028	LOC109082953	LOC109055155
LOC109066176		LOC109062711		LOC109059041	LOC109082994	LOC109055156
LOC109066145		LOC109062704		LOC109059075	LOC109083005	LOC109055168
LOC109066123		LOC109062699		LOC109059087	LOC109083021	LOC109055175
LOC109066113		LOC109062672		LOC109059088	LOC109083043	LOC109055178
LOC109066110		LOC109062637		LOC109059109	LOC109083063	LOC109055180
LOC109066093		LOC109062636		LOC109059112	LOC109083254	LOC109055199
LOC109066089		LOC109062616		LOC109059126	LOC109083317	LOC109055250
LOC109066086		LOC109062589		LOC109059131	LOC109083340	LOC109055252
LOC109066082		LOC109062563		LOC109059145	LOC109083373	LOC109055253
LOC109066067		LOC109062562		LOC109059147	LOC109083377	LOC109055255
LOC109066066		LOC109062548		LOC109059150	LOC109083396	LOC109055269
LOC109066055		LOC109062545		LOC109059194	LOC109083397	LOC109055275
LOC109066053		LOC109062526		LOC109059247	LOC109083424	LOC109055282
LOC109066052		LOC109062502		LOC109059277	LOC109083438	LOC109055290
LOC109066040		LOC109062480		LOC109059357	LOC109083447	LOC109055304
LOC109066039		LOC109062477		LOC109059364	LOC109083478	LOC109055305
LOC109066003		LOC109062459		LOC109059385	LOC109083505	LOC109055346
LOC109066001		LOC109062457		LOC109059404	LOC109083539	LOC109055366
LOC109065973		LOC109062453		LOC109059431	LOC109083544	LOC109055372
LOC109065948		LOC109062442		LOC109059473	LOC109083545	LOC109055384
LOC109065877		LOC109062413		LOC109059478	LOC109083556	LOC109055390
LOC109065874		LOC109062408		LOC109059538	LOC109083562	LOC109055405
LOC109065832		LOC109062379		LOC109059542	LOC109083621	LOC109055423
LOC109065813		LOC109062343		LOC109059557	LOC109083653	LOC109055440
LOC109065787		LOC109062334		LOC109059594	LOC109083723	LOC109055444
LOC109065774		LOC109062318		LOC109059658	LOC109083844	LOC109055459
LOC109065716		LOC109062229		LOC109059659	LOC109083886	LOC109055466
LOC109065705		LOC109062208		LOC109059685	LOC109084004	LOC109055535
LOC109065674		LOC109062169		LOC109059697	LOC109084044	LOC109055543
LOC109065670		LOC109062168		LOC109059698	LOC109084108	LOC109055558
LOC109065668		LOC109062166		LOC109059718	LOC109084111	LOC109055559
LOC109065667		LOC109062144		LOC109059733	LOC109084327	LOC109055566
LOC109065666		LOC109062129		LOC109059806	LOC109084336	LOC109055576
LOC109065662		LOC109062117		LOC109059822	LOC109084337	LOC109055590
LOC109065659		LOC109062095		LOC109059888	LOC109084457	LOC109055629
LOC109065625		LOC109062073		LOC109059917	LOC109084547	LOC109055641
LOC109065621		LOC109062060		LOC109059920	LOC109084564	LOC109055651
LOC109065616		LOC109062047		LOC109059923	LOC109084565	LOC109055665
LOC109065614		LOC109062032		LOC109059958	LOC109084590	LOC109055672
LOC109065612		LOC109061971		LOC109059993	LOC109084613	LOC109055698
LOC109065601		LOC109061967		LOC109060055	LOC109084623	LOC109055718
LOC109065584		LOC109061954		LOC109060067	LOC109084642	LOC109055722
LOC109065582		LOC109061934		LOC109060130	LOC109084772	LOC109055743
LOC109065572		LOC109061876		LOC109060131	LOC109084886	LOC109055791
LOC109065567		LOC109061875		LOC109060147	LOC109084895	LOC109055792
LOC109065565		LOC109061874		LOC109060156	LOC109084951	LOC109055814
LOC109065562		LOC109061854		LOC109060168	LOC109085031	LOC109055817
LOC109065530		LOC109061822		LOC109060206	LOC109085122	LOC109055832
LOC109065516		LOC109061813		LOC109060257	LOC109085361	LOC109055864
LOC109065510		LOC109061808		LOC109060301	LOC109085403	LOC109055914
LOC109065493		LOC109061748		LOC109060308	LOC109085412	LOC109055917
LOC109065460		LOC109061719		LOC109060334	LOC109085442	LOC109055919
LOC109065449		LOC109061690		LOC109060339	LOC109085501	LOC109055920
LOC109065444		LOC109061685		LOC109060351	LOC109085531	LOC109055956
LOC109065409		LOC109061636		LOC109060369	LOC109085604	LOC109055961
LOC109065401		LOC109061635		LOC109060379	LOC109085654	LOC109055964
LOC109065320		LOC109061627		LOC109060383	LOC109085739	LOC109055966
LOC109065314		LOC109061501		LOC109060387	LOC109085803	LOC109055983
LOC109065263		LOC109061500		LOC109060407	LOC109085815	LOC109056030
LOC109065208		LOC109061485		LOC109060408	LOC109085938	LOC109056048
LOC109065196		LOC109061483		LOC109060462	LOC109085942	LOC109056053
LOC109065168		LOC109061474		LOC109060541	LOC109085964	LOC109056079
LOC109065155		LOC109061471		LOC109060551	LOC109086033	LOC109056091
LOC109065149		LOC109061465		LOC109060564	LOC109086144	LOC109056128
LOC109065142		LOC109061463		LOC109060577	LOC109086147	LOC109056156
LOC109065106		LOC109061422		LOC109060594	LOC109086157	LOC109056159
LOC109065105		LOC109061418		LOC109060596	LOC109086199	LOC109056171
LOC109065104		LOC109061407		LOC109060623	LOC109086291	LOC109056212
LOC109065081		LOC109061348		LOC109060631	LOC109086591	LOC109056222
LOC109064998		LOC109061337		LOC109060651	LOC109086708	LOC109056224
LOC109064981		LOC109061301		LOC109060667	LOC109087029	LOC109056232
LOC109064979		LOC109061297		LOC109060690	LOC109087120	LOC109056247
LOC109064962		LOC109061275		LOC109060717	LOC109087138	LOC109056253
LOC109064947		LOC109061260		LOC109060794	LOC109087149	LOC109056265
LOC109064941		LOC109061252		LOC109060854	LOC109087286	LOC109056266
LOC109064897		LOC109061224		LOC109060879	LOC109087314	LOC109056270
LOC109064809		LOC109061208		LOC109060883	LOC109087358	LOC109056275
LOC109064754		LOC109061201		LOC109060947	LOC109087493	LOC109056280
LOC109064753		LOC109061153		LOC109060999	LOC109087494	LOC109056291
LOC109064746		LOC109061137		LOC109061037	LOC109087511	LOC109056293
LOC109064705		LOC109061105		LOC109061103	LOC109087588	LOC109056305
LOC109064698		LOC109061104		LOC109061159	LOC109087681	LOC109056314
LOC109064678		LOC109061083		LOC109061176	LOC109087708	LOC109056335
LOC109064655		LOC109061071		LOC109061198	LOC109087727	LOC109056349
LOC109064592		LOC109061055		LOC109061231	LOC109087732	LOC109056350
LOC109064586		LOC109061034		LOC109061267	LOC109087739	LOC109056354
LOC109064581		LOC109060995		LOC109061281	LOC109087741	LOC109056369
LOC109064555		LOC109060992		LOC109061282	LOC109087784	LOC109056375
LOC109064549		LOC109060959		LOC109061299	LOC109087819	LOC109056376
LOC109064546		LOC109060914		LOC109061320	LOC109087890	LOC109056381
LOC109064536		LOC109060867		LOC109061417	LOC109087914	LOC109056383
LOC109064520		LOC109060865		LOC109061436	LOC109087991	LOC109056384
LOC109064511		LOC109060864		LOC109061480	LOC109088050	LOC109056386
LOC109064507		LOC109060839		LOC109061511	LOC109088062	LOC109056452
LOC109064505		LOC109060793		LOC109061517	LOC109088138	LOC109056470
LOC109064502		LOC109060792		LOC109061523	LOC109088154	LOC109056478
LOC109064500		LOC109060779		LOC109061558	LOC109088207	LOC109056488
LOC109064498		LOC109060628		LOC109061572	LOC109088291	LOC109056489
LOC109064490		LOC109060619		LOC109061576	LOC109088296	LOC109056497
LOC109064476		LOC109060613		LOC109061643	LOC109088386	LOC109056511
LOC109064448		LOC109060608		LOC109061659	LOC109088428	LOC109056547
LOC109064436		LOC109060600		LOC109061681	LOC109088480	LOC109056552
LOC109064416		LOC109060580		LOC109061682	LOC109088555	LOC109056558
LOC109064408		LOC109060537		LOC109061687	LOC109088557	LOC109056560
LOC109064391		LOC109060506		LOC109061745	LOC109088578	LOC109056588
LOC109064374		LOC109060489		LOC109061776	LOC109088598	LOC109056589
LOC109064259		LOC109060476		LOC109061825	LOC109088603	LOC109056623
LOC109064247		LOC109060472		LOC109061846	LOC109088608	LOC109056657
LOC109064199		LOC109060459		LOC109061866	LOC109088609	LOC109056663
LOC109064154		LOC109060422		LOC109061883	LOC109088650	LOC109056689
LOC109064098		LOC109060388		LOC109061884	LOC109088707	LOC109056696
LOC109064097		LOC109060353		LOC109061888	LOC109088716	LOC109056733
LOC109064049		LOC109060330		LOC109061939	LOC109088721	LOC109056787
LOC109064045		LOC109060324		LOC109061962	LOC109088922	LOC109056799
LOC109064042		LOC109060275		LOC109061964	LOC109089097	LOC109056800
LOC109064033		LOC109060274		LOC109061975	LOC109089197	LOC109056809
LOC109063926		LOC109060270		LOC109061977	LOC109089237	LOC109056813
LOC109063910		LOC109060263		LOC109062008	LOC109089265	LOC109056842
LOC109063873		LOC109060228		LOC109062019	LOC109089284	LOC109056849
LOC109063801		LOC109060210		LOC109062020	LOC109089312	LOC109056858
LOC109063798		LOC109060209		LOC109062027	LOC109089445	LOC109056864
LOC109063797		LOC109060153		LOC109062086	LOC109089482	LOC109056883
LOC109063744		LOC109060145		LOC109062094	LOC109089577	LOC109056887
LOC109063724		LOC109060102		LOC109062098	LOC109089580	LOC109056894
LOC109063673		LOC109060092		LOC109062138	LOC109089711	LOC109056899
LOC109063625		LOC109060056		LOC109062151	LOC109089847	LOC109056900
LOC109063591		LOC109060034		LOC109062177	LOC109089853	LOC109056926
LOC109063580		LOC109060023		LOC109062185	LOC109089854	LOC109056945
LOC109063540		LOC109060010		LOC109062193	LOC109090013	LOC109056947
LOC109063532		LOC109059991		LOC109062199	LOC109090057	LOC109056953
LOC109063530		LOC109059988		LOC109062209	LOC109090096	LOC109057002
LOC109063527		LOC109059978		LOC109062212	LOC109090101	LOC109057060
LOC109063522		LOC109059959		LOC109062224	LOC109090124	LOC109057066
LOC109063469		LOC109059937		LOC109062241	LOC109090166	LOC109057086
LOC109063462		LOC109059922		LOC109062266	LOC109090312	LOC109057097
LOC109063458		LOC109059909		LOC109062297	LOC109090322	LOC109057098
LOC109063447		LOC109059907		LOC109062314	LOC109090352	LOC109057105
LOC109063446		LOC109059882		LOC109062352	LOC109090388	LOC109057124
LOC109063370		LOC109059855		LOC109062356	LOC109090464	LOC109057144
LOC109063359		LOC109059819		LOC109062369	LOC109090495	LOC109057151
LOC109063352		LOC109059788		LOC109062374	LOC109090528	LOC109057152
LOC109063342		LOC109059765		LOC109062375	LOC109090559	LOC109057160
LOC109063327		LOC109059746		LOC109062377	LOC109090573	LOC109057162
LOC109063326		LOC109059739		LOC109062417	LOC109090602	LOC109057213
LOC109063291		LOC109059735		LOC109062444	LOC109090712	LOC109057214
LOC109063278		LOC109059682		LOC109062446	LOC109090756	LOC109057232
LOC109063257		LOC109059679		LOC109062465	LOC109090828	LOC109057234
LOC109063224		LOC109059662		LOC109062508	LOC109090899	LOC109057259
LOC109063168		LOC109059637		LOC109062511	LOC109090909	LOC109057279
LOC109063164		LOC109059609		LOC109062522	LOC109090961	LOC109057327
LOC109063160		LOC109059591		LOC109062528	LOC109090990	LOC109057341
LOC109063158		LOC109059441		LOC109062571	LOC109090998	LOC109057351
LOC109063148		LOC109059440		LOC109062573	LOC109091020	LOC109057359
LOC109063141		LOC109059397		LOC109062593	LOC109091028	LOC109057367
LOC109063063		LOC109059323		LOC109062606	LOC109091073	LOC109057375
LOC109063054		LOC109059312		LOC109062618	LOC109091091	LOC109057385
LOC109062993		LOC109059288		LOC109062628	LOC109091099	LOC109057390
LOC109062986		LOC109059262		LOC109062687	LOC109091150	LOC109057392
LOC109062984		LOC109059251		LOC109062694	LOC109091180	LOC109057418
LOC109062978		LOC109059249		LOC109062721	LOC109091191	LOC109057439
LOC109062940		LOC109059246		LOC109062726	LOC109091236	LOC109057470
LOC109062939		LOC109059224		LOC109062740	LOC109091237	LOC109057481
LOC109062935		LOC109059215		LOC109062763	LOC109091249	LOC109057484
LOC109062921		LOC109059201		LOC109062764	LOC109091423	LOC109057499
LOC109062918		LOC109059196		LOC109062775	LOC109091435	LOC109057500
LOC109062905		LOC109059189		LOC109062869	LOC109091438	LOC109057501
LOC109062904		LOC109059178		LOC109062882	LOC109091464	LOC109057513
LOC109062901		LOC109059169		LOC109062923	LOC109091521	LOC109057540
LOC109062900		LOC109059076		LOC109062937	LOC109091525	LOC109057552
LOC109062881		LOC109059001		LOC109062999	LOC109091539	LOC109057555
LOC109062877		LOC109058949		LOC109063000	LOC109091574	LOC109057566
LOC109062876		LOC109058922		LOC109063005	LOC109091670	LOC109057574
LOC109062875		LOC109058912		LOC109063006	LOC109091692	LOC109057579
LOC109062873		LOC109058873		LOC109063079	LOC109091705	LOC109057580
LOC109062820		LOC109058860		LOC109063131	LOC109091744	LOC109057583
LOC109062802		LOC109058843		LOC109063139	LOC109091745	LOC109057592
LOC109062795		LOC109058838		LOC109063174	LOC109091780	LOC109057619
LOC109062793		LOC109058818		LOC109063180	LOC109091823	LOC109057652
LOC109062778		LOC109058813		LOC109063187	LOC109091840	LOC109057703
LOC109062774		LOC109058765		LOC109063196	LOC109091854	LOC109057716
LOC109062724		LOC109058758		LOC109063219	LOC109091867	LOC109057747
LOC109062684		LOC109058734		LOC109063266	LOC109091913	LOC109057755
LOC109062681		LOC109058717		LOC109063297	LOC109091929	LOC109057756
LOC109062680		LOC109058713		LOC109063298	LOC109091936	LOC109057810
LOC109062663		LOC109058708		LOC109063300	LOC109091999	LOC109057814
LOC109062634		LOC109058706		LOC109063316	LOC109092000	LOC109057839
LOC109062627		LOC109058693		LOC109063324	LOC109092051	LOC109057900
LOC109062608		LOC109058685		LOC109063332	LOC109092068	LOC109057932
LOC109062598		LOC109058649		LOC109063334	LOC109092311	LOC109057939
LOC109062585		LOC109058641		LOC109063376	LOC109092313	LOC109057968
LOC109062552		LOC109058633		LOC109063417	LOC109092335	LOC109057984
LOC109062470		LOC109058620		LOC109063445	LOC109092490	LOC109057999
LOC109062429		LOC109058600		LOC109063503	LOC109092509	LOC109058008
LOC109062420		LOC109058579		LOC109063520	LOC109092534	LOC109058026
LOC109062396		LOC109058539		LOC109063537	LOC109092588	LOC109058027
LOC109062389		LOC109058535		LOC109063542	LOC109092610	LOC109058052
LOC109062378		LOC109058520		LOC109063549	LOC109092694	LOC109058069
LOC109062353		LOC109058502		LOC109063560	LOC109092742	LOC109058084
LOC109062323		LOC109058500		LOC109063573	LOC109092761	LOC109058106
LOC109062289		LOC109058487		LOC109063586	LOC109092783	LOC109058109
LOC109062227		LOC109058467		LOC109063590	LOC109092832	LOC109058112
LOC109062226		LOC109058436		LOC109063592	LOC109092850	LOC109058118
LOC109062133		LOC109058430		LOC109063594	LOC109092887	LOC109058161
LOC109062092		LOC109058408		LOC109063605	LOC109092903	LOC109058174
LOC109062049		LOC109058400		LOC109063615	LOC109092958	LOC109058180
LOC109062041		LOC109058390		LOC109063626	LOC109093096	LOC109058181
LOC109062025		LOC109058387		LOC109063646	LOC109093154	LOC109058194
LOC109062016		LOC109058366		LOC109063650	LOC109093161	LOC109058202
LOC109061991		LOC109058362		LOC109063659	LOC109093209	LOC109058210
LOC109061989		LOC109058351		LOC109063661	LOC109093221	LOC109058217
LOC109061980		LOC109058327		LOC109063676	LOC109093228	LOC109058218
LOC109061949		LOC109058321		LOC109063688	LOC109093322	LOC109058225
LOC109061936		LOC109058278		LOC109063691	LOC109093469	LOC109058228
LOC109061905		LOC109058273		LOC109063695	LOC109093491	LOC109058233
LOC109061886		LOC109058250		LOC109063750	LOC109093498	LOC109058241
LOC109061838		LOC109058209		LOC109063820	LOC109093513	LOC109058258
LOC109061831		LOC109058196		LOC109063835	LOC109093562	LOC109058277
LOC109061817		LOC109058135		LOC109063842	LOC109093642	LOC109058299
LOC109061767		LOC109058116		LOC109063892	LOC109093713	LOC109058302
LOC109061749		LOC109058107		LOC109063914	LOC109093767	LOC109058319
LOC109061741		LOC109058088		LOC109063937	LOC109093905	LOC109058322
LOC109061726		LOC109058061		LOC109064005	LOC109093909	LOC109058332
LOC109061706		LOC109058054		LOC109064015	LOC109094039	LOC109058347
LOC109061650		LOC109058004		LOC109064055	LOC109094109	LOC109058365
LOC109061619		LOC109057967		LOC109064061	LOC109094121	LOC109058392
LOC109061610		LOC109057943		LOC109064200	LOC109094244	LOC109058396
LOC109061498		LOC109057926		LOC109064232	LOC109094254	LOC109058438
LOC109061496		LOC109057904		LOC109064250	LOC109094293	LOC109058478
LOC109061408		LOC109057899		LOC109064254	LOC109094406	LOC109058496
LOC109061378		LOC109057845		LOC109064299	LOC109094447	LOC109058534
LOC109061355		LOC109057842		LOC109064317	LOC109094465	LOC109058568
LOC109061333		LOC109057767		LOC109064343	LOC109094466	LOC109058590
LOC109061307		LOC109057753		LOC109064387	LOC109094471	LOC109058609
LOC109061292		LOC109057741		LOC109064407	LOC109094498	LOC109058630
LOC109061238		LOC109057732		LOC109064421	LOC109094554	LOC109058635
LOC109061163		LOC109057728		LOC109064464	LOC109094615	LOC109058638
LOC109061149		LOC109057707		LOC109064466	LOC109094639	LOC109058642
LOC109061109		LOC109057700		LOC109064470	LOC109094640	LOC109058652
LOC109061092		LOC109057694		LOC109064497	LOC109094676	LOC109058667
LOC109061070		LOC109057688		LOC109064504	LOC109094688	LOC109058671
LOC109061040		LOC109057675		LOC109064552	LOC109094711	LOC109058679
LOC109060991		LOC109057662		LOC109064616	LOC109094752	LOC109058683
LOC109060979		LOC109057649		LOC109064618	LOC109094806	LOC109058684
LOC109060900		LOC109057618		LOC109064653	LOC109094854	LOC109058687
LOC109060898		LOC109057595		LOC109064663	LOC109095042	LOC109058691
LOC109060881		LOC109057541		LOC109064687	LOC109095065	LOC109058700
LOC109060872		LOC109057539		LOC109064690	LOC109095189	LOC109058714
LOC109060835		LOC109057492		LOC109064692	LOC109095204	LOC109058737
LOC109060801		LOC109057478		LOC109064696	LOC109095224	LOC109058741
LOC109060748		LOC109057477		LOC109064710	LOC109095254	LOC109058769
LOC109060745		LOC109057463		LOC109064721	LOC109095290	LOC109058790
LOC109060744		LOC109057393		LOC109064751	LOC109095300	LOC109058827
LOC109060735		LOC109057384		LOC109064799	LOC109095378	LOC109058839
LOC109060698		LOC109057368		LOC109064814	LOC109095438	LOC109058879
LOC109060668		LOC109057362		LOC109064815	LOC109095570	LOC109058896
LOC109060593		LOC109057300		LOC109064856	LOC109095617	LOC109058918
LOC109060592		LOC109057292		LOC109064880	LOC109095645	LOC109058930
LOC109060591		LOC109057269		LOC109064896	LOC109095650	LOC109058931
LOC109060573		LOC109057228		LOC109064900	LOC109095674	LOC109058941
LOC109060560		LOC109057215		LOC109064932	LOC109095688	LOC109058946
LOC109060553		LOC109057208		LOC109064972	LOC109095716	LOC109058964
LOC109060482		LOC109057177		LOC109065003	LOC109095779	LOC109058972
LOC109060474		LOC109057164		LOC109065045	LOC109095785	LOC109059012
LOC109060470		LOC109057141		LOC109065047	LOC109095905	LOC109059014
LOC109060466		LOC109057089		LOC109065150	LOC109095917	LOC109059019
LOC109060436		LOC109057088		LOC109065153	LOC109095940	LOC109059036
LOC109060427		LOC109057072		LOC109065154	LOC109096150	LOC109059045
LOC109060423		LOC109057056		LOC109065157	LOC109096210	LOC109059062
LOC109060392		LOC109057047		LOC109065171	LOC109096211	LOC109059077
LOC109060380		LOC109057035		LOC109065212	LOC109096218	LOC109059119
LOC109060367		LOC109057031		LOC109065213	LOC109096227	LOC109059124
LOC109060355		LOC109056991		LOC109065229	LOC109096234	LOC109059136
LOC109060350		LOC109056986		LOC109065232	LOC109096238	LOC109059152
LOC109060331		LOC109056956		LOC109065333	LOC109096252	LOC109059156
LOC109060313		LOC109056895		LOC109065342	LOC109096275	LOC109059157
LOC109060312		LOC109056884		LOC109065385	LOC109096277	LOC109059197
LOC109060311		LOC109056841		LOC109065404	LOC109096280	LOC109059212
LOC109060302		LOC109056806		LOC109065405	LOC109096314	LOC109059213
LOC109060285		LOC109056731		LOC109065471	LOC109096403	LOC109059214
LOC109060283		LOC109056713		LOC109065494	LOC109096456	LOC109059257
LOC109060282		LOC109056636		LOC109065517	LOC109096507	LOC109059265
LOC109060268		LOC109056632		LOC109065527	LOC109096525	LOC109059285
LOC109060249		LOC109056610		LOC109065532	LOC109096592	LOC109059341
LOC109060235		LOC109056595		LOC109065576	LOC109096718	LOC109059389
LOC109060163		LOC109056569		LOC109065580	LOC109096799	LOC109059446
LOC109060158		LOC109056550		LOC109065583	LOC109096812	LOC109059450
LOC109060132		LOC109056519		LOC109065586	LOC109096841	LOC109059459
LOC109060128		LOC109056415		LOC109065619	LOC109096955	LOC109059490
LOC109060115		LOC109056413		LOC109065653	LOC109096956	LOC109059512
LOC109060068		LOC109056358		LOC109065689	LOC109096966	LOC109059531
LOC109059987		LOC109056297		LOC109065694	LOC109096996	LOC109059539
LOC109059986		LOC109056252		LOC109065730	LOC109097032	LOC109059558
LOC109059935		LOC109056198		LOC109065738	LOC109097033	LOC109059560
LOC109059926		LOC109056167		LOC109065740	LOC109097084	LOC109059568
LOC109059904		LOC109056155		LOC109065745	LOC109097098	LOC109059570
LOC109059871		LOC109056147		LOC109065750	LOC109097117	LOC109059607
LOC109059869		LOC109056103		LOC109065754	LOC109097125	LOC109059608
LOC109059821		LOC109056102		LOC109065775	LOC109097211	LOC109059666
LOC109059803		LOC109056078		LOC109065844	LOC109097270	LOC109059695
LOC109059759		LOC109055965		LOC109065872	LOC109097274	LOC109059707
LOC109059756		LOC109055942		LOC109065920	LOC109097382	LOC109059714
LOC109059747		LOC109055898		LOC109065974	LOC109097446	LOC109059721
LOC109059711		LOC109055863		LOC109065994	LOC109097447	LOC109059742
LOC109059703		LOC109055844		LOC109066007	LOC109097467	LOC109059786
LOC109059702		LOC109055842		LOC109066008	LOC109097478	LOC109059809
LOC109059700		LOC109055825		LOC109066009	LOC109097501	LOC109059824
LOC109059587		LOC109055822		LOC109066020	LOC109097602	LOC109059853
LOC109059586		LOC109055754		LOC109066032	LOC109097603	LOC109059857
LOC109059562		LOC109055745		LOC109066045	LOC109097630	LOC109059873
LOC109059519		LOC109055740		LOC109066047	LOC109097667	LOC109059895
LOC109059494		LOC109055721		LOC109066048	LOC109097818	LOC109059903
LOC109059352		LOC109055717		LOC109066054	LOC109097822	LOC109059906
LOC109059351		LOC109055713		LOC109066057	LOC109097942	LOC109059921
LOC109059346		LOC109055660		LOC109066062	LOC109097982	LOC109059933
LOC109059339		LOC109055644		LOC109066087	LOC109098001	LOC109059950
LOC109059320		LOC109055634		LOC109066088	LOC109098088	LOC109059956
LOC109059319		LOC109055625		LOC109066101	LOC109098149	LOC109059962
LOC109059284		LOC109055617		LOC109066102	LOC109098242	LOC109059974
LOC109059276		LOC109055597		LOC109066137	LOC109098288	LOC109059977
LOC109059151		LOC109055553		LOC109066146	LOC109098296	LOC109059989
LOC109059125		LOC109055526		LOC109066185	LOC109098384	LOC109060001
LOC109059120		LOC109055509		LOC109066187	LOC109098404	LOC109060022
LOC109059108		LOC109055435		LOC109066190	LOC109098430	LOC109060035
LOC109059090		LOC109055434		LOC109066218	LOC109098442	LOC109060072
LOC109059086		LOC109055425		LOC109066269	LOC109098458	LOC109060087
LOC109059084		LOC109055422		LOC109066279	LOC109098464	LOC109060091
LOC109059051		LOC109055411		LOC109066280	LOC109098541	LOC109060109
LOC109059047		LOC109055398		LOC109066299	LOC109098548	LOC109060110
LOC109059035		LOC109055370		LOC109066313	LOC109098753	LOC109060117
LOC109059031		LOC109055358		LOC109066314	LOC109098786	LOC109060118
LOC109059020		LOC109055352		LOC109066315	LOC109098805	LOC109060126
LOC109059017		LOC109055311		LOC109066336	LOC109098828	LOC109060148
LOC109058997		LOC109055306		LOC109066353	LOC109098881	LOC109060160
LOC109058992		LOC109055287		LOC109066363	LOC109098930	LOC109060172
LOC109058984		LOC109055244		LOC109066370	LOC109098989	LOC109060187
LOC109058969		LOC109055236		LOC109066376	LOC109099030	LOC109060192
LOC109058928		LOC109055220		LOC109066389	LOC109099063	LOC109060196
LOC109058906		LOC109055182		LOC109066391	LOC109099083	LOC109060208
LOC109058889		LOC109055177		LOC109066408	LOC109099133	LOC109060215
LOC109058882		LOC109055176		LOC109066409	LOC109099137	LOC109060231
LOC109058869		LOC109055111		LOC109066416	LOC109099152	LOC109060247
LOC109058833		LOC109055099		LOC109066417	LOC109099216	LOC109060264
LOC109058830		LOC109055098		LOC109066447	LOC109099233	LOC109060284
LOC109058815		LOC109055089		LOC109066465	LOC109099258	LOC109060309
LOC109058808		LOC109055048		LOC109066486	LOC109099272	LOC109060317
LOC109058783		LOC109055013		LOC109066504	LOC109099274	LOC109060347
LOC109058780		LOC109055000		LOC109066526	LOC109099283	LOC109060370
LOC109058778		LOC109054998		LOC109066662	LOC109099294	LOC109060386
LOC109058735		LOC109054988		LOC109066672	LOC109099299	LOC109060406
LOC109058726		LOC109054976		LOC109066719	LOC109099369	LOC109060410
LOC109058725		LOC109054936		LOC109066812	LOC109099390	LOC109060434
LOC109058651		LOC109054931		LOC109066820	LOC109099441	LOC109060455
LOC109058650		LOC109054899		LOC109066867	LOC109099470	LOC109060473
LOC109058645		LOC109054893		LOC109066880	LOC109099511	LOC109060488
LOC109058603		LOC109054874		LOC109066917	LOC109099518	LOC109060496
LOC109058585		LOC109054834		LOC109066928	LOC109099542	LOC109060508
LOC109058577		LOC109054832		LOC109066971	LOC109099585	LOC109060535
LOC109058576		LOC109054825		LOC109066972	LOC109099628	LOC109060552
LOC109058550		LOC109054821		LOC109067019	LOC109099658	LOC109060555
LOC109058538		LOC109054777		LOC109067053	LOC109099662	LOC109060563
LOC109058533		LOC109054776		LOC109067059	LOC109099664	LOC109060569
LOC109058513		LOC109054756		LOC109067076	LOC109099670	LOC109060598
LOC109058512		LOC109054740		LOC109067103	LOC109099719	LOC109060618
LOC109058511		LOC109054739		LOC109067147	LOC109099755	LOC109060691
LOC109058503		LOC109054706		LOC109067179	LOC109099761	LOC109060697
LOC109058474		LOC109054688		LOC109067196	LOC109099857	LOC109060713
LOC109058464		LOC109054682		LOC109067203	LOC109099859	LOC109060739
LOC109058428		LOC109054679		LOC109067205	LOC109099872	LOC109060740
LOC109058422		LOC109054659		LOC109067271	LOC109099950	LOC109060751
LOC109058391		LOC109054643		LOC109067307	LOC109099964	LOC109060754
LOC109058370		LOC109054611		LOC109067309	LOC109100043	LOC109060781
LOC109058369		LOC109054596		LOC109067352	LOC109100104	LOC109060789
LOC109058358		LOC109054534		LOC109067398	LOC109100114	LOC109060808
LOC109058355		LOC109054498		LOC109067434	LOC109100170	LOC109060833
LOC109058340		LOC109054488		LOC109067481	LOC109100287	LOC109060838
LOC109058334		LOC109054461		LOC109067524	LOC109100307	LOC109060855
LOC109058298		LOC109054436		LOC109067554	LOC109100318	LOC109060912
LOC109058288		LOC109054365		LOC109067605	LOC109100394	LOC109060922
LOC109058280		LOC109054359		LOC109067607	LOC109100425	LOC109060930
LOC109058259		LOC109054336		LOC109067648	LOC109100436	LOC109060942
LOC109058243		LOC109054326		LOC109067656	LOC109100440	LOC109060944
LOC109058223		LOC109054253		LOC109067663	LOC109100448	LOC109060953
LOC109058167		LOC109054252		LOC109067664	LOC109100468	LOC109060958
LOC109058165		LOC109054241		LOC109067666	LOC109100544	LOC109060996
LOC109058163		LOC109054231		LOC109067679	LOC109100663	LOC109061032
LOC109058158		LOC109054210		LOC109067682	LOC109100756	LOC109061043
LOC109058151		LOC109054199		LOC109067695	LOC109100805	LOC109061121
LOC109058094		LOC109054195		LOC109067720	LOC109100807	LOC109061155
LOC109058077		LOC109054133		LOC109067828	LOC109100809	LOC109061160
LOC109058062		LOC109054117		LOC109067881	LOC109100819	LOC109061178
LOC109058035		LOC109054068		LOC109067911	LOC109100860	LOC109061190
LOC109058021		LOC109054052		LOC109067913	LOC109100906	LOC109061200
LOC109058015		LOC109054041		LOC109067925	LOC109100956	LOC109061210
LOC109058003		LOC109053998		LOC109067945	LOC109100967	LOC109061217
LOC109058001		LOC109053997		LOC109067967	LOC109101030	LOC109061219
LOC109057992		LOC109053994		LOC109067976	LOC109101108	LOC109061248
LOC109057987		LOC109053974		LOC109067980	LOC109101149	LOC109061250
LOC109057983		LOC109053961		LOC109067997	LOC109101154	LOC109061254
LOC109057981		LOC109053950		LOC109068080	LOC109101157	LOC109061263
LOC109057979		LOC109053947		LOC109068113	LOC109101168	LOC109061269
LOC109057961		LOC109053924		LOC109068130	LOC109101295	LOC109061326
LOC109057953		LOC109053888		LOC109068135	LOC109101380	LOC109061366
LOC109057948		LOC109053882		LOC109068170	LOC109101391	LOC109061368
LOC109057945		LOC109053872		LOC109068193	LOC109101397	LOC109061376
LOC109057918		LOC109053827		LOC109068202	LOC109101418	LOC109061405
LOC109057907		LOC109053786		LOC109068233	LOC109101431	LOC109061416
LOC109057888		LOC109053754		LOC109068256	LOC109101459	LOC109061427
LOC109057882		LOC109053748		LOC109068258	LOC109101517	LOC109061429
LOC109057876		LOC109053746		LOC109068269	LOC109101601	LOC109061430
LOC109057854		LOC109053741		LOC109068285	LOC109101658	LOC109061437
LOC109057853		LOC109053731		LOC109068335	LOC109101727	LOC109061444
LOC109057851		LOC109053717		LOC109068336	LOC109101769	LOC109061449
LOC109057760		LOC109053715		LOC109068347	LOC109101781	LOC109061450
LOC109057734		LOC109053699		LOC109068355	LOC109101840	LOC109061454
LOC109057685		LOC109053674		LOC109068371	LOC109101878	LOC109061460
LOC109057666		LOC109053673		LOC109068447	LOC109101886	LOC109061473
LOC109057664		LOC109053595		LOC109068451	LOC109101989	LOC109061482
LOC109057648		LOC109053496		LOC109068581	LOC109102000	LOC109061506
LOC109057647		LOC109053448		LOC109068604	LOC109102011	LOC109061518
LOC109057599		LOC109053414		LOC109068634	LOC109102013	LOC109061557
LOC109057596		LOC109053408		LOC109068636	LOC109102023	LOC109061563
LOC109057556		LOC109053405		LOC109068637	LOC109102039	LOC109061566
LOC109057507		LOC109053399		LOC109068639	LOC109102068	LOC109061570
LOC109057505		LOC109053380		LOC109068760	LOC109102172	LOC109061574
LOC109057504		LOC109053363		LOC109068761	LOC109102181	LOC109061575
LOC109057498		LOC109053362		LOC109068771	LOC109102267	LOC109061585
LOC109057493		LOC109053360		LOC109068780	LOC109102275	LOC109061644
LOC109057486		LOC109053326		LOC109068785	LOC109102305	LOC109061646
LOC109057454		LOC109053320		LOC109068844	LOC109102337	LOC109061647
LOC109057370		LOC109053315		LOC109068848	LOC109102351	LOC109061652
LOC109057352		LOC109053310		LOC109068875	LOC109102378	LOC109061653
LOC109057291		LOC109053297		LOC109068913	LOC109102402	LOC109061655
LOC109057286		LOC109053294		LOC109068928	LOC109102428	LOC109061662
LOC109057272		LOC109053290		LOC109068946	LOC109102432	LOC109061665
LOC109057221		LOC109053275		LOC109069004	LOC109102437	LOC109061674
LOC109057191		LOC109053270		LOC109069010	LOC109102442	LOC109061676
LOC109057182		LOC109053261		LOC109069036	LOC109102452	LOC109061692
LOC109057175		LOC109053235		LOC109069064	LOC109102465	LOC109061696
LOC109057173		LOC109053222		LOC109069065	LOC109102519	LOC109061702
LOC109057171		LOC109053128		LOC109069089	LOC109102585	LOC109061710
LOC109057130		LOC109053124		LOC109069111	LOC109102598	LOC109061714
LOC109057125		LOC109053112		LOC109069112	LOC109102694	LOC109061715
LOC109057119		LOC109053098		LOC109069118	LOC109102794	LOC109061716
LOC109057116		LOC109053093		LOC109069159	LOC109102797	LOC109061718
LOC109057103		LOC109053088		LOC109069176	LOC109102841	LOC109061720
LOC109057081		LOC109053053		LOC109069192	LOC109102880	LOC109061731
LOC109057068		LOC109053038		LOC109069207	LOC109102924	LOC109061742
LOC109057059		LOC109053025		LOC109069213	LOC109102931	LOC109061743
LOC109057026		LOC109052899		LOC109069215	LOC109102972	LOC109061746
LOC109057016		LOC109052890		LOC109069219	LOC109103013	LOC109061747
LOC109057015		LOC109052886		LOC109069288	LOC109103014	LOC109061777
LOC109057014		LOC109052830		LOC109069315	LOC109103076	LOC109061788
LOC109057011		LOC109052805		LOC109069323	LOC109103126	LOC109061797
LOC109057005		LOC109052801		LOC109069334	LOC109103174	LOC109061804
LOC109056962		LOC109052782		LOC109069380	LOC109103230	LOC109061849
LOC109056951		LOC109052759		LOC109069417	LOC109103315	LOC109061862
LOC109056950		LOC109052756		LOC109069435	LOC109103360	LOC109061868
LOC109056942		LOC109052739		LOC109069436	LOC109103374	LOC109061873
LOC109056940		LOC109052679		LOC109069439	LOC109103376	LOC109061878
LOC109056934		LOC109052668		LOC109069444	LOC109103388	LOC109061879
LOC109056933		LOC109052662		LOC109069510	LOC109103395	LOC109061890
LOC109056876		LOC109052600		LOC109069533	LOC109103396	LOC109061899
LOC109056866		LOC109052581		LOC109069537	LOC109103415	LOC109061923
LOC109056839		LOC109052561		LOC109069539	LOC109103468	LOC109061943
LOC109056822		LOC109052559		LOC109069543	LOC109103555	LOC109061965
LOC109056821		LOC109052558		LOC109069562	LOC109103582	LOC109061985
LOC109056808		LOC109052549		LOC109069652	LOC109103684	LOC109062015
LOC109056805		LOC109052466		LOC109069653	LOC109103693	LOC109062021
LOC109056801		LOC109052455		LOC109069658	LOC109103831	LOC109062030
LOC109056791		LOC109052365		LOC109069675	LOC109103871	LOC109062036
LOC109056790		LOC109052337		LOC109069681	LOC109103883	LOC109062037
LOC109056776		LOC109052256		LOC109069683	LOC109103921	LOC109062039
LOC109056768		LOC109052254		LOC109069709	LOC109103958	LOC109062054
LOC109056763		LOC109052246		LOC109069727	LOC109104030	LOC109062113
LOC109056741		LOC109052213		LOC109069755	LOC109104048	LOC109062123
LOC109056727		LOC109052175		LOC109069758	LOC109104065	LOC109062140
LOC109056717		LOC109052099		LOC109069928	LOC109104112	LOC109062165
LOC109056699		LOC109052093		LOC109069994	LOC109104147	LOC109062225
LOC109056685		LOC109052090		LOC109070000	LOC109104153	LOC109062238
LOC109056682		LOC109052085		LOC109070012	LOC109104311	LOC109062250
LOC109056665		LOC109052083		LOC109070024	LOC109104378	LOC109062260
LOC109056652		LOC109052008		LOC109070059	LOC109104388	LOC109062275
LOC109056651		LOC109051974		LOC109070060	LOC109104410	LOC109062288
LOC109056582		LOC109051953		LOC109070073	LOC109104434	LOC109062290
LOC109056564		LOC109051949		LOC109070084	LOC109104441	LOC109062299
LOC109056561		LOC109051923		LOC109070088	LOC109104478	LOC109062300
LOC109056538		LOC109051889		LOC109070100	LOC109104484	LOC109062335
LOC109056532		LOC109051882		LOC109070110	LOC109104495	LOC109062383
LOC109056476		LOC109051860		LOC109070123	LOC109104517	LOC109062394
LOC109056473		LOC109051850		LOC109070160	LOC109104558	LOC109062404
LOC109056426		LOC109051845		LOC109070186	LOC109104580	LOC109062407
LOC109056418		LOC109051841		LOC109070192	LOC109104649	LOC109062409
LOC109056404		LOC109051825		LOC109070199	LOC109104734	LOC109062430
LOC109056361		LOC109051791		LOC109070210	LOC109104752	LOC109062450
LOC109056321		LOC109051790		LOC109070370	LOC109104754	LOC109062452
LOC109056317		LOC109051708		LOC109070376	LOC109104911	LOC109062454
LOC109056306		LOC109051650		LOC109070394	LOC109104959	LOC109062455
LOC109056300		LOC109051634		LOC109070443	LOC109105103	LOC109062472
LOC109056292		LOC109051617		LOC109070450	LOC109105257	LOC109062485
LOC109056245		LOC109051615		LOC109070464	LOC109105408	LOC109062490
LOC109056221		LOC109051593		LOC109070495	LOC109105445	LOC109062499
LOC109056199		LOC109051582		LOC109070543	LOC109105629	LOC109062529
LOC109056160		LOC109051578		LOC109070595	LOC109105661	LOC109062532
LOC109056158		LOC109051539		LOC109070607	LOC109105821	LOC109062577
LOC109056133		LOC109051504		LOC109070664	LOC109105920	LOC109062579
LOC109056130		LOC109051497		LOC109070668	LOC109105925	LOC109062590
LOC109056122		LOC109051493		LOC109070785	LOC109105926	LOC109062622
LOC109056087		LOC109051492		LOC109070791	LOC109106019	LOC109062683
LOC109056071		LOC109051479		LOC109070803	LOC109106058	LOC109062727
LOC109056065		LOC109051395		LOC109070824	LOC109106099	LOC109062728
LOC109056062		LOC109051389		LOC109070825	LOC109106133	LOC109062760
LOC109056004		LOC109051339		LOC109070826	LOC109106156	LOC109062765
LOC109055992		LOC109051287		LOC109070833	LOC109106213	LOC109062804
LOC109055971		LOC109051276		LOC109070875	LOC109106276	LOC109062815
LOC109055946		LOC109051256		LOC109070887	LOC109106361	LOC109062825
LOC109055932		LOC109051227		LOC109070921	LOC109106378	LOC109062831
LOC109055922		LOC109051206		LOC109070949	LOC109106441	LOC109062849
LOC109055912		LOC109051147		LOC109070997	LOC109106442	LOC109062857
LOC109055907		LOC109051146		LOC109071006	LOC109106536	LOC109062865
LOC109055905		LOC109051143		LOC109071019	LOC109106583	LOC109062879
LOC109055903		LOC109051129		LOC109071043	LOC109106605	LOC109062891
LOC109055901		LOC109051111		LOC109071059	LOC109106678	LOC109062915
LOC109055868		LOC109051090		LOC109071066	LOC109106776	LOC109062924
LOC109055847		LOC109051084		LOC109071086	LOC109106778	LOC109062947
LOC109055782		LOC109051067		LOC109071182	LOC109106806	LOC109062973
LOC109055776		LOC109051059		LOC109071199	LOC109106842	LOC109062990
LOC109055770		LOC109051034		LOC109071200	LOC109106848	LOC109062998
LOC109055705		LOC109050987		LOC109071270	LOC109106919	LOC109063018
LOC109055682		LOC109050972		LOC109071334	LOC109106944	LOC109063025
LOC109055647		LOC109050968		LOC109071381	LOC109106993	LOC109063029
LOC109055627		LOC109050963		LOC109071426	LOC109107083	LOC109063031
LOC109055621		LOC109050952		LOC109071451	LOC109107228	LOC109063034
LOC109055618		LOC109050914		LOC109071457	LOC109107251	LOC109063041
LOC109055616		LOC109050907		LOC109071481	LOC109107286	LOC109063045
LOC109055604		LOC109050906		LOC109071559	LOC109107287	LOC109063064
LOC109055596		LOC109050901		LOC109071576	LOC109107296	LOC109063077
LOC109055589		LOC109050825		LOC109071587	LOC109107472	LOC109063080
LOC109055586		LOC109050803		LOC109071629	LOC109107485	LOC109063084
LOC109055565		LOC109050796		LOC109071631	LOC109107498	LOC109063113
LOC109055564		LOC109050781		LOC109071706	LOC109107555	LOC109063118
LOC109055556		LOC109050773		LOC109071741	LOC109107583	LOC109063182
LOC109055548		LOC109050768		LOC109071888	LOC109107606	LOC109063186
LOC109055496		LOC109050719		LOC109071916	LOC109107632	LOC109063190
LOC109055462		LOC109050698		LOC109071960	LOC109107633	LOC109063193
LOC109055461		LOC109050696		LOC109072007	LOC109107841	LOC109063194
LOC109055415		LOC109050657		LOC109072010	LOC109107845	LOC109063195
LOC109055414		LOC109050620		LOC109072084	LOC109107884	LOC109063207
LOC109055362		LOC109050618		LOC109072136	LOC109107910	LOC109063222
LOC109055355		LOC109050598		LOC109072167	LOC109107954	LOC109063240
LOC109055337		LOC109050597		LOC109072176	LOC109107970	LOC109063245
LOC109055309		LOC109050546		LOC109072228	LOC109107977	LOC109063261
LOC109055303		LOC109050539		LOC109072243	LOC109108033	LOC109063262
LOC109055283		LOC109050447		LOC109072244	LOC109108036	LOC109063267
LOC109055281		LOC109050442		LOC109072258	LOC109108067	LOC109063315
LOC109055261		LOC109050433		LOC109072335	LOC109108129	LOC109063318
LOC109055259		LOC109050417		LOC109072341	LOC109108131	LOC109063389
LOC109055201		LOC109050412		LOC109072361	LOC109108211	LOC109063391
LOC109055167		LOC109050406		LOC109072367	LOC109108303	LOC109063418
LOC109055148		LOC109050403		LOC109072371	LOC109108309	LOC109063421
LOC109055143		LOC109050401		LOC109072379	LOC109108390	LOC109063453
LOC109055100		LOC109050399		LOC109072381	LOC109108395	LOC109063460
LOC109055075		LOC109050369		LOC109072406	LOC109108423	LOC109063478
LOC109054930		LOC109050350		LOC109072416	LOC109108480	LOC109063513
LOC109054919		LOC109050344		LOC109072439	LOC109108493	LOC109063582
LOC109054898		LOC109050332		LOC109072443	LOC109108583	LOC109063609
LOC109054851		LOC109050328		LOC109072455	LOC109108676	LOC109063633
LOC109054849		LOC109050309		LOC109072491	LOC109108693	LOC109063640
LOC109054847		LOC109050299		LOC109072598	LOC109108725	LOC109063665
LOC109054845		LOC109050245		LOC109072601	LOC109108730	LOC109063668
LOC109054828		LOC109050186		LOC109072759	LOC109108791	LOC109063740
LOC109054818		LOC109050143		LOC109072763	LOC109108822	LOC109063756
LOC109054813		LOC109050133		LOC109072771	LOC109108916	LOC109063758
LOC109054809		LOC109050110		LOC109072786	LOC109108963	LOC109063761
LOC109054798		LOC109050109		LOC109072788	LOC109108988	LOC109063762
LOC109054792		LOC109050103		LOC109072789	LOC109108992	LOC109063834
LOC109054790		LOC109050102		LOC109072827	LOC109109058	LOC109063837
LOC109054775		LOC109050095		LOC109072828	LOC109109199	LOC109063848
LOC109054769		LOC109050075		LOC109072847	LOC109109201	LOC109063851
LOC109054751		LOC109050063		LOC109072855	LOC109109249	LOC109063895
LOC109054701		LOC109050042		LOC109072860	LOC109109259	LOC109063899
LOC109054686		LOC109050026		LOC109072889	LOC109109264	LOC109063916
LOC109054681		LOC109050008		LOC109072919	LOC109109333	LOC109063921
LOC109054680		LOC109050007		LOC109072951	LOC109109439	LOC109063944
LOC109054675		LOC109049972		LOC109072959	LOC109109457	LOC109063958
LOC109054668		LOC109049958		LOC109073030	LOC109109500	LOC109063970
LOC109054663		LOC109049941		LOC109073074	LOC109109552	LOC109064001
LOC109054655		LOC109049933		LOC109073088	LOC109109582	LOC109064035
LOC109054637		LOC109049816		LOC109073090	LOC109109628	LOC109064038
LOC109054564		LOC109049757		LOC109073093	LOC109109659	LOC109064046
LOC109054548		LOC109049734		LOC109073097	LOC109109693	LOC109064057
LOC109054540		LOC109049717		LOC109073119	LOC109109699	LOC109064078
LOC109054533		LOC109049694		LOC109073161	LOC109109848	LOC109064079
LOC109054512		LOC109049675		LOC109073205	LOC109109875	LOC109064087
LOC109054492		LOC109049647		LOC109073221	LOC109109884	LOC109064095
LOC109054475		LOC109049617		LOC109073232	LOC109109892	LOC109064109
LOC109054463		LOC109049597		LOC109073301	LOC109109987	LOC109064110
LOC109054450		LOC109049589		LOC109073306	LOC109109995	LOC109064159
LOC109054410		LOC109049587		LOC109073315	LOC109109998	LOC109064184
LOC109054403		LOC109049585		LOC109073331	LOC109110135	LOC109064189
LOC109054391		LOC109049569		LOC109073348	LOC109110143	LOC109064211
LOC109054368		LOC109049480		LOC109073450	LOC109110164	LOC109064213
LOC109054329		LOC109049474		LOC109073465	LOC109110288	LOC109064217
LOC109054309		LOC109049436		LOC109073467	LOC109110308	LOC109064222
LOC109054264		LOC109049427		LOC109073502	LOC109110363	LOC109064236
LOC109054251		LOC109049423		LOC109073523	LOC109110400	LOC109064257
LOC109054219		LOC109049414		LOC109073541	LOC109110525	LOC109064272
LOC109054211		LOC109049359		LOC109073544	LOC109110536	LOC109064273
LOC109054209		LOC109049343		LOC109073599	LOC109110563	LOC109064286
LOC109054208		LOC109049308		LOC109073619	LOC109110591	LOC109064291
LOC109054176		LOC109049306		LOC109073654	LOC109110592	LOC109064296
LOC109054165		LOC109049272		LOC109073676	LOC109110623	LOC109064300
LOC109054160		LOC109049248		LOC109073766	LOC109110631	LOC109064312
LOC109054144		LOC109049161		LOC109073791	LOC109110652	LOC109064313
LOC109054141		LOC109049153		LOC109073843	LOC109110668	LOC109064321
LOC109054134		LOC109049135		LOC109073870	LOC109110689	LOC109064337
LOC109054129		LOC109049124		LOC109073897	LOC109110736	LOC109064373
LOC109054109		LOC109049077		LOC109073902	LOC109110836	LOC109064378
LOC109054093		LOC109049061		LOC109073904	LOC109110913	LOC109064388
LOC109054091		LOC109049058		LOC109073939	LOC109110945	LOC109064423
LOC109054084		LOC109049033		LOC109073947	LOC109110949	LOC109064438
LOC109054054		LOC109049024		LOC109073964	LOC109110973	LOC109064452
LOC109054014		LOC109049017		LOC109073989	LOC109111006	LOC109064506
LOC109053993		LOC109048993		LOC109073995	LOC109111067	LOC109064509
LOC109053980		LOC109048983		LOC109074020	LOC109111179	LOC109064510
LOC109053952		LOC109048969		LOC109074029	LOC109111185	LOC109064533
LOC109053945		LOC109048956		LOC109074045	LOC109111267	LOC109064539
LOC109053918		LOC109048898		LOC109074046	LOC109111277	LOC109064545
LOC109053863		LOC109048897		LOC109074101	LOC109111281	LOC109064553
LOC109053853		LOC109048896		LOC109074128	LOC109111289	LOC109064558
LOC109053772		LOC109048857		LOC109074141	LOC109111364	LOC109064564
LOC109053763		LOC109048845		LOC109074157	LOC109111371	LOC109064574
LOC109053760		LOC109048776		LOC109074189	LOC109111388	LOC109064579
LOC109053758		LOC109048762		LOC109074192	LOC109111398	LOC109064589
LOC109053713		LOC109048733		LOC109074195	LOC109111399	LOC109064590
LOC109053703		LOC109048724		LOC109074209	LOC109111419	LOC109064615
LOC109053682		LOC109048722		LOC109074224	LOC109111443	LOC109064629
LOC109053678		LOC109048711		LOC109074257	LOC109111479	LOC109064634
LOC109053526		LOC109048700		LOC109074258	LOC109111528	LOC109064656
LOC109053521		LOC109048632		LOC109074274	LOC109111620	LOC109064675
LOC109053491		LOC109048615		LOC109074297	LOC109111660	LOC109064694
LOC109053466		LOC109048582		LOC109074304	LOC109111726	LOC109064724
LOC109053439		LOC109048508		LOC109074331	LOC109111727	LOC109064749
LOC109053432		LOC109048485		LOC109074402	LOC109111740	LOC109064757
LOC109053411		LOC109048459		LOC109074518	LOC109111791	LOC109064780
LOC109053404		LOC109048446		LOC109074521	LOC109111851	LOC109064790
LOC109053400		LOC109048433		LOC109074532	LOC109111866	LOC109064798
LOC109053372		LOC109048431		LOC109074542	LOC109111868	LOC109064808
LOC109053354		LOC109048374		LOC109074571	LOC109111923	LOC109064811
LOC109053352		LOC109048365		LOC109074574	LOC109111928	LOC109064813
LOC109053325		LOC109048357		LOC109074705	LOC109111956	LOC109064816
LOC109053304		LOC109048308		LOC109074729	LOC109112076	LOC109064837
LOC109053272		LOC109048284		LOC109074761	LOC109112111	LOC109064871
LOC109053238		LOC109048280		LOC109074769	LOC109112129	LOC109064879
LOC109053224		LOC109048279		LOC109074770	LOC109112138	LOC109064890
LOC109053177		LOC109048274		LOC109074798	LOC109112273	LOC109064921
LOC109053166		LOC109048266		LOC109074831	LOC109112339	LOC109064942
LOC109053162		LOC109048263		LOC109074833	LOC109112362	LOC109064945
LOC109053149		LOC109048247		LOC109074857	LOC109112377	LOC109064969
LOC109053127		LOC109048223		LOC109074906	LOC109112383	LOC109064982
LOC109053126		LOC109048209		LOC109074925	LOC109112390	LOC109065010
LOC109053103		LOC109048201		LOC109074928	LOC109112482	LOC109065046
LOC109053091		LOC109048187		LOC109074964	LOC109112540	LOC109065083
LOC109053090		LOC109048162		LOC109074975	LOC109112556	LOC109065092
LOC109053084		LOC109048118		LOC109075040	LOC109112601	LOC109065096
LOC109053073		LOC109048116		LOC109075051	LOC109112642	LOC109065101
LOC109053058		LOC109048055		LOC109075103	LOC109112646	LOC109065174
LOC109053057		LOC109048049		LOC109075133	LOC109112657	LOC109065183
LOC109053055		LOC109048046		LOC109075188	LOC109112668	LOC109065191
LOC109053042		LOC109048041		LOC109075265	LOC109112679	LOC109065200
LOC109053029		LOC109048039		LOC109075297	LOC109112700	LOC109065245
LOC109052902		LOC109048034		LOC109075339	LOC109112702	LOC109065254
LOC109052887		LOC109048033		LOC109075379	LOC109112781	LOC109065275
LOC109052885		LOC109047996		LOC109075418	LOC109112863	LOC109065282
LOC109052877		LOC109047968		LOC109075441	LOC109112906	LOC109065285
LOC109052874		LOC109047961		LOC109075506	LOC109112967	LOC109065293
LOC109052870		LOC109047923		LOC109075535	LOC109112982	LOC109065302
LOC109052861		LOC109047918		LOC109075554	LOC109113000	LOC109065335
LOC109052829		LOC109047863		LOC109075575	LOC109113018	LOC109065358
LOC109052820		LOC109047832		LOC109075586	LOC109113040	LOC109065359
LOC109052803		LOC109047815		LOC109075587	LOC109113072	LOC109065363
LOC109052787		LOC109047807		LOC109075618	LOC109113095	LOC109065378
LOC109052776		LOC109047786		LOC109075666	LOC109113161	LOC109065381
LOC109052775		LOC109047782		LOC109075723	LOC109113282	LOC109065388
LOC109052757		LOC109047728		LOC109075736	LOC109113308	LOC109065392
LOC109052742		LOC109047701		LOC109075740	LOC109113310	LOC109065394
LOC109052731		LOC109047691		LOC109075769	LOC109113313	LOC109065397
LOC109052730		LOC109047670		LOC109075798	LOC109113390	LOC109065422
LOC109052721		LOC109047669		LOC109075873	LOC109113415	LOC109065425
LOC109052711		LOC109047655		LOC109075979	LOC109113416	LOC109065435
LOC109052694		LOC109047611		LOC109075980	LOC109113555	LOC109065436
LOC109052672		LOC109047541		LOC109076130	LOC109113582	LOC109065454
LOC109052650		LOC109047523		LOC109076146	LOC109113604	LOC109065468
LOC109052627		LOC109047511		LOC109076147	LOC109113666	LOC109065519
LOC109052614		LOC109047506		LOC109076182	LOC109113759	LOC109065524
LOC109052563		LOC109047448		LOC109076242	LOC109113826	LOC109065525
LOC109052560		LOC109047443		LOC109076260	LOC109113842	LOC109065540
LOC109052539		LOC109047412		LOC109076431	LOC122133986	LOC109065542
LOC109052530		LOC109047407		LOC109076525	LOC122134008	LOC109065548
LOC109052525		LOC109047388		LOC109076528	LOC122134023	LOC109065551
LOC109052508		LOC109047387		LOC109076562	LOC122134030	LOC109065555
LOC109052467		LOC109047386		LOC109076564	LOC122134033	LOC109065557
LOC109052443		LOC109047374		LOC109076571	LOC122134049	LOC109065561
LOC109052440		LOC109047365		LOC109076612	LOC122134081	LOC109065573
LOC109052384		LOC109047350		LOC109076623	LOC122134084	LOC109065627
LOC109052358		LOC109047266		LOC109076644	LOC122134101	LOC109065634
LOC109052325		LOC109047261		LOC109076645	LOC122134130	LOC109065651
LOC109052265		LOC109047257		LOC109076695	LOC122134138	LOC109065657
LOC109052237		LOC109047203		LOC109076742	LOC122134139	LOC109065695
LOC109052200		LOC109047170		LOC109076745	LOC122134170	LOC109065704
LOC109052199		LOC109047147		LOC109076899	LOC122134179	LOC109065715
LOC109052191		LOC109047077		LOC109076946	LOC122134221	LOC109065718
LOC109052189		LOC109047002		LOC109076995	LOC122134269	LOC109065726
LOC109052154		LOC109046975		LOC109077042	LOC122134296	LOC109065737
LOC109052135		LOC109046950		LOC109077123	LOC122134327	LOC109065739
LOC109052133		LOC109046937		LOC109077151	LOC122134348	LOC109065741
LOC109052131		LOC109046926		LOC109077174	LOC122134350	LOC109065742
LOC109052125		LOC109046909		LOC109077207	LOC122134419	LOC109065743
LOC109052109		LOC109046877		LOC109077256	LOC122134500	LOC109065748
LOC109052089		LOC109046865		LOC109077264	LOC122134551	LOC109065766
LOC109052064		LOC109046855		LOC109077279	LOC122134629	LOC109065779
LOC109052038		LOC109046849		LOC109077332	LOC122134726	LOC109065782
LOC109052029		LOC109046843		LOC109077378	LOC122134764	LOC109065792
LOC109052025		LOC109046841		LOC109077411	LOC122134845	LOC109065793
LOC109052022		LOC109046783		LOC109077429	LOC122134849	LOC109065803
LOC109052014		LOC109046773		LOC109077557	LOC122134871	LOC109065804
LOC109052010		LOC109046752		LOC109077564	LOC122134909	LOC109065833
LOC109051986		LOC109046637		LOC109077565	LOC122134910	LOC109065850
LOC109051960		LOC109046615		LOC109077579	LOC122134965	LOC109065861
LOC109051933		LOC109046614		LOC109077895	LOC122135026	LOC109065862
LOC109051901		LOC109046556		LOC109077911	LOC122135072	LOC109065866
LOC109051898		LOC109046551		LOC109077922	LOC122135095	LOC109065870
LOC109051881		LOC109046540		LOC109077991	LOC122135163	LOC109065886
LOC109051876		LOC109046483		LOC109078039	LOC122135166	LOC109065889
LOC109051808		LOC109046478		LOC109078061	LOC122135190	LOC109065923
LOC109051800		LOC109046452		LOC109078070	LOC122135219	LOC109065926
LOC109051796		LOC109046444		LOC109078112	LOC122135302	LOC109065967
LOC109051794		LOC109046283		LOC109078117	LOC122135305	LOC109065971
LOC109051786		LOC109046273		LOC109078119	LOC122135350	LOC109065984
LOC109051771		LOC109046264		LOC109078146	LOC122135395	LOC109065991
LOC109051768		LOC109046238		LOC109078161	LOC122135487	LOC109065998
LOC109051759		LOC109046208		LOC109078162	LOC122135515	LOC109066016
LOC109051748		LOC109046205		LOC109078173	LOC122135550	LOC109066056
LOC109051661		LOC109046194		LOC109078198	LOC122135553	LOC109066076
LOC109051632		LOC109046190		LOC109078224	LOC122135602	LOC109066091
LOC109051575		LOC109046180		LOC109078254	LOC122135614	LOC109066092
LOC109051572		LOC109046163		LOC109078275	LOC122135622	LOC109066118
LOC109051555		LOC109046162		LOC109078309	LOC122135624	LOC109066121
LOC109051528		LOC109046115		LOC109078328	LOC122135652	LOC109066122
LOC109051523		LOC109046102		LOC109078336	LOC122135664	LOC109066138
LOC109051502		LOC109046088		LOC109078349	LOC122135694	LOC109066147
LOC109051496		LOC109046073		LOC109078353	LOC122135702	LOC109066182
LOC109051470		LOC109046064		LOC109078368	LOC122135761	LOC109066193
LOC109051452		LOC109046045		LOC109078395	LOC122135803	LOC109066206
LOC109051440		LOC109046024		LOC109078471	LOC122135806	LOC109066215
LOC109051439		LOC109046021		LOC109078604	LOC122135816	LOC109066232
LOC109051434		LOC109045945		LOC109078614	LOC122135883	LOC109066233
LOC109051432		LOC109045942		LOC109078622	LOC122135886	LOC109066267
LOC109051423		LOC109045918		LOC109078747	LOC122135892	LOC109066293
LOC109051410		LOC109045910		LOC109078766	LOC122136016	LOC109066301
LOC109051403		LOC109045897		LOC109078814	LOC122136088	LOC109066309
LOC109051355		LOC109045894		LOC109078823	LOC122136093	LOC109066337
LOC109051297		LOC109045858		LOC109078824	LOC122136141	LOC109066341
LOC109051295		LOC109045823		LOC109078844	LOC122136150	LOC109066350
LOC109051290		LOC109045822		LOC109078881	LOC122136157	LOC109066352
LOC109051283		LOC109045774		LOC109078932	LOC122136163	LOC109066356
LOC109051265		LOC109045737		LOC109078945	LOC122136344	LOC109066375
LOC109051255		LOC109045651		LOC109078956	LOC122136383	LOC109066380
LOC109051248		LOC109045644		LOC109079006	LOC122136384	LOC109066383
LOC109051191		LOC109045626		LOC109079044	LOC122136424	LOC109066415
LOC109051162		LOC109045618		LOC109079073	LOC122136432	LOC109066476
LOC109051150		LOC109045614		LOC109079087	LOC122136442	LOC109066492
LOC109051125		LOC109045607		LOC109079112	LOC122136487	LOC109066497
LOC109051114		LOC109045575		LOC109079115	LOC122136492	LOC109066517
LOC109051110		LOC109045570		LOC109079171	LOC122136616	LOC109066523
LOC109051094		LOC109045548		LOC109079204	LOC122136623	LOC109066528
LOC109051092		LOC109045534		LOC109079208	LOC122136640	LOC109066562
LOC109051087		LOC109045522		LOC109079260	LOC122136643	LOC109066567
LOC109050935		LOC109045490		LOC109079265	LOC122136645	LOC109066584
LOC109050883		LOC109045387		LOC109079280	LOC122136670	LOC109066588
LOC109050881		LOC109045386		LOC109079281	LOC122136671	LOC109066606
LOC109050863		LOC109045351		LOC109079284	LOC122136690	LOC109066608
LOC109050853		LOC109045343		LOC109079295	LOC122136710	LOC109066613
LOC109050850		LOC109045337		LOC109079306	LOC122136728	LOC109066620
LOC109050848		LOC109045313		LOC109079368	LOC122136758	LOC109066632
LOC109050828		LOC109045271		LOC109079388	LOC122136759	LOC109066663
LOC109050787		LOC109045267		LOC109079409	LOC122136760	LOC109066715
LOC109050772		LOC109045212		LOC109079413	LOC122136775	LOC109066720
LOC109050767		LOC109045208		LOC109079424	LOC122136840	LOC109066726
LOC109050754		LOC109045193		LOC109079425	LOC122136846	LOC109066789
LOC109050750		LOC109045141		LOC109079426	LOC122136848	LOC109066827
LOC109050732		LOC109045126		LOC109079458	LOC122136854	LOC109066829
LOC109050716		LOC109045124		LOC109079460	LOC122136864	LOC109066836
LOC109050705		LOC109045120		LOC109079467	LOC122136900	LOC109066838
LOC109050699		LOC109045119		LOC109079482	LOC122136913	LOC109066845
LOC109050689		LOC109045111		LOC109079483	LOC122136980	LOC109066846
LOC109050688		LOC109045093		LOC109079553	LOC122136982	LOC109066850
LOC109050681		LOC109045056		LOC109079554	LOC122137032	LOC109066885
LOC109050674		LOC109045040		LOC109079597	LOC122137047	LOC109066889
LOC109050651		LOC109045021		LOC109079614	LOC122137061	LOC109066930
LOC109050635		LOC109045011		LOC109079619	LOC122137065	LOC109066988
LOC109050628		LOC109044975		LOC109079624	LOC122137070	LOC109066989
LOC109050623		LOC109044943		LOC109079706	LOC122137071	LOC109066995
LOC109050617		LOC109044880		LOC109079730	LOC122137083	LOC109067001
LOC109050615		LOC109044861		LOC109079772	LOC122137084	LOC109067014
LOC109050607		LOC109044829		LOC109079851	LOC122137095	LOC109067027
LOC109050605		lmo7b		LOC109079939	LOC122137096	LOC109067029
LOC109050587		lmnb1		LOC109079944	LOC122137118	LOC109067031
LOC109050572		lin7c		LOC109080002	LOC122137128	LOC109067046
LOC109050560		lhfpl6		LOC109080031	LOC122137150	LOC109067051
LOC109050558		lepb		LOC109080057	LOC122137151	LOC109067054
LOC109050544		lef1		LOC109080063	LOC122137154	LOC109067061
LOC109050538		ldlrap1a		LOC109080111	LOC122137156	LOC109067068
LOC109050531		ldlrad4b		LOC109080113	LOC122137160	LOC109067082
LOC109050463		ldah		LOC109080114	LOC122137167	LOC109067105
LOC109050448		larp6a		LOC109080128	LOC122137168	LOC109067131
LOC109050386		lamp1b		LOC109080133	LOC122137170	LOC109067134
LOC109050363		l3mbtl2		LOC109080176	LOC122137189	LOC109067163
LOC109050362		klf9		LOC109080182	LOC122137191	LOC109067211
LOC109050360		kifc3		LOC109080221	LOC122137192	LOC109067227
LOC109050313		kif5bb		LOC109080239	LOC122137197	LOC109067305
[truncated: 3,742 more rows]
