# Supplementary material for: Analysis of Chromatin Accessibility and DNA Methylation to Reveal the Functions of Epigenetic Modifications in Cyprinus carpio Gonads
Source: Int J Mol Sci. 2023 Dec 25;25(1):321. doi: 10.3390/ijms25010321 (PMC10778764; doi:10.3390/ijms25010321)
Supplement: Supplementary file 1 [file ijms-25-00321-s001.zip › Table S6. Summary of gonadal BS-seq data.xlsx]

## Sheet: Sheet1
Sample name	Raw Bases(G)	Raw reads	Clean Bases(G)	Clean reads	Clean_ratio(%)	Q20(%)	Q30(%)	BS Conversion Rate(%)	Mapped reads	Mapping rate(%)	Unique Mapping rate(%)
ovaries	53.26	177549734	47.78	174315601	89.71	97.2	91.36	99.715	112996645	64.82	60.58
testes	57.96	193196853	51.97	189662184	89.67	97.27	91.58	99.711	123020673	64.86	60.56
