# Supplementary material for: Analysis of Chromatin Accessibility and DNA Methylation to Reveal the Functions of Epigenetic Modifications in Cyprinus carpio Gonads
Source: Int J Mol Sci. 2023 Dec 25;25(1):321. doi: 10.3390/ijms25010321 (PMC10778764; doi:10.3390/ijms25010321)
Supplement: Supplementary file 1 [file ijms-25-00321-s001.zip › Table S7. Statistics of gonadal genome-wide methylation in different contexts.xlsx]

## Sheet: Sheet1
ovary
Cytosines in the genome:	620443326
Methylated C:	24676605
Methylated C percent:	0.0397
C in CG:	54694300
mC in CG:	23695728
Methylated CG percent:	0.4332
C in CHG:	132070482
mC in CHG:	219257
Methylated CHG percent:	0.0016
C in CHH:	433678544
mC in CHH:	761620
Methylated CHH percent:	0.0017
mC:	24676605	1
mCG:	23695728	0.9602
mCHG:	219257	0.0088
mCHH:	761620	0.0308
Testis
Cytosines in the genome:	620443326
Methylated C:	25312738
Methylated C percent:	0.0407
C in CG:	54694300
mC in CG:	24363320
Methylated CG percent:	0.4454
C in CHG:	132070482
mC in CHG:	212996
Methylated CHG percent:	0.0016
C in CHH:	433678544
mC in CHH:	736422
Methylated CHH percent:	0.0016
mC:	25312738	1
mCG:	24363320	0.9624
mCHG:	212996	0.0084
mCHH:	736422	0.029
