# Supplementary material for: Analysis of Chromatin Accessibility and DNA Methylation to Reveal the Functions of Epigenetic Modifications in Cyprinus carpio Gonads
Source: Int J Mol Sci. 2023 Dec 25;25(1):321. doi: 10.3390/ijms25010321 (PMC10778764; doi:10.3390/ijms25010321)
Supplement: Supplementary file 1 [file ijms-25-00321-s001.zip › Table S8. DMRs between ovaries and testes in CG contexts.xlsx]

## Sheet: Sheet1
#chr	start	end	length	nCG	ovaries_meanMethy	testes_meanMethy	diff.Methy	areaStat	C_context	subgenome
NC_056572.1	157112	158602	1491	74	0.219586	0.958862	-0.739276	-1130.65	CG	subgenome A
NC_056572.1	162006	162313	308	24	0.0835915	0.972731	-0.889139	-690.786	CG	subgenome A
NC_056572.1	185161	186270	1110	52	0.193667	0.896034	-0.702367	-632.485	CG	subgenome A
NC_056572.1	630347	631128	782	59	0.489237	0.955115	-0.465878	-497.933	CG	subgenome A
NC_056572.1	1736298	1736630	333	31	0.29938	0.977815	-0.678435	-512.284	CG	subgenome A
NC_056572.1	1739342	1740040	699	34	0.335402	0.973154	-0.637752	-455.316	CG	subgenome A
NC_056572.1	1781024	1781585	562	33	0.228167	0.938981	-0.710815	-460.967	CG	subgenome A
NC_056572.1	1783657	1784010	354	45	0.222052	0.923892	-0.70184	-843.93	CG	subgenome A
NC_056572.1	1854895	1855180	286	32	0.185694	0.895726	-0.710032	-440.686	CG	subgenome A
NC_056572.1	1937243	1939055	1813	58	0.381285	0.963121	-0.581836	-585.262	CG	subgenome A
NC_056572.1	2232012	2232714	703	64	0.570784	0.0468249	0.523959	664.325	CG	subgenome A
NC_056572.1	2232941	2236074	3134	326	0.554608	0.0521581	0.50245	3867.39	CG	subgenome A
NC_056572.1	2237527	2238278	752	68	0.680518	0.0508083	0.629709	894.519	CG	subgenome A
NC_056572.1	2238441	2239355	915	82	0.727779	0.0665369	0.661242	1179.98	CG	subgenome A
NC_056572.1	2440186	2440890	705	67	0.414417	0.0569258	0.357492	499.378	CG	subgenome A
NC_056572.1	2649407	2649874	468	44	0.262971	0.938385	-0.675414	-654.601	CG	subgenome A
NC_056572.1	2673356	2674112	757	40	0.248181	0.923678	-0.675497	-464.185	CG	subgenome A
NC_056572.1	3006103	3006708	606	42	0.303157	0.966101	-0.662943	-661.334	CG	subgenome A
NC_056572.1	3076539	3077001	463	55	0.574033	0.951972	-0.377939	-439.316	CG	subgenome A
NC_056572.1	3087045	3087554	510	29	0.10781	0.930622	-0.822812	-618.373	CG	subgenome A
NC_056572.1	3087765	3089302	1538	96	0.0671536	0.92727	-0.860117	-2486.52	CG	subgenome A
NC_056572.1	3337025	3337861	837	46	0.354126	0.938671	-0.584545	-468.298	CG	subgenome A
NC_056572.1	3470325	3470968	644	46	0.829176	0.118484	0.710692	700.563	CG	subgenome A
NC_056572.1	3792151	3793320	1170	38	0.253731	0.954924	-0.701193	-603.459	CG	subgenome A
NC_056572.1	3855257	3855855	599	70	0.797844	0.0717929	0.726051	1014.65	CG	subgenome A
NC_056572.1	4380094	4381408	1315	47	0.213546	0.89017	-0.676624	-646.043	CG	subgenome A
NC_056572.1	4924370	4925130	761	58	0.804358	0.108714	0.695645	715.415	CG	subgenome A
NC_056572.1	4987156	4987974	819	52	0.220705	0.982063	-0.761358	-1051.52	CG	subgenome A
NC_056572.1	5403692	5404665	974	88	0.757034	0.228978	0.528056	990.919	CG	subgenome A
NC_056572.1	5554692	5556062	1371	62	0.205674	0.934728	-0.729054	-1041.76	CG	subgenome A
NC_056572.1	5890931	5891966	1036	88	0.342454	0.0440683	0.298385	554.353	CG	subgenome A
NC_056572.1	5910784	5911209	426	52	0.639163	0.0503675	0.588796	614.365	CG	subgenome A
NC_056572.1	5933303	5934657	1355	163	0.621571	0.100168	0.521403	2161.74	CG	subgenome A
NC_056572.1	5950098	5950828	731	60	0.456949	0.971488	-0.514538	-720.604	CG	subgenome A
NC_056572.1	6781647	6782086	440	55	0.865917	0.455415	0.410502	445.271	CG	subgenome A
NC_056572.1	6952791	6953473	683	68	0.61562	0.130101	0.485519	652.139	CG	subgenome A
NC_056572.1	7126327	7127342	1016	112	0.701725	0.0558864	0.645838	1651.26	CG	subgenome A
NC_056572.1	7149505	7150400	896	66	0.807025	0.33424	0.472785	485.72	CG	subgenome A
NC_056572.1	7369129	7369827	699	40	0.270249	0.968235	-0.697986	-541.87	CG	subgenome A
NC_056572.1	7493702	7494405	704	62	0.458356	0.0354655	0.422891	542.689	CG	subgenome A
NC_056572.1	7611293	7611594	302	40	0.738069	0.107969	0.630101	571.992	CG	subgenome A
NC_056572.1	8028303	8029174	872	99	0.254288	0.0351687	0.219119	559.752	CG	subgenome A
NC_056572.1	8585746	8586326	581	64	0.739194	0.176675	0.562518	643.488	CG	subgenome A
NC_056572.1	8587016	8587553	538	61	0.708869	0.0748932	0.633976	875.776	CG	subgenome A
NC_056572.1	8736938	8737945	1008	86	0.55563	0.0388455	0.516784	951.498	CG	subgenome A
NC_056572.1	8811874	8813236	1363	104	0.618061	0.0347031	0.583358	1420.95	CG	subgenome A
NC_056572.1	8852927	8853640	714	47	0.291982	0.914203	-0.622221	-548.898	CG	subgenome A
NC_056572.1	8889784	8890138	355	44	0.848323	0.212397	0.635926	545.778	CG	subgenome A
NC_056572.1	9017684	9018410	727	67	0.52977	0.113162	0.416607	475.329	CG	subgenome A
NC_056572.1	9101359	9101730	372	55	0.870886	0.165174	0.705712	895.975	CG	subgenome A
NC_056572.1	9545138	9545594	457	41	0.346848	0.949219	-0.602371	-553.989	CG	subgenome A
NC_056572.1	9581989	9583180	1192	139	0.761164	0.150385	0.610779	2243	CG	subgenome A
NC_056572.1	10354600	10354948	349	46	0.925196	0.393851	0.531345	589.45	CG	subgenome A
NC_056572.1	11487492	11488213	722	74	0.861816	0.30438	0.557436	711.444	CG	subgenome A
NC_056572.1	13780290	13780473	184	38	0.776272	0.343752	0.43252	446.483	CG	subgenome A
NC_056572.1	13787092	13788844	1753	61	0.152232	0.855769	-0.703537	-755.825	CG	subgenome A
NC_056572.1	14226747	14228979	2233	102	0.406998	0.948039	-0.541041	-1107.52	CG	subgenome A
NC_056572.1	14272190	14272951	762	45	0.448846	0.957406	-0.50856	-499.263	CG	subgenome A
NC_056572.1	15540640	15541178	539	69	0.878759	0.219983	0.658776	881.468	CG	subgenome A
NC_056572.1	15541532	15542085	554	85	0.829275	0.420328	0.408948	717.743	CG	subgenome A
NC_056572.1	15990559	15990981	423	28	0.0997756	0.925551	-0.825776	-587.054	CG	subgenome A
NC_056572.1	16020587	16021082	496	49	0.526712	0.0489368	0.477775	452.441	CG	subgenome A
NC_056572.1	16507941	16508325	385	44	0.560063	0.975221	-0.415158	-474.024	CG	subgenome A
NC_056572.1	17035719	17036823	1105	120	0.489917	0.0468804	0.443037	1398.73	CG	subgenome A
NC_056572.1	17602586	17603484	899	79	0.675217	0.0857538	0.589463	1043.08	CG	subgenome A
NC_056572.1	17715902	17716677	776	73	0.680202	0.10054	0.579661	881.199	CG	subgenome A
NC_056572.1	17745014	17745818	805	86	0.945286	0.381351	0.563935	1160.19	CG	subgenome A
NC_056572.1	18045804	18047077	1274	84	0.838613	0.296378	0.542235	837.992	CG	subgenome A
NC_056572.1	18203549	18204010	462	30	0.854431	0.0923626	0.762069	487.211	CG	subgenome A
NC_056572.1	18518155	18518329	175	53	0.556571	0.171966	0.384605	591.242	CG	subgenome A
NC_056572.1	18623190	18623994	805	96	0.861574	0.266794	0.594781	1284.92	CG	subgenome A
NC_056572.1	18645654	18646314	661	80	0.851617	0.430039	0.421578	708.351	CG	subgenome A
NC_056572.1	18775953	18776417	465	58	0.905989	0.480412	0.425576	531.032	CG	subgenome A
NC_056572.1	18812769	18813092	324	56	0.878841	0.355162	0.52368	576.828	CG	subgenome A
NC_056572.1	18821312	18822311	1000	70	0.606886	0.0516721	0.555214	720.666	CG	subgenome A
NC_056572.1	18840899	18841284	386	42	0.781299	0.308492	0.472807	449.205	CG	subgenome A
NC_056572.1	18897253	18898782	1530	86	0.786259	0.332626	0.453634	697.481	CG	subgenome A
NC_056572.1	19014136	19014480	345	44	0.718771	0.0465679	0.672203	751.62	CG	subgenome A
NC_056572.1	19692357	19692630	274	57	0.655342	0.949913	-0.29457	-437.451	CG	subgenome A
NC_056572.1	19736863	19737256	394	35	0.847012	0.368275	0.478738	441.305	CG	subgenome A
NC_056572.1	19751707	19752612	906	67	0.720961	0.255587	0.465375	623.991	CG	subgenome A
NC_056572.1	21189952	21190477	526	60	0.507644	0.0652508	0.442393	508.001	CG	subgenome A
NC_056572.1	22343023	22343724	702	44	0.689876	0.059808	0.630068	563.52	CG	subgenome A
NC_056572.1	23174371	23174957	587	27	0.123343	0.944853	-0.821511	-503.892	CG	subgenome A
NC_056572.1	23411212	23411638	427	43	0.860231	0.262989	0.597242	481.326	CG	subgenome A
NC_056572.1	23738479	23739592	1114	85	0.687887	0.0794606	0.608426	1161.73	CG	subgenome A
NC_056572.1	23775557	23779019	3463	152	0.570447	0.0401778	0.530269	1366.36	CG	subgenome A
NC_056572.1	23798791	23799842	1052	46	0.212887	0.934949	-0.722063	-668.552	CG	subgenome A
NC_056572.1	24148654	24149147	494	43	0.775798	0.05183	0.723968	856.885	CG	subgenome A
NC_056572.1	24567265	24568068	804	48	0.0965726	0.914665	-0.818092	-1009.22	CG	subgenome A
NC_056572.1	24681202	24681385	184	38	0.760271	0.266075	0.494197	448.786	CG	subgenome A
NC_056572.1	24896033	24896578	546	48	0.676115	0.112464	0.563651	546.323	CG	subgenome A
NC_056572.1	25047109	25047364	256	41	0.78567	0.0920619	0.693608	648.567	CG	subgenome A
NC_056572.1	25064794	25065647	854	39	0.26832	0.973782	-0.705461	-602.054	CG	subgenome A
NC_056572.1	25102792	25103480	689	30	0.0845687	0.869858	-0.78529	-504.242	CG	subgenome A
NC_056572.1	25120568	25121229	662	44	0.327734	0.97007	-0.642336	-566.075	CG	subgenome A
NC_056572.1	25172001	25172234	234	50	0.562527	0.877966	-0.315439	-439.071	CG	subgenome A
NC_056572.1	25198485	25198877	393	34	0.777835	0.0711567	0.706679	521.75	CG	subgenome A
NC_056572.1	25581851	25582292	442	32	0.871167	0.156199	0.714968	497.106	CG	subgenome A
NC_056572.1	25594246	25595237	992	71	0.899406	0.0590802	0.840325	1755.79	CG	subgenome A
NC_056572.1	25873429	25874076	648	56	0.525454	0.953253	-0.427799	-476.666	CG	subgenome A
NC_056572.1	25875925	25876756	832	50	0.16944	0.915778	-0.746338	-888.109	CG	subgenome A
NC_056572.1	27118674	27119160	487	57	0.836402	0.221854	0.614548	698.921	CG	subgenome A
NC_056572.1	27218156	27218584	429	52	0.581235	0.969204	-0.387969	-463.52	CG	subgenome A
NC_056572.1	28114140	28115176	1037	73	0.844414	0.233193	0.611221	751.412	CG	subgenome A
NC_056572.1	28546021	28546902	882	72	0.69718	0.250266	0.446914	552.851	CG	subgenome A
NC_056572.1	28625805	28626391	587	68	0.361402	0.0356668	0.325736	527.882	CG	subgenome A
NC_056572.1	28630312	28631866	1555	114	0.583856	0.0373144	0.546541	1274.4	CG	subgenome A
NC_056572.1	28814198	28814658	461	50	0.89857	0.191393	0.707178	844.418	CG	subgenome A
NC_056572.1	28917871	28919173	1303	51	0.253016	0.926319	-0.673302	-548.974	CG	subgenome A
NC_056572.1	29150729	29150952	224	22	0.0798779	0.947182	-0.867304	-609.789	CG	subgenome A
NC_056572.1	29326925	29328468	1544	94	0.463044	0.0602372	0.402807	757.368	CG	subgenome A
NC_056572.1	29341124	29342469	1346	85	0.80002	0.0326517	0.767369	1624.69	CG	subgenome A
NC_056572.1	30174311	30174631	321	36	0.772467	0.0650643	0.707403	624.376	CG	subgenome A
NC_056572.1	30429040	30432632	3593	92	0.0662818	0.921621	-0.855339	-1913.67	CG	subgenome A
NC_056572.1	30642955	30643533	579	54	0.297591	0.885442	-0.587851	-480.096	CG	subgenome A
NC_056572.1	30696939	30697479	541	31	0.193764	0.961658	-0.767894	-544.911	CG	subgenome A
NC_056572.1	30979595	30980714	1120	62	0.0686168	0.97245	-0.903834	-1667.31	CG	subgenome A
NC_056572.1	31237999	31238421	423	64	0.670733	0.96289	-0.292157	-479.176	CG	subgenome A
NC_056572.1	31449292	31449822	531	74	0.757776	0.0988848	0.658891	1108.38	CG	subgenome A
NC_056572.1	31482301	31482598	298	30	0.157153	0.909798	-0.752645	-456.877	CG	subgenome A
NC_056572.1	31488174	31488704	531	117	0.838986	0.484129	0.354857	1034.82	CG	subgenome A
NC_056572.1	31542826	31543154	329	48	0.535771	0.0414177	0.494353	575.898	CG	subgenome A
NC_056572.1	31691055	31694058	3004	162	0.728734	0.0717438	0.65699	2012.23	CG	subgenome A
NC_056572.1	31977275	31977519	245	20	0.0701949	0.965432	-0.895237	-550.634	CG	subgenome A
NC_056572.1	31990485	31990967	483	35	0.313566	0.914237	-0.600671	-525.655	CG	subgenome A
NC_056572.1	32012546	32013536	991	92	0.706717	0.0650953	0.641621	1226.11	CG	subgenome A
NC_056572.1	32061008	32062457	1450	33	0.189336	0.950483	-0.761147	-489.237	CG	subgenome A
NC_056572.1	32086584	32086880	297	32	0.842023	0.124094	0.71793	497.944	CG	subgenome A
NC_056572.1	32256317	32257608	1292	142	0.604086	0.0433638	0.560722	1914.95	CG	subgenome A
NC_056572.1	32304600	32305126	527	38	0.30287	0.978984	-0.676114	-488.463	CG	subgenome A
NC_056572.1	32400950	32401461	512	61	0.787858	0.346169	0.441689	518.927	CG	subgenome A
NC_056572.1	32634680	32635271	592	33	0.17819	0.922161	-0.743971	-526.12	CG	subgenome A
NC_056572.1	32723829	32724715	887	62	0.731673	0.0585454	0.673127	893.48	CG	subgenome A
NC_056572.1	32963463	32964247	785	66	0.646056	0.0737912	0.572265	700.854	CG	subgenome A
NC_056572.1	32990304	32991028	725	52	0.693616	0.0343516	0.659264	738.19	CG	subgenome A
NC_056572.1	32997431	32998385	955	64	0.623163	0.0387339	0.584429	878.08	CG	subgenome A
NC_056572.1	33275122	33275717	596	54	0.707081	0.0557684	0.651313	766.823	CG	subgenome A
NC_056572.1	33392975	33393419	445	61	0.73149	0.424686	0.306804	461.177	CG	subgenome A
NC_056572.1	33427712	33428454	743	62	0.712667	0.125553	0.587114	647.249	CG	subgenome A
NC_056572.1	33657426	33658038	613	55	0.792859	0.0750741	0.717785	959.669	CG	subgenome A
NC_056572.1	33814567	33815111	545	42	0.363089	0.967167	-0.604077	-468.559	CG	subgenome A
NC_056572.1	33827950	33828307	358	26	0.272219	0.96956	-0.697341	-456.146	CG	subgenome A
NC_056572.1	33834166	33835291	1126	53	0.25101	0.948452	-0.697442	-801.274	CG	subgenome A
NC_056572.1	34438668	34439299	632	97	0.924855	0.624388	0.300467	1046.34	CG	subgenome A
NC_056572.1	34653689	34655183	1495	97	0.605248	0.0486761	0.556572	883.529	CG	subgenome A
NC_056572.1	35005571	35005901	331	56	0.650058	0.0624684	0.587589	700.643	CG	subgenome A
NC_056572.1	35612977	35613799	823	87	0.790615	0.186878	0.603737	1137.16	CG	subgenome A
NC_056572.1	36402423	36403175	753	59	0.512355	0.0812946	0.431061	510.523	CG	subgenome A
NC_056572.1	37033427	37033918	492	52	0.797596	0.152622	0.644974	627.439	CG	subgenome A
NC_056572.1	37073895	37074621	727	95	0.334001	0.914387	-0.580386	-1069.31	CG	subgenome A
NC_056572.1	37225018	37225814	797	71	0.860974	0.167531	0.693442	780.844	CG	subgenome A
NC_056572.1	37533294	37533935	642	86	0.874342	0.515163	0.359179	736.913	CG	subgenome A
NC_056572.1	37797264	37798480	1217	46	0.228654	0.93753	-0.708876	-610.303	CG	subgenome A
NC_056572.1	37955435	37955681	247	49	0.374824	0.970326	-0.595502	-639.902	CG	subgenome A
NC_056572.1	38414079	38414795	717	80	0.832412	0.342378	0.490034	787.573	CG	subgenome A
NC_056572.1	38526665	38526896	232	28	0.168669	0.8999	-0.731231	-544.869	CG	subgenome A
NC_056572.1	38571687	38571999	313	63	0.868582	0.358718	0.509864	771.246	CG	subgenome A
NC_056572.1	38908064	38908715	652	54	0.292989	0.943071	-0.650082	-637.524	CG	subgenome A
NC_056572.1	38938479	38938864	386	50	0.847668	0.256384	0.591283	643.118	CG	subgenome A
NC_056572.1	38952498	38953066	569	52	0.265895	0.861918	-0.596023	-564.317	CG	subgenome A
NC_056572.1	39258444	39259489	1046	91	0.788824	0.0775203	0.711304	1484.91	CG	subgenome A
NC_056572.1	39303847	39305159	1313	219	0.928158	0.548519	0.37964	2052.76	CG	subgenome A
NC_056572.1	39306496	39306814	319	52	0.883085	0.472898	0.410187	524.424	CG	subgenome A
NC_056573.1	36205	38226	2022	137	0.847544	0.178541	0.669003	2165.3	CG	subgenome A
NC_056573.1	54655	56499	1845	62	0.757443	0.120176	0.637266	555.097	CG	subgenome A
NC_056573.1	101883	102714	832	37	0.237383	0.968852	-0.731468	-524.524	CG	subgenome A
NC_056573.1	113522	113861	340	55	0.383222	0.0553537	0.327869	450.061	CG	subgenome A
NC_056573.1	132974	133678	705	76	0.690628	0.103064	0.587564	1009.39	CG	subgenome A
NC_056573.1	144828	145304	477	46	0.748556	0.153651	0.594905	537.077	CG	subgenome A
NC_056573.1	255244	255698	455	46	0.845006	0.187201	0.657805	664.807	CG	subgenome A
NC_056573.1	713703	714157	455	39	0.401858	0.95823	-0.556372	-436.38	CG	subgenome A
NC_056573.1	917002	918139	1138	90	0.675616	0.0404121	0.635204	1247.12	CG	subgenome A
NC_056573.1	918334	922853	4520	205	0.646433	0.0451622	0.601271	2455.43	CG	subgenome A
NC_056573.1	930475	930998	524	56	0.779872	0.0977675	0.682105	987.187	CG	subgenome A
NC_056573.1	973793	974305	513	87	0.222405	0.0454717	0.176934	464.122	CG	subgenome A
NC_056573.1	1435590	1435923	334	44	0.895747	0.405675	0.490072	449.39	CG	subgenome A
NC_056573.1	1692263	1692958	696	63	0.346711	0.945743	-0.599033	-823.215	CG	subgenome A
NC_056573.1	2290853	2291132	280	30	0.15939	0.964085	-0.804695	-661.539	CG	subgenome A
NC_056573.1	2327187	2327491	305	46	0.0786287	0.489669	-0.411041	-449.722	CG	subgenome A
NC_056573.1	2673923	2674377	455	25	0.165455	0.979777	-0.814322	-481.899	CG	subgenome A
NC_056573.1	2730422	2730741	320	81	0.895685	0.527551	0.368134	668.266	CG	subgenome A
NC_056573.1	3030830	3032075	1246	71	0.389993	0.92743	-0.537437	-664.129	CG	subgenome A
NC_056573.1	3075380	3075763	384	56	0.835407	0.054789	0.780618	1428.46	CG	subgenome A
NC_056573.1	3430669	3431663	995	60	0.798061	0.0727729	0.725288	770.119	CG	subgenome A
NC_056573.1	3431865	3432319	455	42	0.882313	0.30649	0.575822	461.525	CG	subgenome A
NC_056573.1	4389915	4390020	106	34	0.800859	0.166189	0.63467	494.427	CG	subgenome A
NC_056573.1	4640134	4641093	960	63	0.844807	0.219547	0.62526	813.524	CG	subgenome A
NC_056573.1	4776758	4777567	810	44	0.19004	0.929361	-0.739321	-761.088	CG	subgenome A
NC_056573.1	4810652	4810886	235	42	0.851283	0.234248	0.617035	548.242	CG	subgenome A
NC_056573.1	4847741	4848447	707	62	0.636144	0.0790332	0.557111	601.355	CG	subgenome A
NC_056573.1	5039315	5040680	1366	24	0.105534	0.944893	-0.839359	-542.245	CG	subgenome A
NC_056573.1	5051212	5052863	1652	49	0.273558	0.953922	-0.680363	-670.072	CG	subgenome A
NC_056573.1	5054889	5055279	391	26	0.128081	0.918552	-0.790471	-453.032	CG	subgenome A
NC_056573.1	5057024	5057395	372	28	0.231272	0.964832	-0.73356	-436.023	CG	subgenome A
NC_056573.1	5083999	5084658	660	61	0.672377	0.0615209	0.610856	725.939	CG	subgenome A
NC_056573.1	5288723	5290457	1735	157	0.807077	0.0564087	0.750668	3365.14	CG	subgenome A
NC_056573.1	6211325	6212387	1063	82	0.853495	0.0610953	0.7924	1892.7	CG	subgenome A
NC_056573.1	7065764	7066372	609	54	0.919294	0.121831	0.797463	1183.99	CG	subgenome A
NC_056573.1	7775452	7776169	718	41	0.720829	0.0855857	0.635244	513.162	CG	subgenome A
NC_056573.1	8051406	8053260	1855	158	0.471493	0.072575	0.398918	1393	CG	subgenome A
NC_056573.1	8056106	8057269	1164	153	0.616009	0.0594607	0.556548	1998.02	CG	subgenome A
NC_056573.1	8102390	8103165	776	90	0.544242	0.0361019	0.50814	1017.1	CG	subgenome A
NC_056573.1	8123670	8125101	1432	69	0.860447	0.21401	0.646437	1189.06	CG	subgenome A
NC_056573.1	8168812	8169589	778	74	0.849582	0.0536801	0.795902	1643.44	CG	subgenome A
NC_056573.1	8173662	8174823	1162	72	0.573925	0.0751794	0.498746	702.99	CG	subgenome A
NC_056573.1	8213323	8213959	637	72	0.363199	0.0609354	0.302264	482.96	CG	subgenome A
NC_056573.1	8257748	8259047	1300	136	0.884107	0.32481	0.559297	2139.93	CG	subgenome A
NC_056573.1	8473631	8475127	1497	133	0.786683	0.364204	0.422479	1304	CG	subgenome A
NC_056573.1	8475243	8475958	716	52	0.7984	0.305977	0.492423	510.717	CG	subgenome A
NC_056573.1	8476152	8477087	936	80	0.818057	0.38384	0.434217	867.278	CG	subgenome A
NC_056573.1	8659922	8661184	1263	37	0.232736	0.936445	-0.703709	-470.087	CG	subgenome A
NC_056573.1	8798983	8799785	803	77	0.546882	0.0638535	0.483028	704.354	CG	subgenome A
NC_056573.1	8903907	8904316	410	48	0.653757	0.0432486	0.610508	630.348	CG	subgenome A
NC_056573.1	9145909	9146246	338	54	0.397987	0.0408871	0.3571	498.131	CG	subgenome A
NC_056573.1	9206691	9208120	1430	86	0.196842	0.957742	-0.760901	-1584.36	CG	subgenome A
NC_056573.1	9699038	9700824	1787	76	0.280276	0.968368	-0.688091	-1093.14	CG	subgenome A
NC_056573.1	10582038	10583641	1604	39	0.747932	0.0687875	0.679144	464.91	CG	subgenome A
NC_056573.1	10815917	10816821	905	82	0.587427	0.195307	0.39212	620.846	CG	subgenome A
NC_056573.1	11185137	11185768	632	34	0.14914	0.95278	-0.80364	-632.899	CG	subgenome A
NC_056573.1	11192863	11193493	631	35	0.302786	0.968911	-0.666125	-519.719	CG	subgenome A
NC_056573.1	11196612	11197106	495	32	0.211355	0.973199	-0.761845	-745.906	CG	subgenome A
NC_056573.1	11428048	11428896	849	56	0.746588	0.163884	0.582705	585.475	CG	subgenome A
NC_056573.1	11468763	11469137	375	34	0.824445	0.169227	0.655217	491.458	CG	subgenome A
NC_056573.1	11485821	11487043	1223	76	0.590978	0.0364971	0.554481	1020.5	CG	subgenome A
NC_056573.1	11531627	11532153	527	30	0.0788078	0.969594	-0.890787	-749.418	CG	subgenome A
NC_056573.1	11827371	11827910	540	51	0.425023	0.954069	-0.529046	-567.724	CG	subgenome A
NC_056573.1	12044063	12045514	1452	44	0.0894867	0.933223	-0.843736	-929.394	CG	subgenome A
NC_056573.1	12192551	12193287	737	62	0.743902	0.157681	0.586221	961.512	CG	subgenome A
NC_056573.1	12578880	12579449	570	43	0.875577	0.106176	0.7694	683.669	CG	subgenome A
NC_056573.1	13504263	13504912	650	98	0.628583	0.295383	0.3332	731.464	CG	subgenome A
NC_056573.1	13762860	13763478	619	60	0.910003	0.444417	0.465587	440.459	CG	subgenome A
NC_056573.1	13853136	13853490	355	49	0.519877	0.0654265	0.45445	515.588	CG	subgenome A
NC_056573.1	14164284	14164498	215	46	0.944234	0.559469	0.384765	459.526	CG	subgenome A
NC_056573.1	14167930	14168556	627	70	0.769486	0.0770075	0.692478	1168.79	CG	subgenome A
NC_056573.1	14261120	14261790	671	63	0.906854	0.545482	0.361372	535.176	CG	subgenome A
NC_056573.1	15540279	15540704	426	56	0.502087	0.0752204	0.426867	522.886	CG	subgenome A
NC_056573.1	15548961	15550260	1300	100	0.703908	0.0518552	0.652053	1360.13	CG	subgenome A
NC_056573.1	15663445	15666103	2659	57	0.226304	0.959228	-0.732924	-934.339	CG	subgenome A
NC_056573.1	15833392	15833982	591	36	0.827971	0.0721177	0.755853	589.773	CG	subgenome A
NC_056573.1	15839634	15840506	873	90	0.650399	0.084478	0.565921	1046.18	CG	subgenome A
NC_056573.1	16042747	16043929	1183	68	0.409433	0.0388285	0.370605	448.502	CG	subgenome A
NC_056573.1	16045277	16046073	797	59	0.613686	0.0511903	0.562496	631.098	CG	subgenome A
NC_056573.1	16513003	16513619	617	27	0.193176	0.967263	-0.774088	-440.353	CG	subgenome A
NC_056573.1	16540044	16540442	399	26	0.19761	0.951633	-0.754023	-469.926	CG	subgenome A
NC_056573.1	17647982	17648544	563	40	0.634304	0.0498403	0.584464	443.698	CG	subgenome A
NC_056573.1	17655169	17656721	1553	44	0.244694	0.911085	-0.66639	-496.015	CG	subgenome A
NC_056573.1	17760196	17760497	302	29	0.148653	0.964778	-0.816124	-796.707	CG	subgenome A
NC_056573.1	17772708	17774555	1848	86	0.341839	0.962246	-0.620407	-1083.34	CG	subgenome A
NC_056573.1	17801169	17803059	1891	50	0.333288	0.918169	-0.584881	-527.269	CG	subgenome A
NC_056573.1	18242997	18243447	451	77	0.887164	0.539437	0.347726	604.162	CG	subgenome A
NC_056573.1	18637323	18638052	730	74	0.718605	0.0559837	0.662621	1069.32	CG	subgenome A
NC_056573.1	18701575	18702124	550	30	0.205994	0.958601	-0.752607	-445.428	CG	subgenome A
NC_056573.1	18861895	18863803	1909	112	0.749556	0.0654792	0.684077	1614.48	CG	subgenome A
NC_056573.1	18867165	18867776	612	81	0.530774	0.171931	0.358843	598.966	CG	subgenome A
NC_056573.1	18920261	18920711	451	57	0.707569	0.104551	0.603018	739.876	CG	subgenome A
NC_056573.1	19024931	19025151	221	30	0.710428	0.0396421	0.670786	503.238	CG	subgenome A
NC_056573.1	19063772	19064412	641	71	0.827428	0.211423	0.616005	1206.79	CG	subgenome A
NC_056573.1	19121584	19123072	1489	98	0.85605	0.262505	0.593545	1351.32	CG	subgenome A
NC_056573.1	19350816	19351128	313	45	0.868201	0.181104	0.687098	621.071	CG	subgenome A
NC_056573.1	19654823	19655383	561	44	0.343383	0.960817	-0.617434	-606.679	CG	subgenome A
NC_056573.1	19857927	19858821	895	32	0.251743	0.929912	-0.678169	-435.659	CG	subgenome A
NC_056573.1	19916047	19917336	1290	87	0.131036	0.959095	-0.828059	-2142.76	CG	subgenome A
NC_056573.1	19939010	19939754	745	52	0.661435	0.034983	0.626452	698.097	CG	subgenome A
NC_056573.1	20013479	20014843	1365	30	0.175438	0.955269	-0.779831	-663.168	CG	subgenome A
NC_056573.1	20093357	20093615	259	28	0.2998	0.969124	-0.669324	-446.78	CG	subgenome A
NC_056573.1	20141039	20141643	605	60	0.483597	0.0444344	0.439162	531.452	CG	subgenome A
NC_056573.1	20772936	20773609	674	82	0.589255	0.0414705	0.547785	1073.43	CG	subgenome A
NC_056573.1	20816446	20817117	672	44	0.35564	0.925545	-0.569905	-488.092	CG	subgenome A
NC_056573.1	20865162	20866150	989	76	0.900603	0.0591677	0.841436	1751.17	CG	subgenome A
NC_056573.1	21457148	21457552	405	30	0.0671614	0.954066	-0.886904	-773.249	CG	subgenome A
NC_056573.1	21469806	21470201	396	46	0.878232	0.150904	0.727328	964.075	CG	subgenome A
NC_056573.1	21521893	21523104	1212	72	0.863105	0.334667	0.528438	644.545	CG	subgenome A
NC_056573.1	22399691	22400689	999	102	0.783964	0.17422	0.609744	1811.71	CG	subgenome A
NC_056573.1	22402463	22404235	1773	102	0.801917	0.126518	0.675399	1933.55	CG	subgenome A
NC_056573.1	22405533	22406095	563	42	0.891073	0.19777	0.693304	767.124	CG	subgenome A
NC_056573.1	22431042	22431749	708	73	0.743929	0.117192	0.626737	848.932	CG	subgenome A
NC_056573.1	22778094	22778579	486	38	0.346577	0.980939	-0.634361	-639.806	CG	subgenome A
NC_056573.1	22898578	22899255	678	50	0.464997	0.973076	-0.508079	-469.136	CG	subgenome A
NC_056573.1	23175914	23176363	450	56	0.392919	0.0462397	0.34668	437.313	CG	subgenome A
NC_056573.1	23237641	23238156	516	63	0.511817	0.0434389	0.468378	654.799	CG	subgenome A
NC_056573.1	23289007	23289533	527	65	0.669338	0.0774156	0.591922	790.736	CG	subgenome A
NC_056573.1	23346802	23347676	875	60	0.310087	0.948368	-0.638281	-827.311	CG	subgenome A
NC_056573.1	23351680	23354526	2847	175	0.0835058	0.952951	-0.869445	-5547.11	CG	subgenome A
NC_056573.1	23370142	23371008	867	27	0.175133	0.948865	-0.773732	-477.23	CG	subgenome A
NC_056573.1	23483308	23483863	556	66	0.663218	0.0461906	0.617027	1008.94	CG	subgenome A
NC_056573.1	23513880	23514534	655	32	0.204064	0.966917	-0.762853	-651.731	CG	subgenome A
NC_056573.1	23528075	23529078	1004	57	0.55696	0.976886	-0.419926	-450.516	CG	subgenome A
NC_056573.1	23536004	23537998	1995	83	0.321557	0.947507	-0.625951	-991.768	CG	subgenome A
NC_056573.1	23538929	23540594	1666	60	0.409274	0.953125	-0.543851	-601.015	CG	subgenome A
NC_056573.1	23549093	23550627	1535	109	0.635995	0.181178	0.454817	952.006	CG	subgenome A
NC_056573.1	23586787	23587114	328	18	0.0542456	0.971439	-0.917193	-530.101	CG	subgenome A
NC_056573.1	23791121	23791666	546	53	0.875093	0.121466	0.753627	1021.86	CG	subgenome A
NC_056573.1	23809533	23809912	380	93	0.573346	0.142747	0.430599	1104.61	CG	subgenome A
NC_056573.1	24022998	24023567	570	53	0.571139	0.0438573	0.527282	515.23	CG	subgenome A
NC_056573.1	24197024	24197493	470	28	0.0403293	0.955802	-0.915473	-793.977	CG	subgenome A
NC_056573.1	24490659	24491265	607	49	0.751476	0.0613979	0.690078	763.391	CG	subgenome A
NC_056573.1	24920766	24921866	1101	73	0.469717	0.930863	-0.461146	-664.679	CG	subgenome A
NC_056573.1	25062836	25063607	772	40	0.158612	0.939093	-0.780481	-679.135	CG	subgenome A
NC_056573.1	25087922	25088941	1020	59	0.301996	0.927584	-0.625587	-693.719	CG	subgenome A
NC_056573.1	25187774	25188062	289	52	0.842201	0.406334	0.435867	581.566	CG	subgenome A
NC_056573.1	25188615	25189551	937	53	0.775532	0.206421	0.569111	665.155	CG	subgenome A
NC_056573.1	25467470	25467969	500	34	0.32386	0.984007	-0.660147	-500.374	CG	subgenome A
NC_056573.1	26213878	26214319	442	48	0.216306	0.914301	-0.697996	-718.773	CG	subgenome A
NC_056573.1	26221492	26221880	389	30	0.172921	0.954613	-0.781692	-570.12	CG	subgenome A
NC_056573.1	26224973	26225559	587	50	0.186516	0.967184	-0.780667	-1130.83	CG	subgenome A
NC_056573.1	26229196	26230010	815	86	0.916992	0.47916	0.437833	743.335	CG	subgenome A
NC_056573.1	26243760	26244268	509	36	0.225202	0.956722	-0.73152	-647.308	CG	subgenome A
NC_056573.1	26246770	26247174	405	36	0.221852	0.880876	-0.659024	-457.02	CG	subgenome A
NC_056573.1	26313923	26314623	701	83	0.687826	0.274184	0.413642	785.431	CG	subgenome A
NC_056573.1	26393121	26393839	719	98	0.325174	0.0534635	0.271711	647.029	CG	subgenome A
NC_056573.1	26435610	26436183	574	45	0.443712	0.946034	-0.502323	-440.692	CG	subgenome A
NC_056573.1	26436705	26437428	724	59	0.707347	0.0677332	0.639614	721.24	CG	subgenome A
NC_056573.1	26459815	26460646	832	62	0.716829	0.0489196	0.667909	881.901	CG	subgenome A
NC_056573.1	26560447	26560752	306	46	0.900381	0.349112	0.551269	557.007	CG	subgenome A
NC_056573.1	26607657	26608291	635	30	0.907766	0.106042	0.801724	454.616	CG	subgenome A
NC_056573.1	26615031	26616726	1696	159	0.272445	0.900766	-0.628322	-2383.75	CG	subgenome A
NC_056573.1	26830802	26831577	776	44	0.471166	0.95423	-0.483065	-447.778	CG	subgenome A
NC_056573.1	26967549	26968288	740	64	0.707559	0.0425209	0.665038	1024.37	CG	subgenome A
NC_056573.1	27158565	27159989	1425	128	0.520435	0.0472916	0.473143	1343.49	CG	subgenome A
NC_056573.1	27225506	27225848	343	40	0.365307	0.966618	-0.601311	-565.626	CG	subgenome A
NC_056573.1	27332409	27333003	595	48	0.724334	0.0933723	0.630962	573.423	CG	subgenome A
NC_056573.1	27408494	27409321	828	54	0.78316	0.120418	0.662742	602.514	CG	subgenome A
NC_056573.1	27409393	27410151	759	83	0.822549	0.117572	0.704977	1368.39	CG	subgenome A
NC_056573.1	27417033	27417383	351	50	0.865401	0.405789	0.459612	441.109	CG	subgenome A
NC_056573.1	27472121	27473054	934	72	0.35892	0.939827	-0.580908	-773.134	CG	subgenome A
NC_056573.1	27479654	27480643	990	121	0.85575	0.0745939	0.781156	2791.81	CG	subgenome A
NC_056573.1	27590758	27591091	334	28	0.209403	0.974711	-0.765308	-477.094	CG	subgenome A
NC_056573.1	27658164	27658889	726	51	0.193609	0.970893	-0.777283	-1094.06	CG	subgenome A
NC_056573.1	27776280	27776788	509	57	0.466381	0.0365052	0.429876	585.701	CG	subgenome A
NC_056573.1	27790206	27791049	844	136	0.336741	0.0477751	0.288966	1026.95	CG	subgenome A
NC_056573.1	27872383	27872779	397	36	0.216122	0.929165	-0.713044	-613.511	CG	subgenome A
NC_056573.1	28008558	28009009	452	38	0.380308	0.977092	-0.596785	-460.962	CG	subgenome A
NC_056573.1	28014266	28014943	678	82	0.396584	0.919263	-0.522678	-830.366	CG	subgenome A
NC_056573.1	28286617	28287570	954	51	0.300536	0.935344	-0.634808	-563.1	CG	subgenome A
NC_056573.1	28424370	28425148	779	103	0.559497	0.0639095	0.495588	1225.76	CG	subgenome A
NC_056574.1	909912	910829	918	66	0.451824	0.958085	-0.506261	-649.796	CG	subgenome A
NC_056574.1	912165	912923	759	62	0.348564	0.0298849	0.318679	503.43	CG	subgenome A
NC_056574.1	1119232	1121025	1794	168	0.607073	0.133178	0.473895	1646.38	CG	subgenome A
NC_056574.1	1164994	1165515	522	66	0.53085	0.0675192	0.46333	732.516	CG	subgenome A
NC_056574.1	1402124	1402775	652	48	0.838221	0.361423	0.476798	555.16	CG	subgenome A
NC_056574.1	1452311	1453493	1183	113	0.68318	0.0628403	0.620339	1827.82	CG	subgenome A
NC_056574.1	1468906	1469394	489	66	0.778028	0.347602	0.430426	701.608	CG	subgenome A
NC_056574.1	2077447	2078182	736	47	0.695975	0.0678113	0.628163	464.16	CG	subgenome A
NC_056574.1	2357228	2357680	453	55	0.816195	0.23708	0.579116	592.655	CG	subgenome A
NC_056574.1	2436742	2437300	559	60	0.679692	0.040281	0.639411	858.359	CG	subgenome A
NC_056574.1	2613920	2614650	731	80	0.485109	0.0657711	0.419338	703.1	CG	subgenome A
NC_056574.1	2994369	2994610	242	36	0.903196	0.370558	0.532638	449.273	CG	subgenome A
NC_056574.1	2994911	2995238	328	41	0.882433	0.377442	0.504991	437.885	CG	subgenome A
NC_056574.1	3000224	3001361	1138	116	0.865214	0.364602	0.500612	1578.6	CG	subgenome A
NC_056574.1	3139350	3140604	1255	131	0.847831	0.084133	0.763698	2975.55	CG	subgenome A
NC_056574.1	3140725	3141045	321	36	0.810596	0.0892269	0.721369	614.993	CG	subgenome A
NC_056574.1	3230379	3230654	276	58	0.498562	0.0930786	0.405484	521.832	CG	subgenome A
NC_056574.1	3366102	3367723	1622	51	0.736093	0.113025	0.623068	599.854	CG	subgenome A
NC_056574.1	3419345	3420059	715	100	0.75686	0.112516	0.644345	2463.01	CG	subgenome A
NC_056574.1	3498431	3499101	671	62	0.778835	0.0532377	0.725597	1097.07	CG	subgenome A
NC_056574.1	3545393	3546527	1135	88	0.466304	0.0605143	0.40579	697.312	CG	subgenome A
NC_056574.1	3546595	3547842	1248	108	0.597124	0.214203	0.382921	832.402	CG	subgenome A
NC_056574.1	3563416	3564032	617	40	0.614528	0.0939906	0.520538	496.152	CG	subgenome A
NC_056574.1	3572362	3572896	535	51	0.79346	0.392641	0.400819	468.733	CG	subgenome A
NC_056574.1	3574343	3574990	648	74	0.705443	0.107964	0.597479	992.466	CG	subgenome A
NC_056574.1	3589879	3590718	840	71	0.607384	0.113946	0.493438	688.58	CG	subgenome A
NC_056574.1	3591280	3593049	1770	120	0.554205	0.0751733	0.479032	1023.21	CG	subgenome A
NC_056574.1	3602309	3602856	548	51	0.581135	0.0867028	0.494432	546.728	CG	subgenome A
NC_056574.1	3608944	3610625	1682	78	0.787765	0.116981	0.670783	966.525	CG	subgenome A
NC_056574.1	3610970	3611806	837	38	0.814848	0.15498	0.659868	579.447	CG	subgenome A
NC_056574.1	3639809	3640542	734	62	0.921703	0.445902	0.475801	590.331	CG	subgenome A
NC_056574.1	3661533	3662240	708	95	0.957936	0.500937	0.457	1142.43	CG	subgenome A
NC_056574.1	3716038	3716598	561	54	0.879197	0.478926	0.40027	479.6	CG	subgenome A
NC_056574.1	3969598	3970953	1356	135	0.819953	0.183807	0.636146	1921.19	CG	subgenome A
NC_056574.1	4154489	4154938	450	50	0.634966	0.0950375	0.539928	470.349	CG	subgenome A
NC_056574.1	4416344	4416795	452	57	0.740131	0.18459	0.555541	749.29	CG	subgenome A
NC_056574.1	4645397	4645863	467	94	0.329029	0.799872	-0.470843	-973.305	CG	subgenome A
NC_056574.1	4704993	4705514	522	89	0.786396	0.374388	0.412007	753.729	CG	subgenome A
NC_056574.1	4744042	4745045	1004	85	0.750772	0.0929698	0.657802	1232.76	CG	subgenome A
NC_056574.1	4891015	4892489	1475	152	0.676156	0.207759	0.468398	1766.8	CG	subgenome A
NC_056574.1	4964120	4964759	640	55	0.866348	0.299501	0.566847	533.229	CG	subgenome A
NC_056574.1	5333220	5333607	388	47	0.874088	0.197753	0.676335	687.345	CG	subgenome A
NC_056574.1	5376092	5376668	577	52	0.549086	0.0452286	0.503857	536.77	CG	subgenome A
NC_056574.1	5384957	5386209	1253	109	0.760475	0.0618882	0.698586	1772.99	CG	subgenome A
NC_056574.1	5428811	5429386	576	34	0.136098	0.926079	-0.789981	-518.621	CG	subgenome A
NC_056574.1	5432421	5433100	680	58	0.466706	0.0497737	0.416932	478.113	CG	subgenome A
NC_056574.1	5434714	5435771	1058	33	0.0685335	0.912903	-0.844369	-645.783	CG	subgenome A
NC_056574.1	5643690	5644011	322	46	0.800303	0.255512	0.544792	492.672	CG	subgenome A
NC_056574.1	5728225	5728926	702	51	0.77623	0.10379	0.67244	717.806	CG	subgenome A
NC_056574.1	5745371	5745652	282	26	0.230041	0.983646	-0.753605	-515.626	CG	subgenome A
NC_056574.1	5750360	5750989	630	46	0.275579	0.95391	-0.678332	-717.714	CG	subgenome A
NC_056574.1	5774069	5774694	626	36	0.26369	0.946664	-0.682974	-538.48	CG	subgenome A
NC_056574.1	5775436	5776380	945	37	0.208491	0.953211	-0.74472	-541.729	CG	subgenome A
NC_056574.1	5836468	5836980	513	71	0.677864	0.204989	0.472875	664.162	CG	subgenome A
NC_056574.1	6106050	6107260	1211	72	0.788276	0.0929604	0.695316	984.699	CG	subgenome A
NC_056574.1	6755668	6756215	548	34	0.170831	0.957506	-0.786675	-650.144	CG	subgenome A
NC_056574.1	6993338	6993857	520	40	0.47908	0.965899	-0.486819	-457.352	CG	subgenome A
NC_056574.1	7087529	7087986	458	30	0.265168	0.968724	-0.703557	-475.879	CG	subgenome A
NC_056574.1	7092169	7092730	562	42	0.416975	0.968517	-0.551542	-530.484	CG	subgenome A
NC_056574.1	7809179	7809653	475	51	0.421754	0.0456867	0.376067	474.24	CG	subgenome A
NC_056574.1	7832216	7833097	882	100	0.643851	0.100904	0.542947	1438.26	CG	subgenome A
NC_056574.1	7861828	7864702	2875	141	0.744754	0.20725	0.537504	1352.66	CG	subgenome A
NC_056574.1	8114775	8115003	229	29	0.1923	0.961743	-0.769443	-511.715	CG	subgenome A
NC_056574.1	8116172	8116504	333	66	0.479317	0.0341228	0.445194	765.776	CG	subgenome A
NC_056574.1	8151753	8152550	798	45	0.743716	0.0856423	0.658074	472.585	CG	subgenome A
NC_056574.1	8226613	8226993	381	52	0.553213	0.970298	-0.417084	-455.516	CG	subgenome A
NC_056574.1	8229442	8230091	650	31	0.0723419	0.762575	-0.690233	-489.538	CG	subgenome A
NC_056574.1	8881400	8882005	606	50	0.836407	0.219608	0.616799	563.366	CG	subgenome A
NC_056574.1	8940627	8940915	289	43	0.802709	0.210085	0.592624	506.146	CG	subgenome A
NC_056574.1	8965593	8965965	373	33	0.0641478	0.954353	-0.890206	-1017.97	CG	subgenome A
NC_056574.1	8972917	8973136	220	26	0.103877	0.915987	-0.812111	-509.529	CG	subgenome A
NC_056574.1	9113681	9114457	777	46	0.0847756	0.972881	-0.888106	-1145.92	CG	subgenome A
NC_056574.1	9149133	9149507	375	33	0.157368	0.975915	-0.818547	-721.87	CG	subgenome A
NC_056574.1	9303239	9303958	720	46	0.242158	0.950015	-0.707857	-676.991	CG	subgenome A
NC_056574.1	9304380	9306141	1762	109	0.464326	0.953024	-0.488698	-1143.79	CG	subgenome A
NC_056574.1	9310394	9310885	492	59	0.624309	0.972568	-0.348258	-476.029	CG	subgenome A
NC_056574.1	9465866	9466336	471	67	0.565828	0.144373	0.421455	568.286	CG	subgenome A
NC_056574.1	10190744	10192016	1273	72	0.446118	0.0714875	0.37463	581.326	CG	subgenome A
NC_056574.1	10995747	10996901	1155	130	0.832791	0.141358	0.691433	2141.06	CG	subgenome A
NC_056574.1	11227929	11229989	2061	42	0.12465	0.92036	-0.79571	-676.566	CG	subgenome A
NC_056574.1	11231861	11232730	870	57	0.102757	0.937387	-0.83463	-1034.08	CG	subgenome A
NC_056574.1	11266784	11267306	523	50	0.544558	0.0543185	0.490239	535.799	CG	subgenome A
NC_056574.1	11372685	11373112	428	48	0.477845	0.95811	-0.480264	-534.414	CG	subgenome A
NC_056574.1	11429358	11429665	308	20	0.917448	0.0479406	0.869507	477.172	CG	subgenome A
NC_056574.1	11432135	11433629	1495	91	0.884407	0.0629829	0.821424	2051.93	CG	subgenome A
NC_056574.1	12102279	12103575	1297	100	0.853405	0.300502	0.552902	1456.5	CG	subgenome A
NC_056574.1	12423481	12424405	925	74	0.207967	0.93074	-0.722773	-1278.76	CG	subgenome A
NC_056574.1	12429061	12429686	626	30	0.182783	0.959987	-0.777203	-506.641	CG	subgenome A
NC_056574.1	12437388	12438866	1479	110	0.543816	0.0465467	0.497269	1085.58	CG	subgenome A
NC_056574.1	12439812	12440634	823	84	0.432509	0.947168	-0.514659	-847.969	CG	subgenome A
NC_056574.1	13016774	13017161	388	42	0.690867	0.0654559	0.625411	662.013	CG	subgenome A
NC_056574.1	13599800	13600271	472	34	0.168475	0.928415	-0.75994	-648.803	CG	subgenome A
NC_056574.1	13600412	13602672	2261	123	0.097455	0.951638	-0.854183	-3526.4	CG	subgenome A
NC_056574.1	13649994	13650221	228	38	0.249085	0.907332	-0.658247	-613.411	CG	subgenome A
NC_056574.1	13666656	13667168	513	62	0.679046	0.0397405	0.639306	975.803	CG	subgenome A
NC_056574.1	13705605	13706114	510	37	0.321147	0.959304	-0.638157	-524.3	CG	subgenome A
NC_056574.1	13844575	13845510	936	74	0.910474	0.458961	0.451513	602.347	CG	subgenome A
NC_056574.1	13908186	13908740	555	39	0.398362	0.97162	-0.573258	-450.016	CG	subgenome A
NC_056574.1	14174173	14176018	1846	102	0.693869	0.0709151	0.622954	1224.7	CG	subgenome A
NC_056574.1	14406215	14406777	563	53	0.769282	0.246972	0.52231	486.387	CG	subgenome A
NC_056574.1	14482342	14483561	1220	50	0.354189	0.954163	-0.599974	-525.217	CG	subgenome A
NC_056574.1	14753759	14754542	784	59	0.859455	0.235954	0.623501	751.002	CG	subgenome A
NC_056574.1	14763068	14763473	406	36	0.260702	0.943507	-0.682805	-605.216	CG	subgenome A
NC_056574.1	14781423	14782973	1551	88	0.733969	0.102325	0.631644	1004.11	CG	subgenome A
NC_056574.1	14844766	14845229	464	48	0.826062	0.142495	0.683567	637.689	CG	subgenome A
NC_056574.1	14993004	14994132	1129	76	0.225508	0.928682	-0.703174	-1277.9	CG	subgenome A
NC_056574.1	15231428	15232384	957	50	0.81268	0.242509	0.570171	666.267	CG	subgenome A
NC_056574.1	15432304	15433086	783	46	0.140883	0.911262	-0.77038	-992.983	CG	subgenome A
NC_056574.1	15470379	15470864	486	88	0.669917	0.401536	0.268381	512.879	CG	subgenome A
NC_056574.1	15775859	15776469	611	37	0.35534	0.931473	-0.576133	-504.224	CG	subgenome A
NC_056574.1	16130056	16130711	656	87	0.728489	0.265165	0.463324	769.606	CG	subgenome A
NC_056574.1	16243044	16243858	815	60	0.60521	0.9742	-0.36899	-438.17	CG	subgenome A
NC_056574.1	16279708	16280741	1034	61	0.756615	0.206376	0.550239	588.249	CG	subgenome A
NC_056574.1	16453864	16455834	1971	63	0.831076	0.124453	0.706623	998.882	CG	subgenome A
NC_056574.1	16731450	16732128	679	52	0.435744	0.955307	-0.519563	-533.248	CG	subgenome A
NC_056574.1	16959256	16959918	663	50	0.84927	0.216155	0.633115	570.203	CG	subgenome A
NC_056574.1	17097752	17098078	327	22	0.0582546	0.951757	-0.893502	-601.006	CG	subgenome A
NC_056574.1	17110364	17111323	960	45	0.373309	0.942686	-0.569377	-458.154	CG	subgenome A
NC_056574.1	17270996	17272039	1044	40	0.241049	0.927902	-0.686853	-460.188	CG	subgenome A
NC_056574.1	17281044	17282037	994	93	0.821084	0.172522	0.648562	1369.53	CG	subgenome A
NC_056574.1	17305715	17306334	620	42	0.318714	0.976557	-0.657843	-570.828	CG	subgenome A
NC_056574.1	17311933	17312557	625	40	0.384427	0.960899	-0.576473	-460.611	CG	subgenome A
NC_056574.1	17369159	17369790	632	52	0.898948	0.592853	0.306095	469.275	CG	subgenome A
NC_056574.1	17701409	17703193	1785	55	0.133052	0.812932	-0.67988	-594.533	CG	subgenome A
NC_056574.1	17800515	17801437	923	40	0.0748073	0.872952	-0.798145	-603.843	CG	subgenome A
NC_056574.1	17831956	17832503	548	32	0.207599	0.9634	-0.755802	-588.879	CG	subgenome A
NC_056574.1	17832820	17833142	323	46	0.878679	0.069574	0.809105	1143.51	CG	subgenome A
NC_056574.1	17841146	17842280	1135	34	0.171271	0.947581	-0.77631	-541.162	CG	subgenome A
NC_056574.1	17849239	17849683	445	34	0.276457	0.925489	-0.649032	-557.445	CG	subgenome A
NC_056574.1	17932717	17933537	821	57	0.911932	0.122564	0.789368	1001.68	CG	subgenome A
NC_056574.1	17937146	17938007	862	53	0.324784	0.94309	-0.618306	-611.495	CG	subgenome A
NC_056574.1	18103109	18103428	320	54	0.634783	0.128062	0.506721	637.83	CG	subgenome A
NC_056574.1	18121248	18121665	418	83	0.818391	0.229968	0.588423	1239.76	CG	subgenome A
NC_056574.1	18269768	18270748	981	78	0.59696	0.0418964	0.555063	895.479	CG	subgenome A
NC_056574.1	18538174	18539180	1007	85	0.788532	0.173437	0.615095	1303.01	CG	subgenome A
NC_056574.1	18562772	18563343	572	68	0.82257	0.175048	0.647522	1448.89	CG	subgenome A
NC_056574.1	18566402	18567273	872	63	0.841117	0.209483	0.631634	1056.77	CG	subgenome A
NC_056574.1	18631958	18632805	848	89	0.494687	0.0657604	0.428927	699.802	CG	subgenome A
NC_056574.1	18637700	18638640	941	52	0.745499	0.326643	0.418856	507.534	CG	subgenome A
NC_056574.1	18638782	18639453	672	59	0.834833	0.383613	0.45122	590.481	CG	subgenome A
NC_056574.1	18793539	18793999	461	54	0.740578	0.216412	0.524165	578.997	CG	subgenome A
NC_056574.1	18833729	18835370	1642	43	0.219831	0.917425	-0.697594	-556.353	CG	subgenome A
NC_056574.1	18878877	18879857	981	34	0.260854	0.973192	-0.712338	-435.426	CG	subgenome A
NC_056574.1	19046698	19047524	827	141	0.700116	0.346437	0.353679	1178.4	CG	subgenome A
NC_056574.1	19047776	19049013	1238	93	0.84355	0.382625	0.460925	845.334	CG	subgenome A
NC_056574.1	19113932	19114429	498	47	0.750666	0.0779406	0.672726	649.079	CG	subgenome A
NC_056574.1	19160443	19160856	414	72	0.66904	0.262993	0.406047	711.125	CG	subgenome A
NC_056574.1	19161415	19164033	2619	168	0.83799	0.15803	0.67996	2951.09	CG	subgenome A
NC_056574.1	19166690	19167417	728	38	0.861278	0.131718	0.72956	850.845	CG	subgenome A
NC_056574.1	19577024	19578720	1697	60	0.156135	0.953373	-0.797238	-1053.78	CG	subgenome A
NC_056574.1	19833130	19834500	1371	118	0.755095	0.0522396	0.702856	2663.91	CG	subgenome A
NC_056574.1	19910759	19912260	1502	119	0.770916	0.255625	0.51529	1299.21	CG	subgenome A
NC_056574.1	19914780	19915808	1029	34	0.0963894	0.985503	-0.889113	-780.669	CG	subgenome A
NC_056574.1	20196576	20197317	742	33	0.158377	0.933242	-0.774865	-493.528	CG	subgenome A
NC_056574.1	20204470	20205259	790	32	0.285881	0.964966	-0.679085	-469.081	CG	subgenome A
NC_056574.1	20211031	20212461	1431	80	0.376325	0.95152	-0.575195	-818.746	CG	subgenome A
NC_056574.1	20278682	20279357	676	24	0.108831	0.959192	-0.85036	-557.913	CG	subgenome A
NC_056574.1	20282538	20283489	952	33	0.105293	0.892839	-0.787546	-492.824	CG	subgenome A
NC_056574.1	20316831	20317662	832	80	0.66049	0.069531	0.590959	1172.14	CG	subgenome A
NC_056574.1	20339664	20340279	616	41	0.81939	0.333505	0.485885	469.291	CG	subgenome A
NC_056574.1	20340361	20341583	1223	125	0.889567	0.392081	0.497487	1752.08	CG	subgenome A
NC_056574.1	20588632	20590740	2109	55	0.32607	0.945021	-0.618951	-594.397	CG	subgenome A
NC_056574.1	20630913	20632176	1264	74	0.552574	0.0686656	0.483909	648.744	CG	subgenome A
NC_056574.1	20708527	20709486	960	67	0.7992	0.103717	0.695483	970.928	CG	subgenome A
NC_056574.1	20812690	20813417	728	96	0.62493	0.110047	0.514882	1169.54	CG	subgenome A
NC_056574.1	20963888	20964594	707	96	0.425578	0.0405387	0.38504	936.924	CG	subgenome A
NC_056574.1	20997647	20998261	615	56	0.800942	0.35347	0.447471	453.308	CG	subgenome A
NC_056574.1	21056658	21057615	958	53	0.714753	0.0833045	0.631449	629.398	CG	subgenome A
NC_056574.1	21078872	21080017	1146	57	0.295028	0.946147	-0.651119	-728.723	CG	subgenome A
NC_056574.1	21088915	21089489	575	68	0.903561	0.0487355	0.854825	2008.9	CG	subgenome A
NC_056574.1	21233203	21234125	923	48	0.188338	0.966508	-0.77817	-842.738	CG	subgenome A
NC_056574.1	21294038	21294420	383	25	0.139326	0.970337	-0.831011	-478.773	CG	subgenome A
NC_056574.1	21711536	21712832	1297	95	0.866403	0.101679	0.764723	1545.73	CG	subgenome A
NC_056574.1	21939195	21940372	1178	62	0.405696	0.949696	-0.543999	-608.508	CG	subgenome A
NC_056574.1	21941099	21942029	931	58	0.269322	0.951251	-0.681929	-848.969	CG	subgenome A
NC_056574.1	21944182	21944519	338	36	0.315698	0.976274	-0.660575	-584.215	CG	subgenome A
NC_056574.1	22112251	22112870	620	80	0.730073	0.339635	0.390438	731.338	CG	subgenome A
NC_056574.1	22183734	22184392	659	50	0.656289	0.0694752	0.586814	532.886	CG	subgenome A
NC_056574.1	22202363	22203216	854	67	0.427369	0.0458059	0.381563	475.84	CG	subgenome A
NC_056574.1	22205480	22207078	1599	171	0.497427	0.0539172	0.443509	1835.09	CG	subgenome A
NC_056574.1	22253502	22254110	609	82	0.034066	0.486207	-0.452141	-815.929	CG	subgenome A
NC_056574.1	22346494	22347071	578	69	0.383997	0.0415634	0.342433	538.057	CG	subgenome A
NC_056574.1	22403785	22405773	1989	46	0.251304	0.937688	-0.686384	-451.057	CG	subgenome A
NC_056574.1	22540183	22541176	994	63	0.72369	0.150878	0.572812	690.346	CG	subgenome A
NC_056574.1	22606572	22607732	1161	80	0.692514	0.0536876	0.638826	1044.91	CG	subgenome A
NC_056574.1	23127592	23128313	722	73	0.428579	0.0423241	0.386254	662.521	CG	subgenome A
NC_056574.1	23198084	23199003	920	32	0.236778	0.965428	-0.72865	-518.67	CG	subgenome A
NC_056574.1	23266646	23266900	255	28	0.185695	0.939434	-0.753739	-503.352	CG	subgenome A
NC_056574.1	23349256	23349730	475	68	0.853578	0.220751	0.632827	835.08	CG	subgenome A
NC_056574.1	23353946	23354139	194	30	0.785048	0.0765586	0.708489	476.52	CG	subgenome A
NC_056574.1	23493693	23494480	788	57	0.619638	0.0357747	0.583863	700.517	CG	subgenome A
NC_056574.1	23632740	23633376	637	54	0.592523	0.0455407	0.546983	645.45	CG	subgenome A
NC_056574.1	23679249	23679960	712	86	0.830982	0.427239	0.403742	722.562	CG	subgenome A
NC_056574.1	23838982	23839982	1001	99	0.294928	0.0322313	0.262697	621.909	CG	subgenome A
NC_056574.1	23854817	23855548	732	48	0.614435	0.0614466	0.552989	460.574	CG	subgenome A
NC_056574.1	23912167	23912871	705	39	0.793782	0.0561611	0.737621	529.843	CG	subgenome A
NC_056574.1	23931092	23931573	482	71	0.758304	0.107918	0.650386	1119.26	CG	subgenome A
NC_056574.1	24138082	24138875	794	92	0.511039	0.0423315	0.468708	955.757	CG	subgenome A
NC_056574.1	24527033	24527876	844	33	0.213432	0.966649	-0.753217	-502.484	CG	subgenome A
NC_056574.1	24575989	24576293	305	19	0.11301	0.943345	-0.830335	-462.67	CG	subgenome A
NC_056574.1	24791687	24792389	703	60	0.524354	0.932224	-0.40787	-501.078	CG	subgenome A
NC_056574.1	24944483	24945185	703	44	0.231954	0.959733	-0.727779	-725.998	CG	subgenome A
NC_056574.1	25215199	25215874	676	64	0.55809	0.952007	-0.393916	-518.167	CG	subgenome A
NC_056574.1	25312525	25313028	504	46	0.761201	0.135735	0.625466	507.418	CG	subgenome A
NC_056574.1	25313103	25313857	755	60	0.738594	0.12662	0.611974	726.143	CG	subgenome A
NC_056574.1	25372069	25373365	1297	87	0.755639	0.21057	0.545069	833.027	CG	subgenome A
NC_056574.1	25434555	25435176	622	36	0.164367	0.965436	-0.801069	-774.594	CG	subgenome A
NC_056574.1	25482174	25483161	988	61	0.491128	0.967003	-0.475875	-560.335	CG	subgenome A
NC_056574.1	25715619	25716298	680	67	0.737329	0.315739	0.42159	629.523	CG	subgenome A
NC_056574.1	25905073	25906351	1279	110	0.812436	0.203941	0.608495	1369.09	CG	subgenome A
NC_056574.1	25952140	25953034	895	61	0.808274	0.0878929	0.720381	758.34	CG	subgenome A
NC_056574.1	26183415	26184288	874	64	0.888277	0.346652	0.541625	530.869	CG	subgenome A
NC_056574.1	26543709	26544389	681	74	0.778146	0.376649	0.401497	548.831	CG	subgenome A
NC_056574.1	26550303	26551550	1248	90	0.784947	0.0817291	0.703218	1330.97	CG	subgenome A
NC_056574.1	26592891	26593595	705	28	0.0422327	0.901063	-0.858831	-602.912	CG	subgenome A
NC_056574.1	26842733	26843625	893	76	0.811011	0.0956761	0.715335	1254.47	CG	subgenome A
NC_056574.1	27175526	27176170	645	76	0.440514	0.0395835	0.400931	641.62	CG	subgenome A
NC_056574.1	27221568	27222280	713	38	0.329295	0.958377	-0.629082	-452.574	CG	subgenome A
NC_056574.1	27791464	27791908	445	77	0.857878	0.398761	0.459117	953.329	CG	subgenome A
NC_056574.1	28160599	28163038	2440	216	0.843759	0.347814	0.495945	2710.61	CG	subgenome A
NC_056574.1	28292415	28293427	1013	46	0.263418	0.943173	-0.679755	-700.69	CG	subgenome A
NC_056574.1	28420717	28421276	560	70	0.598639	0.0398668	0.558772	938.938	CG	subgenome A
NC_056574.1	28426053	28426976	924	51	0.630629	0.0491298	0.581499	463.911	CG	subgenome A
NC_056574.1	28463192	28464013	822	74	0.574801	0.0426054	0.532196	898.587	CG	subgenome A
NC_056574.1	28596923	28597314	392	22	0.135952	0.987141	-0.851189	-478.373	CG	subgenome A
NC_056574.1	28711525	28712419	895	80	0.499363	0.941009	-0.441646	-726.233	CG	subgenome A
NC_056574.1	28755935	28758091	2157	144	0.675952	0.0411661	0.634786	1917.21	CG	subgenome A
NC_056574.1	28785471	28786399	929	69	0.678087	0.20456	0.473527	479.28	CG	subgenome A
NC_056574.1	29033459	29035232	1774	115	0.846088	0.0440915	0.801997	2375.59	CG	subgenome A
NC_056574.1	29042848	29043774	927	63	0.168966	0.948102	-0.779137	-1080.28	CG	subgenome A
NC_056574.1	29045477	29047328	1852	134	0.781226	0.0459903	0.735236	2403.94	CG	subgenome A
NC_056574.1	29049723	29051203	1481	128	0.732953	0.0367842	0.696168	2365.69	CG	subgenome A
NC_056574.1	29085056	29085984	929	72	0.701216	0.140659	0.560557	740.84	CG	subgenome A
NC_056574.1	29134845	29136081	1237	44	0.6906	0.0496624	0.640938	451.266	CG	subgenome A
NC_056574.1	29143417	29144945	1529	72	0.554842	0.0407027	0.51414	605.142	CG	subgenome A
NC_056574.1	29148626	29149655	1030	62	0.498829	0.0562585	0.44257	452.903	CG	subgenome A
NC_056574.1	29159181	29160486	1306	55	0.639587	0.0478135	0.591774	515.289	CG	subgenome A
NC_056574.1	29162642	29164943	2302	113	0.588648	0.0492471	0.5394	1061.06	CG	subgenome A
NC_056574.1	29168359	29170172	1814	105	0.670876	0.0481444	0.622731	1310.51	CG	subgenome A
NC_056574.1	29175608	29177648	2041	121	0.754904	0.0390723	0.715832	2027.22	CG	subgenome A
NC_056574.1	29177944	29182582	4639	285	0.708495	0.0436487	0.664847	3869.74	CG	subgenome A
NC_056574.1	29183576	29184687	1112	73	0.455076	0.0330002	0.422075	562.209	CG	subgenome A
NC_056574.1	29186032	29187185	1154	64	0.672611	0.0402523	0.632359	800.951	CG	subgenome A
NC_056574.1	29187775	29189276	1502	117	0.533493	0.0423031	0.49119	1185.72	CG	subgenome A
NC_056574.1	29190074	29193380	3307	232	0.73038	0.047693	0.682687	3458.25	CG	subgenome A
NC_056574.1	29193637	29194926	1290	54	0.736864	0.0408325	0.696031	655.032	CG	subgenome A
NC_056574.1	29195501	29196262	762	70	0.436281	0.0488911	0.38739	574.474	CG	subgenome A
NC_056574.1	29196708	29197499	792	63	0.424758	0.0338051	0.390953	472.934	CG	subgenome A
NC_056574.1	29197945	29198550	606	40	0.703788	0.0473055	0.656482	490.174	CG	subgenome A
NC_056574.1	29201674	29207867	6194	395	0.694621	0.0563218	0.638299	5164.72	CG	subgenome A
NC_056574.1	29208160	29208707	548	40	0.810953	0.0378652	0.773088	702.328	CG	subgenome A
NC_056574.1	29221144	29223861	2718	242	0.625857	0.0422504	0.583606	3457.95	CG	subgenome A
NC_056574.1	29264556	29265461	906	54	0.294222	0.942747	-0.648525	-676.452	CG	subgenome A
NC_056574.1	29298280	29299223	944	45	0.268432	0.90072	-0.632287	-599.69	CG	subgenome A
NC_056574.1	29320837	29322247	1411	102	0.587362	0.0375583	0.549804	1106.73	CG	subgenome A
NC_056574.1	29330485	29331175	691	42	0.36538	0.960486	-0.595106	-475.879	CG	subgenome A
NC_056574.1	29413701	29414834	1134	97	0.893606	0.409499	0.484107	1150.07	CG	subgenome A
NC_056574.1	29416985	29417589	605	55	0.821373	0.326975	0.494398	561.149	CG	subgenome A
NC_056574.1	29427788	29428105	318	43	0.87181	0.434449	0.437361	461.985	CG	subgenome A
NC_056574.1	29490336	29490910	575	76	0.589764	0.165802	0.423962	752.495	CG	subgenome A
NC_056574.1	29896398	29900067	3670	140	0.812906	0.106275	0.706631	1845.3	CG	subgenome A
NC_056574.1	29900344	29902380	2037	100	0.508961	0.708041	-0.19908	-462.194	CG	subgenome A
NC_056574.1	30246151	30246393	243	30	0.32314	0.97448	-0.65134	-463.026	CG	subgenome A
NC_056574.1	30378932	30379488	557	33	0.305187	0.978547	-0.67336	-459.104	CG	subgenome A
NC_056574.1	30723985	30724447	463	58	0.636145	0.07973	0.556415	706.084	CG	subgenome A
NC_056574.1	31336574	31337325	752	50	0.548233	0.0381037	0.510129	465.663	CG	subgenome A
NC_056574.1	31595218	31596196	979	49	0.763823	0.154412	0.609411	566.453	CG	subgenome A
NC_056574.1	32331021	32331510	490	44	0.405859	0.946378	-0.540519	-465.904	CG	subgenome A
NC_056574.1	32333903	32334735	833	42	0.199741	0.938881	-0.73914	-577.881	CG	subgenome A
NC_056574.1	32455509	32456194	686	42	0.802276	0.147446	0.65483	653.104	CG	subgenome A
NC_056574.1	32456570	32457110	541	43	0.846736	0.121908	0.724829	782.629	CG	subgenome A
NC_056574.1	32546266	32547085	820	54	0.549572	0.978102	-0.42853	-452.828	CG	subgenome A
NC_056574.1	33143913	33144513	601	38	0.78046	0.0425859	0.737874	706.532	CG	subgenome A
NC_056574.1	33164794	33165672	879	72	0.519983	0.079717	0.440266	679.239	CG	subgenome A
NC_056574.1	33324315	33324640	326	36	0.403716	0.96882	-0.565104	-445.726	CG	subgenome A
NC_056574.1	33327360	33327986	627	75	0.548061	0.911374	-0.363314	-566.064	CG	subgenome A
NC_056574.1	33712443	33712865	423	36	0.340259	0.964271	-0.624013	-531.79	CG	subgenome A
NC_056574.1	33744213	33744705	493	40	0.286569	0.94841	-0.661841	-579.652	CG	subgenome A
NC_056574.1	33784790	33785204	415	31	0.302886	0.955028	-0.652142	-437.087	CG	subgenome A
NC_056574.1	34215611	34216529	919	32	0.210501	0.975976	-0.765475	-471.342	CG	subgenome A
NC_056574.1	34218830	34220559	1730	114	0.422255	0.961511	-0.539256	-1517.36	CG	subgenome A
NC_056574.1	34260149	34260839	691	35	0.217823	0.921613	-0.70379	-563.402	CG	subgenome A
NC_056574.1	34805253	34805666	414	19	0.0636622	0.961226	-0.897564	-466.76	CG	subgenome A
NC_056574.1	36842919	36843587	669	78	0.554509	0.108367	0.446142	766.549	CG	subgenome A
NC_056574.1	36847753	36848638	886	60	0.480888	0.0497269	0.431161	453.343	CG	subgenome A
NC_056574.1	37204072	37205141	1070	83	0.856712	0.430332	0.42638	749.035	CG	subgenome A
NC_056574.1	37208290	37208802	513	42	0.87646	0.313233	0.563227	597.614	CG	subgenome A
NC_056574.1	37216065	37216612	548	66	0.877105	0.437997	0.439108	821.003	CG	subgenome A
NC_056574.1	37793570	37793836	267	34	0.260751	0.950594	-0.689842	-493.652	CG	subgenome A
NC_056574.1	37811220	37811597	378	36	0.335405	0.949269	-0.613863	-460.733	CG	subgenome A
NC_056574.1	37888108	37888731	624	75	0.559576	0.950639	-0.391063	-624.828	CG	subgenome A
NC_056575.1	30126	30509	384	32	0.0836562	0.905329	-0.821673	-638.471	CG	subgenome A
NC_056575.1	53866	54735	870	71	0.691308	0.0931892	0.598119	897.259	CG	subgenome A
NC_056575.1	70270	70836	567	63	0.436333	0.893607	-0.457274	-582.882	CG	subgenome A
NC_056575.1	83433	84406	974	176	0.92014	0.453087	0.467054	2120.73	CG	subgenome A
NC_056575.1	119155	119814	660	53	0.309368	0.909938	-0.60057	-652.742	CG	subgenome A
NC_056575.1	125683	126932	1250	135	0.785031	0.249275	0.535756	1778.54	CG	subgenome A
NC_056575.1	209554	210029	476	59	0.424403	0.0529527	0.37145	459.707	CG	subgenome A
NC_056575.1	214551	215059	509	64	0.452943	0.972335	-0.519392	-711.322	CG	subgenome A
NC_056575.1	220438	221062	625	90	0.542364	0.10282	0.439544	781.684	CG	subgenome A
NC_056575.1	518459	519204	746	54	0.513321	0.953956	-0.440635	-515.367	CG	subgenome A
NC_056575.1	611445	612051	607	64	0.565512	0.0891557	0.476356	638.514	CG	subgenome A
NC_056575.1	854661	855335	675	58	0.454843	0.960949	-0.506106	-612.611	CG	subgenome A
NC_056575.1	940290	940645	356	34	0.263944	0.925401	-0.661457	-489.787	CG	subgenome A
NC_056575.1	953818	954732	915	102	0.842363	0.0833727	0.75899	2394.48	CG	subgenome A
NC_056575.1	955091	956104	1014	77	0.819277	0.193333	0.625944	846.691	CG	subgenome A
NC_056575.1	1019281	1019671	391	58	0.91435	0.353149	0.561201	721.741	CG	subgenome A
NC_056575.1	1023431	1023812	382	40	0.734155	0.0770063	0.657149	502.453	CG	subgenome A
NC_056575.1	1043123	1044421	1299	58	0.84523	0.331618	0.513612	531.875	CG	subgenome A
NC_056575.1	1069935	1070297	363	48	0.378345	0.94541	-0.567065	-608.362	CG	subgenome A
NC_056575.1	1102513	1102919	407	54	0.898311	0.350651	0.547659	599.01	CG	subgenome A
NC_056575.1	1202773	1205228	2456	42	0.326568	0.767249	-0.44068	-504.409	CG	subgenome A
NC_056575.1	1250298	1251068	771	83	0.554293	0.952484	-0.398191	-730.393	CG	subgenome A
NC_056575.1	1530992	1531497	506	41	0.616288	0.0435469	0.572741	470.362	CG	subgenome A
NC_056575.1	1571154	1571602	449	44	0.536297	0.0387371	0.49756	454.627	CG	subgenome A
NC_056575.1	1811884	1812463	580	48	0.638742	0.0611234	0.577619	538.419	CG	subgenome A
NC_056575.1	1993037	1993407	371	34	0.320807	0.948074	-0.627266	-441.695	CG	subgenome A
NC_056575.1	2165758	2166443	686	50	0.256684	0.958932	-0.702247	-825.679	CG	subgenome A
NC_056575.1	2435216	2436205	990	82	0.568382	0.0368163	0.531566	1028.27	CG	subgenome A
NC_056575.1	2442363	2442921	559	42	0.296478	0.953087	-0.656609	-589.492	CG	subgenome A
NC_056575.1	2537644	2537978	335	38	0.364467	0.961104	-0.596637	-473.06	CG	subgenome A
NC_056575.1	2712441	2712907	467	36	0.333235	0.960154	-0.626918	-476.362	CG	subgenome A
NC_056575.1	2921627	2922361	735	58	0.120875	0.799304	-0.678428	-821.285	CG	subgenome A
NC_056575.1	3235871	3236706	836	152	0.235655	0.936365	-0.700711	-3184.75	CG	subgenome A
NC_056575.1	3481056	3481794	739	36	0.201754	0.9401	-0.738346	-499.084	CG	subgenome A
NC_056575.1	3612480	3612947	468	48	0.863534	0.347279	0.516255	482.846	CG	subgenome A
NC_056575.1	4010750	4011921	1172	94	0.655691	0.0381972	0.617494	1285.46	CG	subgenome A
NC_056575.1	4012957	4013618	662	50	0.761328	0.0614507	0.699878	860.037	CG	subgenome A
NC_056575.1	4438335	4438909	575	37	0.313874	0.977405	-0.663532	-509.857	CG	subgenome A
NC_056575.1	4451293	4451911	619	50	0.698523	0.0341265	0.664396	722.299	CG	subgenome A
NC_056575.1	4520171	4520602	432	51	0.350825	0.954056	-0.603231	-671.213	CG	subgenome A
NC_056575.1	5343612	5344154	543	50	0.459747	0.949977	-0.490229	-510.105	CG	subgenome A
NC_056575.1	5764729	5765025	297	26	0.842329	0.103224	0.739105	446.853	CG	subgenome A
NC_056575.1	5783561	5784538	978	50	0.0939545	0.95134	-0.857386	-1082.74	CG	subgenome A
NC_056575.1	5785689	5786671	983	59	0.311471	0.964377	-0.652906	-899.304	CG	subgenome A
NC_056575.1	5809823	5810057	235	24	0.162644	0.942286	-0.779641	-505.45	CG	subgenome A
NC_056575.1	5884251	5885116	866	46	0.415275	0.956731	-0.541456	-439.127	CG	subgenome A
NC_056575.1	5889347	5890493	1147	60	0.150957	0.924699	-0.773742	-925.792	CG	subgenome A
NC_056575.1	5891735	5892849	1115	72	0.794897	0.179709	0.615188	780.23	CG	subgenome A
NC_056575.1	6490940	6491228	289	33	0.672885	0.0515077	0.621377	450.411	CG	subgenome A
NC_056575.1	6808978	6810601	1624	36	0.300585	0.946887	-0.646302	-446.828	CG	subgenome A
NC_056575.1	6938233	6938493	261	40	0.361695	0.952828	-0.591132	-589.195	CG	subgenome A
NC_056575.1	6951169	6951969	801	45	0.327724	0.969743	-0.642018	-555.246	CG	subgenome A
NC_056575.1	7043787	7044163	377	46	0.443879	0.0339467	0.409932	474.443	CG	subgenome A
NC_056575.1	7137879	7138605	727	52	0.256688	0.964193	-0.707505	-856.33	CG	subgenome A
NC_056575.1	7181087	7181856	770	41	0.200813	0.956457	-0.755643	-757.298	CG	subgenome A
NC_056575.1	7631599	7632362	764	67	0.436575	0.0435706	0.393004	523.249	CG	subgenome A
NC_056575.1	7784210	7784566	357	42	0.931869	0.296227	0.635641	618.23	CG	subgenome A
NC_056575.1	8048044	8048452	409	38	0.807982	0.094919	0.713063	582.381	CG	subgenome A
NC_056575.1	8141085	8141853	769	46	0.130414	0.945963	-0.815549	-1065.22	CG	subgenome A
NC_056575.1	8149493	8149766	274	24	0.0562646	0.948848	-0.892583	-657.01	CG	subgenome A
NC_056575.1	8297477	8298014	538	32	0.257301	0.97531	-0.718009	-629.507	CG	subgenome A
NC_056575.1	8413574	8414213	640	40	0.372295	0.942905	-0.57061	-496.995	CG	subgenome A
NC_056575.1	8780242	8781457	1216	48	0.162678	0.949698	-0.78702	-855.168	CG	subgenome A
NC_056575.1	8785891	8786362	472	30	0.134854	0.958053	-0.823198	-582.243	CG	subgenome A
NC_056575.1	8810691	8811211	521	42	0.259958	0.89596	-0.636001	-504.096	CG	subgenome A
NC_056575.1	8823928	8824800	873	74	0.723196	0.0636076	0.659588	1070.75	CG	subgenome A
NC_056575.1	9447218	9447656	439	40	0.661768	0.0433283	0.61844	519.522	CG	subgenome A
NC_056575.1	9795155	9795507	353	42	0.432453	0.964179	-0.531726	-535.021	CG	subgenome A
NC_056575.1	10127571	10128632	1062	84	0.615913	0.0566684	0.559244	927.923	CG	subgenome A
NC_056575.1	10312996	10313757	762	56	0.447008	0.945883	-0.498875	-503.485	CG	subgenome A
NC_056575.1	10859591	10860564	974	46	0.292123	0.951491	-0.659367	-732.044	CG	subgenome A
NC_056575.1	10869160	10870927	1768	54	0.124282	0.942467	-0.818186	-811.375	CG	subgenome A
NC_056575.1	11021605	11021917	313	38	0.158902	0.909488	-0.750586	-681.481	CG	subgenome A
NC_056575.1	11046588	11047325	738	46	0.20724	0.911978	-0.704738	-667.09	CG	subgenome A
NC_056575.1	11079327	11079914	588	52	0.732128	0.0527841	0.679344	751.64	CG	subgenome A
NC_056575.1	11170462	11171405	944	44	0.101173	0.900465	-0.799292	-759.306	CG	subgenome A
NC_056575.1	11752466	11753022	557	58	0.215704	0.920305	-0.704601	-1069.02	CG	subgenome A
NC_056575.1	11804256	11805000	745	38	0.232124	0.959326	-0.727202	-549.979	CG	subgenome A
NC_056575.1	11811825	11812511	687	73	0.524905	0.157195	0.36771	603.609	CG	subgenome A
NC_056575.1	12047802	12048223	422	20	0.117816	0.973978	-0.856162	-581.805	CG	subgenome A
NC_056575.1	12054964	12056314	1351	66	0.222729	0.971044	-0.748315	-1211.82	CG	subgenome A
NC_056575.1	12660082	12663074	2993	208	0.247242	0.94988	-0.702638	-4136.42	CG	subgenome A
NC_056575.1	12680432	12681832	1401	100	0.240474	0.961625	-0.72115	-2005.75	CG	subgenome A
NC_056575.1	12804268	12804828	561	40	0.135995	0.911543	-0.775549	-724.153	CG	subgenome A
NC_056575.1	12815037	12816084	1048	42	0.343374	0.98139	-0.638015	-449.621	CG	subgenome A
NC_056575.1	12832463	12833096	634	79	0.930252	0.563021	0.367232	802.348	CG	subgenome A
NC_056575.1	13588545	13588757	213	28	0.187074	0.960218	-0.773144	-559.772	CG	subgenome A
NC_056575.1	14269671	14271075	1405	98	0.489696	0.106313	0.383383	847.631	CG	subgenome A
NC_056575.1	14457077	14457479	403	40	0.278917	0.952929	-0.674012	-500.921	CG	subgenome A
NC_056575.1	14568197	14568743	547	42	0.379808	0.974445	-0.594636	-510.319	CG	subgenome A
NC_056575.1	14945211	14945597	387	66	0.340948	0.0378219	0.303126	472.387	CG	subgenome A
NC_056575.1	14993668	14995381	1714	69	0.228763	0.96126	-0.732496	-1150.69	CG	subgenome A
NC_056575.1	14996799	14997802	1004	67	0.531835	0.956289	-0.424454	-574.855	CG	subgenome A
NC_056575.1	15000748	15001968	1221	58	0.208572	0.88225	-0.673678	-634.878	CG	subgenome A
NC_056575.1	15003623	15004223	601	42	0.239066	0.931639	-0.692572	-556.611	CG	subgenome A
NC_056575.1	15023267	15023700	434	39	0.198755	0.955131	-0.756375	-852.112	CG	subgenome A
NC_056575.1	15859726	15860130	405	50	0.710954	0.0457802	0.665174	764.381	CG	subgenome A
NC_056575.1	15868943	15869659	717	66	0.493393	0.927381	-0.433988	-609.377	CG	subgenome A
NC_056575.1	16001239	16001940	702	44	0.293763	0.923414	-0.629651	-617.077	CG	subgenome A
NC_056575.1	16562758	16563238	481	49	0.632418	0.0844614	0.547956	511.412	CG	subgenome A
NC_056575.1	16715975	16716834	860	64	0.644675	0.107233	0.537442	712.898	CG	subgenome A
NC_056575.1	17145164	17145720	557	34	0.774197	0.0363587	0.737838	537.228	CG	subgenome A
NC_056575.1	17146244	17147456	1213	64	0.864956	0.0561544	0.808802	1011.12	CG	subgenome A
NC_056575.1	17147532	17147893	362	30	0.869238	0.0610484	0.808189	575.011	CG	subgenome A
NC_056575.1	17153471	17154393	923	54	0.339595	0.936175	-0.596581	-617.181	CG	subgenome A
NC_056575.1	18566043	18566481	439	45	0.74287	0.294721	0.448149	483.86	CG	subgenome A
NC_056575.1	19062203	19062594	392	26	0.13678	0.913573	-0.776793	-495.267	CG	subgenome A
NC_056575.1	20770503	20770964	462	52	0.85922	0.432232	0.426988	458.887	CG	subgenome A
NC_056575.1	21783531	21784030	500	68	0.63315	0.302034	0.331116	483.687	CG	subgenome A
NC_056575.1	22242690	22243105	416	58	0.676751	0.0847764	0.591974	954.408	CG	subgenome A
NC_056575.1	23547417	23548038	622	70	0.898358	0.444552	0.453806	720.351	CG	subgenome A
NC_056575.1	23755692	23756418	727	54	0.58188	0.0769617	0.504919	590.845	CG	subgenome A
NC_056575.1	24026020	24026535	516	61	0.847417	0.354498	0.492919	860.932	CG	subgenome A
NC_056575.1	24029973	24030228	256	31	0.810654	0.199565	0.611089	456.365	CG	subgenome A
NC_056575.1	25691369	25692663	1295	138	0.789661	0.179131	0.610531	2471.66	CG	subgenome A
NC_056575.1	30284144	30285041	898	65	0.42732	0.900728	-0.473409	-544.291	CG	subgenome A
NC_056575.1	30760167	30760432	266	41	0.727521	0.0571698	0.670352	511.029	CG	subgenome A
NC_056575.1	32488590	32488999	410	39	0.113325	0.845395	-0.73207	-553.532	CG	subgenome A
NC_056575.1	32553416	32554267	852	71	0.392784	0.105307	0.287476	517.761	CG	subgenome A
NC_056575.1	33159733	33159982	250	53	0.445358	0.94444	-0.499082	-572.554	CG	subgenome A
NC_056575.1	33723739	33724898	1160	67	0.873636	0.103773	0.769863	1467.13	CG	subgenome A
NC_056575.1	34027410	34027651	242	59	0.885384	0.420335	0.465049	535.26	CG	subgenome A
NC_056575.1	34511471	34512010	540	120	0.84047	0.424168	0.416301	1189.51	CG	subgenome A
NC_056575.1	34667472	34668139	668	64	0.713488	0.175217	0.538271	813.265	CG	subgenome A
NC_056575.1	34945007	34946153	1147	72	0.673345	0.225915	0.44743	794.673	CG	subgenome A
NC_056575.1	34957837	34958123	287	31	0.888433	0.134097	0.754336	439.549	CG	subgenome A
NC_056575.1	34988998	34989733	736	78	0.738026	0.107056	0.63097	901.224	CG	subgenome A
NC_056575.1	35543745	35545572	1828	53	0.585538	0.0649117	0.520626	510.241	CG	subgenome A
NC_056575.1	35546473	35547217	745	96	0.655491	0.0847576	0.570733	1152.14	CG	subgenome A
NC_056575.1	35551596	35552333	738	44	0.886296	0.117504	0.768792	868.45	CG	subgenome A
NC_056575.1	35611766	35612102	337	26	0.807322	0.0358719	0.771451	465.321	CG	subgenome A
NC_056575.1	35637217	35637778	562	63	0.881178	0.0694593	0.811718	1529.99	CG	subgenome A
NC_056575.1	36120902	36122284	1383	38	0.870801	0.0813551	0.789446	510.12	CG	subgenome A
NC_056575.1	36134600	36135029	430	38	0.214941	0.930686	-0.715745	-591.808	CG	subgenome A
NC_056576.1	156137	157132	996	32	0.262591	0.951351	-0.68876	-435.269	CG	subgenome A
NC_056576.1	198090	198539	450	42	0.598579	0.0343515	0.564227	530.319	CG	subgenome A
NC_056576.1	262248	263022	775	70	0.665022	0.0348059	0.630216	1011.41	CG	subgenome A
NC_056576.1	340509	341200	692	32	0.248517	0.943302	-0.694786	-440.979	CG	subgenome A
NC_056576.1	825390	826023	634	70	0.878237	0.445547	0.43269	586.41	CG	subgenome A
NC_056576.1	995182	996041	860	32	0.131728	0.933454	-0.801726	-511.15	CG	subgenome A
NC_056576.1	1094415	1096264	1850	43	0.163137	0.924395	-0.761258	-490.707	CG	subgenome A
NC_056576.1	1545333	1546144	812	133	0.790062	0.179162	0.6109	2903.86	CG	subgenome A
NC_056576.1	1885937	1886253	317	68	0.560048	0.157041	0.403007	643.347	CG	subgenome A
NC_056576.1	1892372	1892742	371	45	0.323168	0.853326	-0.530158	-462.554	CG	subgenome A
NC_056576.1	1970907	1971197	291	48	0.51837	0.964456	-0.446086	-535.439	CG	subgenome A
NC_056576.1	1978745	1979715	971	107	0.0592333	0.410207	-0.350974	-951.857	CG	subgenome A
NC_056576.1	2114277	2114863	587	72	0.655136	0.963185	-0.308049	-521.442	CG	subgenome A
NC_056576.1	2117742	2119023	1282	85	0.161076	0.90807	-0.746993	-1542.21	CG	subgenome A
NC_056576.1	2122638	2125352	2715	36	0.322152	0.943139	-0.620987	-464.328	CG	subgenome A
NC_056576.1	2134700	2135451	752	63	0.895654	0.0939144	0.80174	1476.28	CG	subgenome A
NC_056576.1	2204822	2205930	1109	53	0.372085	0.964717	-0.592632	-599.755	CG	subgenome A
NC_056576.1	2212442	2213374	933	83	0.892349	0.443598	0.448751	707.276	CG	subgenome A
NC_056576.1	2274378	2274646	269	26	0.275732	0.979655	-0.703922	-467.391	CG	subgenome A
NC_056576.1	2306760	2307396	637	79	0.851889	0.0668093	0.78508	1786.33	CG	subgenome A
NC_056576.1	2794634	2794981	348	34	0.243702	0.915737	-0.672034	-474.135	CG	subgenome A
NC_056576.1	3274443	3279857	5415	102	0.696008	0.113875	0.582133	1155.67	CG	subgenome A
NC_056576.1	3308069	3308456	388	46	0.549977	0.0489083	0.501069	476.696	CG	subgenome A
NC_056576.1	3311412	3312107	696	70	0.812388	0.0689264	0.743462	1023.06	CG	subgenome A
NC_056576.1	3316391	3317262	872	57	0.693692	0.126982	0.56671	632.338	CG	subgenome A
NC_056576.1	3327060	3328278	1219	88	0.567639	0.0434652	0.524174	862.83	CG	subgenome A
NC_056576.1	3541699	3542796	1098	82	0.859959	0.28238	0.577579	888.904	CG	subgenome A
NC_056576.1	3554517	3555004	488	43	0.328537	0.963189	-0.634653	-499.198	CG	subgenome A
NC_056576.1	3710126	3710693	568	57	0.547316	0.960537	-0.41322	-559.545	CG	subgenome A
NC_056576.1	3720946	3721248	303	36	0.12361	0.913195	-0.789585	-760.342	CG	subgenome A
NC_056576.1	3810624	3811105	482	58	0.514152	0.943615	-0.429463	-527.366	CG	subgenome A
NC_056576.1	4455808	4457918	2111	77	0.301209	0.932167	-0.630958	-937.164	CG	subgenome A
NC_056576.1	4458495	4459187	693	44	0.414934	0.965283	-0.550349	-441.319	CG	subgenome A
NC_056576.1	4616424	4616828	405	52	0.585951	0.113154	0.472798	513.008	CG	subgenome A
NC_056576.1	4802728	4802982	255	26	0.0442411	0.943071	-0.89883	-825.168	CG	subgenome A
NC_056576.1	4958867	4959701	835	82	0.732073	0.0927102	0.639363	1062.88	CG	subgenome A
NC_056576.1	5673575	5674522	948	74	0.529202	0.944458	-0.415256	-551.736	CG	subgenome A
NC_056576.1	5740282	5741033	752	71	0.538705	0.0463529	0.492352	877.138	CG	subgenome A
NC_056576.1	6514572	6514973	402	58	0.87977	0.201398	0.678372	824.284	CG	subgenome A
NC_056576.1	7182645	7184686	2042	97	0.862371	0.36628	0.496091	820.047	CG	subgenome A
NC_056576.1	7188933	7189915	983	48	0.794292	0.051308	0.742984	698.211	CG	subgenome A
NC_056576.1	7199722	7201080	1359	132	0.728696	0.173034	0.555663	1717.07	CG	subgenome A
NC_056576.1	7287946	7288623	678	23	0.050054	0.96293	-0.912876	-631.91	CG	subgenome A
NC_056576.1	7552416	7552827	412	52	0.597794	0.0600467	0.537748	538.992	CG	subgenome A
NC_056576.1	7674142	7674945	804	54	0.374366	0.971941	-0.597575	-665.894	CG	subgenome A
NC_056576.1	7681299	7681971	673	36	0.278154	0.955535	-0.677381	-437.33	CG	subgenome A
NC_056576.1	7775929	7776215	287	30	0.0732591	0.96974	-0.896481	-980.47	CG	subgenome A
NC_056576.1	7780695	7781487	793	46	0.165603	0.97692	-0.811318	-965.503	CG	subgenome A
NC_056576.1	7902456	7902779	324	50	0.855278	0.243875	0.611403	773.005	CG	subgenome A
NC_056576.1	8192558	8193284	727	61	0.79565	0.133846	0.661804	749.95	CG	subgenome A
NC_056576.1	8500808	8501997	1190	135	0.719449	0.0458275	0.673621	2800.27	CG	subgenome A
NC_056576.1	8542166	8543010	845	40	0.293064	0.966047	-0.672983	-563.065	CG	subgenome A
NC_056576.1	8654318	8655580	1263	81	0.785396	0.0952761	0.69012	1069.84	CG	subgenome A
NC_056576.1	9039826	9040932	1107	83	0.708621	0.0392193	0.669402	1096.17	CG	subgenome A
NC_056576.1	9041642	9043015	1374	74	0.579503	0.0712819	0.508221	701.144	CG	subgenome A
NC_056576.1	9070379	9071923	1545	101	0.633655	0.0564382	0.577216	1156.37	CG	subgenome A
NC_056576.1	9520948	9522190	1243	109	0.541075	0.0708838	0.470191	1093.31	CG	subgenome A
NC_056576.1	9543848	9544832	985	52	0.395096	0.962215	-0.56712	-617.828	CG	subgenome A
NC_056576.1	9546398	9549744	3347	196	0.271229	0.934999	-0.66377	-2983.57	CG	subgenome A
NC_056576.1	9555646	9556424	779	44	0.260904	0.964133	-0.703229	-768.528	CG	subgenome A
NC_056576.1	9556812	9557714	903	69	0.524989	0.975041	-0.450052	-631.899	CG	subgenome A
NC_056576.1	9558272	9560290	2019	117	0.254211	0.949819	-0.695608	-1680.37	CG	subgenome A
NC_056576.1	9592228	9592671	444	38	0.176562	0.951365	-0.774803	-705.576	CG	subgenome A
NC_056576.1	9712021	9712531	511	60	0.611531	0.962101	-0.35057	-479.713	CG	subgenome A
NC_056576.1	9727125	9727541	417	60	0.871276	0.537717	0.33356	439.165	CG	subgenome A
NC_056576.1	9841114	9841707	594	42	0.42517	0.970305	-0.545135	-449.601	CG	subgenome A
NC_056576.1	9975697	9976945	1249	91	0.525317	0.0448458	0.480471	848.304	CG	subgenome A
NC_056576.1	10005843	10006323	481	62	0.813715	0.284058	0.529657	511.805	CG	subgenome A
NC_056576.1	10343512	10343899	388	40	0.386366	0.950554	-0.564188	-503.203	CG	subgenome A
NC_056576.1	10524538	10525177	640	74	0.290511	0.0361441	0.254367	478.962	CG	subgenome A
NC_056576.1	10654758	10655318	561	64	0.775459	0.0479115	0.727548	1147.61	CG	subgenome A
NC_056576.1	11220677	11222187	1511	42	0.219018	0.950394	-0.731376	-584.903	CG	subgenome A
NC_056576.1	12529933	12531869	1937	73	0.421547	0.950428	-0.528882	-713.636	CG	subgenome A
NC_056576.1	12616868	12618012	1145	75	0.810924	0.0766448	0.734279	1176.2	CG	subgenome A
NC_056576.1	12634813	12635154	342	36	0.832012	0.174904	0.657108	440.049	CG	subgenome A
NC_056576.1	12844801	12845404	604	48	0.594878	0.0519222	0.542956	487.498	CG	subgenome A
NC_056576.1	13079703	13080357	655	49	0.466447	0.978564	-0.512117	-563.374	CG	subgenome A
NC_056576.1	13295032	13297191	2160	72	0.231213	0.968063	-0.73685	-1308.86	CG	subgenome A
NC_056576.1	13306225	13307284	1060	50	0.389125	0.970648	-0.581523	-525.056	CG	subgenome A
NC_056576.1	13429541	13430001	461	58	0.803839	0.421236	0.382603	463.814	CG	subgenome A
NC_056576.1	13443206	13443860	655	26	0.15156	0.921895	-0.770334	-555.266	CG	subgenome A
NC_056576.1	13494595	13497807	3213	56	0.723912	0.0867774	0.637135	825.285	CG	subgenome A
NC_056576.1	13681854	13682405	552	38	0.745326	0.0477964	0.697529	498.301	CG	subgenome A
NC_056576.1	13723272	13724260	989	55	0.629115	0.0804109	0.548704	545.098	CG	subgenome A
NC_056576.1	13871954	13872769	816	67	0.77358	0.11893	0.65465	946.408	CG	subgenome A
NC_056576.1	14088473	14089843	1371	93	0.843204	0.0456525	0.797552	2094.01	CG	subgenome A
NC_056576.1	14123711	14124374	664	75	0.509352	0.0520773	0.457275	778.155	CG	subgenome A
NC_056576.1	14406833	14407621	789	104	0.494402	0.139886	0.354516	864.367	CG	subgenome A
NC_056576.1	14689057	14689960	904	79	0.872583	0.268624	0.603959	1029.02	CG	subgenome A
NC_056576.1	14720625	14721370	746	61	0.833832	0.353598	0.480234	563.188	CG	subgenome A
NC_056576.1	14785409	14786339	931	77	0.902743	0.334997	0.567746	834.28	CG	subgenome A
NC_056576.1	15312501	15313036	536	43	0.452012	0.964156	-0.512145	-444.26	CG	subgenome A
NC_056576.1	15501718	15502538	821	41	0.334799	0.972538	-0.637739	-484.419	CG	subgenome A
NC_056576.1	15522723	15524538	1816	98	0.305263	0.959411	-0.654148	-1489.85	CG	subgenome A
NC_056576.1	15622033	15622861	829	65	0.729082	0.0737813	0.6553	920.586	CG	subgenome A
NC_056576.1	15715471	15716014	544	47	0.555101	0.0315817	0.52352	539.659	CG	subgenome A
NC_056576.1	15904344	15904891	548	73	0.684647	0.0924655	0.592181	825.782	CG	subgenome A
NC_056576.1	16397144	16399807	2664	100	0.731069	0.125626	0.605443	1274.26	CG	subgenome A
NC_056576.1	16424118	16425020	903	58	0.795338	0.204806	0.590533	685.187	CG	subgenome A
NC_056576.1	16434972	16435379	408	74	0.472828	0.0497012	0.423127	853.049	CG	subgenome A
NC_056576.1	16651008	16651531	524	35	0.230877	0.928521	-0.697644	-548.13	CG	subgenome A
NC_056576.1	17066205	17067001	797	58	0.564717	0.046513	0.518204	555.659	CG	subgenome A
NC_056576.1	17129449	17130013	565	96	0.828829	0.424002	0.404827	969.717	CG	subgenome A
NC_056576.1	17184753	17186978	2226	76	0.127871	0.945595	-0.817724	-1497.52	CG	subgenome A
NC_056576.1	17247333	17247868	536	32	0.234706	0.948495	-0.713789	-461.038	CG	subgenome A
NC_056576.1	17432680	17433681	1002	80	0.558391	0.042194	0.516197	834.879	CG	subgenome A
NC_056576.1	17434703	17435700	998	71	0.795912	0.244573	0.551339	678.74	CG	subgenome A
NC_056576.1	17526527	17526997	471	70	0.835133	0.18628	0.648853	853.952	CG	subgenome A
NC_056576.1	17629485	17630033	549	42	0.36062	0.963073	-0.602453	-476.188	CG	subgenome A
NC_056576.1	17879390	17881204	1815	56	0.203966	0.934696	-0.730729	-718.883	CG	subgenome A
NC_056576.1	18159881	18160519	639	44	0.562978	0.0373082	0.52567	488.232	CG	subgenome A
NC_056576.1	18175487	18175856	370	50	0.610907	0.0654423	0.545465	591.828	CG	subgenome A
NC_056576.1	18436779	18437744	966	99	0.448862	0.0613485	0.387514	746.026	CG	subgenome A
NC_056576.1	18455305	18455896	592	68	0.91251	0.536375	0.376135	539.632	CG	subgenome A
NC_056576.1	18627694	18628832	1139	49	0.263043	0.944197	-0.681154	-654.068	CG	subgenome A
NC_056576.1	18679708	18680131	424	30	0.184929	0.96043	-0.775501	-510.308	CG	subgenome A
NC_056576.1	18711354	18712685	1332	61	0.132215	0.966317	-0.834102	-1385.48	CG	subgenome A
NC_056576.1	18717301	18717641	341	20	0.0934345	0.963783	-0.870348	-459.611	CG	subgenome A
NC_056576.1	18842385	18843285	901	32	0.162976	0.928203	-0.765227	-574.91	CG	subgenome A
NC_056576.1	19175840	19177435	1596	42	0.872421	0.0981539	0.774267	724.655	CG	subgenome A
NC_056576.1	19258179	19258519	341	40	0.850462	0.095283	0.755178	760.318	CG	subgenome A
NC_056576.1	19408598	19410008	1411	103	0.777517	0.165319	0.612198	1186.35	CG	subgenome A
NC_056576.1	19698732	19699690	959	31	0.173887	0.947002	-0.773115	-660.077	CG	subgenome A
NC_056576.1	20130876	20131970	1095	56	0.506966	0.957311	-0.450345	-472.282	CG	subgenome A
NC_056576.1	20709908	20711515	1608	135	0.68577	0.0541247	0.631645	2012.23	CG	subgenome A
NC_056576.1	21062965	21063263	299	28	0.166319	0.899471	-0.733152	-520.192	CG	subgenome A
NC_056576.1	21174602	21175283	682	44	0.303863	0.944724	-0.64086	-549.673	CG	subgenome A
NC_056576.1	21242717	21244500	1784	49	0.522625	0.0587672	0.463858	526.925	CG	subgenome A
NC_056576.1	21437711	21439248	1538	37	0.151053	0.933048	-0.781995	-600.019	CG	subgenome A
NC_056576.1	21729817	21732072	2256	78	0.179509	0.965949	-0.786439	-1389.28	CG	subgenome A
NC_056576.1	21763044	21763571	528	46	0.41952	0.969811	-0.55029	-580.152	CG	subgenome A
NC_056576.1	21784773	21785167	395	50	0.558699	0.0327261	0.525973	611.546	CG	subgenome A
NC_056576.1	21888256	21888957	702	92	0.87983	0.0588309	0.820999	2374.89	CG	subgenome A
NC_056576.1	22103918	22105090	1173	57	0.221091	0.937889	-0.716798	-845.917	CG	subgenome A
NC_056576.1	22106838	22107232	395	38	0.058711	0.913799	-0.855088	-1145.82	CG	subgenome A
NC_056576.1	22778777	22779394	618	79	0.504888	0.0530375	0.45185	805.724	CG	subgenome A
NC_056576.1	23006383	23007121	739	62	0.684439	0.0869099	0.59753	718.837	CG	subgenome A
NC_056576.1	23161812	23162583	772	79	0.740608	0.108755	0.631853	1178.23	CG	subgenome A
NC_056576.1	23710681	23711581	901	76	0.726328	0.115942	0.610386	910.477	CG	subgenome A
NC_056576.1	24346815	24347540	726	42	0.38031	0.957038	-0.576727	-451.357	CG	subgenome A
NC_056576.1	24434875	24435956	1082	59	0.382347	0.957049	-0.574702	-628.627	CG	subgenome A
NC_056576.1	24747895	24748712	818	69	0.677112	0.0659476	0.611165	805.869	CG	subgenome A
NC_056576.1	24748873	24749151	279	48	0.489725	0.07821	0.411515	480.513	CG	subgenome A
NC_056576.1	24916671	24917016	346	53	0.401546	0.0440798	0.357466	441.879	CG	subgenome A
NC_056576.1	24985769	24986309	541	51	0.595443	0.0717754	0.523668	514.309	CG	subgenome A
NC_056576.1	25110612	25111547	936	44	0.290242	0.935167	-0.644925	-489.466	CG	subgenome A
NC_056576.1	25358733	25359192	460	34	0.7899	0.0353068	0.754593	564.491	CG	subgenome A
NC_056576.1	25417637	25418852	1216	66	0.400877	0.952451	-0.551573	-674.2	CG	subgenome A
NC_056576.1	25460732	25461619	888	37	0.223241	0.954259	-0.731018	-513.125	CG	subgenome A
NC_056576.1	26046772	26047307	536	46	0.581554	0.0625495	0.519005	459.015	CG	subgenome A
NC_056576.1	26761094	26761934	841	48	0.859972	0.0702163	0.789755	983.762	CG	subgenome A
NC_056576.1	26762265	26765957	3693	165	0.802099	0.0478837	0.754215	2646.42	CG	subgenome A
NC_056576.1	26771561	26773311	1751	116	0.708975	0.0449279	0.664048	1806.48	CG	subgenome A
NC_056576.1	26773478	26776722	3245	176	0.6333	0.0402926	0.593007	2013.62	CG	subgenome A
NC_056576.1	26776877	26778477	1601	83	0.435703	0.0309197	0.404783	594.863	CG	subgenome A
NC_056576.1	26778886	26779773	888	68	0.551174	0.0493569	0.501817	662.867	CG	subgenome A
NC_056576.1	26791665	26792403	739	40	0.772605	0.110442	0.662163	499.222	CG	subgenome A
NC_056576.1	27352433	27354485	2053	72	0.330512	0.950712	-0.620201	-833.491	CG	subgenome A
NC_056576.1	27846062	27846632	571	26	0.143089	0.947261	-0.804172	-473.827	CG	subgenome A
NC_056576.1	27850466	27850845	380	38	0.799011	0.220054	0.578957	461.935	CG	subgenome A
NC_056576.1	28499372	28500025	654	38	0.417226	0.95649	-0.539265	-435.981	CG	subgenome A
NC_056576.1	28842373	28843066	694	55	0.147019	0.667666	-0.520647	-550.616	CG	subgenome A
NC_056576.1	29087440	29088541	1102	40	0.823143	0.124306	0.698837	456.03	CG	subgenome A
NC_056576.1	29336356	29338036	1681	66	0.316759	0.949514	-0.632754	-729.024	CG	subgenome A
NC_056576.1	29505236	29505713	478	65	0.886209	0.628971	0.257238	446.268	CG	subgenome A
NC_056576.1	29953980	29954682	703	29	0.0618855	0.929194	-0.867309	-625.564	CG	subgenome A
NC_056576.1	30067728	30068367	640	54	0.504621	0.0441419	0.460479	498.978	CG	subgenome A
NC_056576.1	30687499	30688111	613	58	0.576502	0.0507569	0.525745	605.55	CG	subgenome A
NC_056576.1	31462976	31463510	535	60	0.596848	0.957423	-0.360575	-465.361	CG	subgenome A
NC_056576.1	31596888	31597914	1027	60	0.301981	0.967604	-0.665623	-817.372	CG	subgenome A
NC_056576.1	31598616	31599870	1255	53	0.362339	0.945678	-0.583339	-509.667	CG	subgenome A
NC_056576.1	31600014	31600989	976	55	0.357961	0.96029	-0.602329	-585.478	CG	subgenome A
NC_056576.1	31601164	31602495	1332	48	0.360167	0.964678	-0.604511	-435.403	CG	subgenome A
NC_056576.1	32127221	32127851	631	58	0.923631	0.463599	0.460032	557.49	CG	subgenome A
NC_056576.1	33263155	33263715	561	52	0.499751	0.0439026	0.455848	456.614	CG	subgenome A
NC_056576.1	33373828	33374167	340	30	0.220007	0.971366	-0.751359	-577.551	CG	subgenome A
NC_056576.1	33982804	33983657	854	40	0.183652	0.960355	-0.776703	-576.506	CG	subgenome A
NC_056576.1	33986563	33987751	1189	84	0.653947	0.963437	-0.30949	-553.225	CG	subgenome A
NC_056576.1	34214089	34214622	534	52	0.457218	0.933993	-0.476775	-533.178	CG	subgenome A
NC_056576.1	34740544	34741772	1229	86	0.870467	0.226976	0.643491	1354.43	CG	subgenome A
NC_056576.1	34744813	34745737	925	55	0.894844	0.227183	0.667661	735.812	CG	subgenome A
NC_056576.1	34928811	34929993	1183	109	0.889777	0.113744	0.776032	2108.54	CG	subgenome A
NC_056576.1	35795703	35796520	818	45	0.409516	0.958887	-0.54937	-475.666	CG	subgenome A
NC_056576.1	35808459	35809145	687	66	0.458479	0.0533307	0.405148	546.607	CG	subgenome A
NC_056576.1	36097900	36099168	1269	89	0.922664	0.0811362	0.841528	2307.7	CG	subgenome A
NC_056576.1	36247925	36248428	504	37	0.314516	0.967205	-0.652689	-554.256	CG	subgenome A
NC_056576.1	36250867	36251775	909	52	0.126402	0.961135	-0.834733	-1211.76	CG	subgenome A
NC_056576.1	36261783	36262419	637	50	0.515301	0.950083	-0.434782	-436.708	CG	subgenome A
NC_056576.1	36295736	36297405	1670	86	0.140207	0.964525	-0.824318	-1895.95	CG	subgenome A
NC_056576.1	36446281	36446792	512	74	0.520267	0.0484394	0.471828	824.795	CG	subgenome A
NC_056576.1	36727523	36728142	620	62	0.538059	0.950664	-0.412606	-569.21	CG	subgenome A
NC_056576.1	36740722	36741643	922	47	0.632608	0.188874	0.443734	471.418	CG	subgenome A
NC_056576.1	36759356	36760221	866	62	0.526153	0.961737	-0.435584	-518.803	CG	subgenome A
NC_056576.1	37291652	37292468	817	64	0.75076	0.148992	0.601768	849.592	CG	subgenome A
NC_056576.1	37294812	37295856	1045	126	0.795606	0.137559	0.658047	2518.24	CG	subgenome A
NC_056576.1	37379265	37380419	1155	103	0.864479	0.368076	0.496403	1205.58	CG	subgenome A
NC_056576.1	37761725	37762213	489	51	0.863005	0.447792	0.415213	473.429	CG	subgenome A
NC_056576.1	37949611	37950592	982	37	0.249566	0.929636	-0.680069	-450.223	CG	subgenome A
NC_056576.1	38042619	38043332	714	58	0.754065	0.0821109	0.671954	1051.23	CG	subgenome A
NC_056576.1	38053526	38054972	1447	132	0.744693	0.0909425	0.65375	2188.64	CG	subgenome A
NC_056576.1	39068880	39069435	556	49	0.65004	0.131699	0.518341	448.585	CG	subgenome A
NC_056576.1	39297828	39298470	643	33	0.290545	0.954841	-0.664296	-468.049	CG	subgenome A
NC_056576.1	39436423	39436806	384	44	0.323962	0.972541	-0.648579	-525.692	CG	subgenome A
NC_056576.1	39453464	39454001	538	44	0.19349	0.941573	-0.748084	-750.629	CG	subgenome A
NC_056576.1	39607119	39607584	466	61	0.661313	0.0678023	0.59351	767.079	CG	subgenome A
NC_056576.1	39634330	39635188	859	80	0.651259	0.0656992	0.58556	1016.7	CG	subgenome A
NC_056576.1	39703336	39704167	832	102	0.282173	0.045019	0.237154	665.364	CG	subgenome A
NC_056576.1	39714375	39715918	1544	86	0.580628	0.0553569	0.525271	773.42	CG	subgenome A
NC_056576.1	39725028	39725566	539	64	0.712042	0.0388261	0.673216	999.323	CG	subgenome A
NC_056576.1	39764978	39766313	1336	68	0.558686	0.939968	-0.381282	-527.416	CG	subgenome A
NC_056576.1	39789336	39790150	815	80	0.575834	0.970476	-0.394643	-696.13	CG	subgenome A
NC_056576.1	39798898	39799213	316	37	0.0799403	0.900686	-0.820745	-695.406	CG	subgenome A
NC_056576.1	39862119	39862619	501	90	0.465028	0.0487066	0.416322	898.853	CG	subgenome A
NC_056576.1	39888748	39889123	376	62	0.11876	0.589977	-0.471217	-583.518	CG	subgenome A
NC_056576.1	39895795	39896410	616	74	0.837828	0.383916	0.453912	697.724	CG	subgenome A
NC_056576.1	39903073	39904596	1524	86	0.603191	0.0376899	0.565501	869.257	CG	subgenome A
NC_056577.1	51522	52603	1082	44	0.756206	0.0689934	0.687213	764.746	CG	subgenome A
NC_056577.1	54737	55181	445	38	0.323324	0.908849	-0.585526	-502.866	CG	subgenome A
NC_056577.1	75690	76686	997	103	0.348298	0.961597	-0.613299	-1538.67	CG	subgenome A
NC_056577.1	81019	82835	1817	97	0.283576	0.960468	-0.676892	-1483.43	CG	subgenome A
NC_056577.1	1235764	1236324	561	54	0.340826	0.945079	-0.604253	-581.155	CG	subgenome A
NC_056577.1	1748931	1749256	326	45	0.626779	0.046192	0.580587	575.723	CG	subgenome A
NC_056577.1	1754282	1754858	577	84	0.582703	0.0576486	0.525055	1045.52	CG	subgenome A
NC_056577.1	2509381	2510916	1536	40	0.204575	0.967626	-0.763052	-681.993	CG	subgenome A
NC_056577.1	2743505	2745431	1927	45	0.65558	0.169723	0.485857	475.711	CG	subgenome A
NC_056577.1	2790947	2791465	519	53	0.448844	0.95184	-0.502996	-593.942	CG	subgenome A
NC_056577.1	2962150	2962695	546	62	0.43882	0.0495138	0.389306	536.231	CG	subgenome A
NC_056577.1	2968890	2969532	643	53	0.260853	0.958469	-0.697616	-895.771	CG	subgenome A
NC_056577.1	2973311	2973763	453	42	0.362726	0.960485	-0.597759	-476.802	CG	subgenome A
NC_056577.1	3330957	3331352	396	48	0.436653	0.924442	-0.487789	-484.159	CG	subgenome A
NC_056577.1	3439941	3441041	1101	142	0.556403	0.0632275	0.493175	1593.94	CG	subgenome A
NC_056577.1	3456520	3457063	544	58	0.40426	0.957304	-0.553043	-782.775	CG	subgenome A
NC_056577.1	3473153	3473673	521	38	0.347111	0.964028	-0.616917	-501.332	CG	subgenome A
NC_056577.1	3499464	3500405	942	60	0.22445	0.95426	-0.72981	-1199.71	CG	subgenome A
NC_056577.1	3503998	3504372	375	41	0.324506	0.967476	-0.64297	-590.614	CG	subgenome A
NC_056577.1	3509045	3510884	1840	90	0.354956	0.967084	-0.612127	-1132.79	CG	subgenome A
NC_056577.1	3520831	3521781	951	82	0.716268	0.0767334	0.639535	1163.36	CG	subgenome A
NC_056577.1	3544620	3545148	529	78	0.513485	0.048053	0.465432	832.281	CG	subgenome A
NC_056577.1	3723050	3724205	1156	50	0.21355	0.938318	-0.724768	-735.281	CG	subgenome A
NC_056577.1	3941843	3942570	728	72	0.439511	0.0615805	0.377931	592.665	CG	subgenome A
NC_056577.1	3949852	3950204	353	40	0.321559	0.951179	-0.62962	-554.702	CG	subgenome A
NC_056577.1	4015909	4016966	1058	54	0.483174	0.959308	-0.476134	-525.724	CG	subgenome A
NC_056577.1	4024615	4025028	414	33	0.170287	0.957082	-0.786795	-669.925	CG	subgenome A
NC_056577.1	4030730	4030910	181	32	0.309847	0.967122	-0.657275	-470.672	CG	subgenome A
NC_056577.1	4696394	4697169	776	80	0.432932	0.0751255	0.357806	578.008	CG	subgenome A
NC_056577.1	4770479	4770706	228	48	0.75687	0.320047	0.436822	489.393	CG	subgenome A
NC_056577.1	4774412	4774768	357	56	0.601073	0.0555007	0.545572	639.922	CG	subgenome A
NC_056577.1	4836892	4837829	938	81	0.612122	0.943156	-0.331034	-591.668	CG	subgenome A
NC_056577.1	4929137	4929941	805	83	0.446553	0.947354	-0.500801	-856.804	CG	subgenome A
NC_056577.1	4951149	4951889	741	106	0.569497	0.0572535	0.512243	1204.14	CG	subgenome A
NC_056577.1	4979824	4980330	507	51	0.568415	0.976972	-0.408557	-483.891	CG	subgenome A
NC_056577.1	5023543	5023978	436	42	0.295367	0.940437	-0.64507	-556.076	CG	subgenome A
NC_056577.1	5090199	5091065	867	83	0.882676	0.368968	0.513708	832.423	CG	subgenome A
NC_056577.1	5099505	5099952	448	60	0.6067	0.953809	-0.347109	-499.764	CG	subgenome A
NC_056577.1	5119033	5119368	336	54	0.907656	0.439834	0.467822	579.813	CG	subgenome A
NC_056577.1	5151621	5152139	519	69	0.625718	0.961539	-0.335821	-558.736	CG	subgenome A
NC_056577.1	5199475	5200029	555	85	0.250674	0.0401253	0.210548	516.417	CG	subgenome A
NC_056577.1	5201227	5201810	584	100	0.670994	0.0371869	0.633807	1841.03	CG	subgenome A
NC_056577.1	5210250	5210730	481	49	0.487171	0.95266	-0.465489	-486.821	CG	subgenome A
NC_056577.1	5224915	5225538	624	105	0.48341	0.0531118	0.430298	1126.59	CG	subgenome A
NC_056577.1	5480026	5480772	747	44	0.211006	0.964057	-0.753051	-690.835	CG	subgenome A
NC_056577.1	5486691	5488100	1410	47	0.225416	0.96222	-0.736805	-605.126	CG	subgenome A
NC_056577.1	5568787	5569362	576	80	0.672467	0.295961	0.376506	628.203	CG	subgenome A
NC_056577.1	5609817	5610299	483	34	0.305014	0.973514	-0.668499	-481.427	CG	subgenome A
NC_056577.1	5841247	5842203	957	72	0.677455	0.137209	0.540246	914.879	CG	subgenome A
NC_056577.1	5985419	5986712	1294	33	0.26221	0.982955	-0.720745	-443.963	CG	subgenome A
NC_056577.1	6005919	6008394	2476	40	0.220401	0.909131	-0.68873	-450.821	CG	subgenome A
NC_056577.1	6021343	6022049	707	81	0.206506	0.959794	-0.753288	-1818.8	CG	subgenome A
NC_056577.1	6655018	6655772	755	98	0.435238	0.0574283	0.37781	860.144	CG	subgenome A
NC_056577.1	6698912	6699606	695	81	0.60036	0.22684	0.37352	766.921	CG	subgenome A
NC_056577.1	6714486	6715255	770	101	0.909031	0.479921	0.42911	974.204	CG	subgenome A
NC_056577.1	6965617	6966016	400	33	0.32063	0.983212	-0.662582	-513.355	CG	subgenome A
NC_056577.1	7166227	7167513	1287	53	0.385007	0.970966	-0.585958	-650.498	CG	subgenome A
NC_056577.1	7449390	7450100	711	65	0.699794	0.108885	0.590909	658.639	CG	subgenome A
NC_056577.1	7537011	7537658	648	58	0.400456	0.0721469	0.328309	439.837	CG	subgenome A
NC_056577.1	7703113	7703604	492	46	0.0453831	0.523353	-0.47797	-485.863	CG	subgenome A
NC_056577.1	7882179	7882763	585	62	0.692139	0.340865	0.351274	453.451	CG	subgenome A
NC_056577.1	7889237	7890055	819	89	0.857951	0.290675	0.567276	1012.7	CG	subgenome A
NC_056577.1	8049456	8050147	692	34	0.149777	0.966883	-0.817106	-648.745	CG	subgenome A
NC_056577.1	8093633	8094046	414	61	0.703709	0.158531	0.545178	609.933	CG	subgenome A
NC_056577.1	8220763	8221699	937	81	0.421469	0.0338384	0.38763	685.034	CG	subgenome A
NC_056577.1	8860414	8861164	751	38	0.334299	0.978469	-0.644171	-508.773	CG	subgenome A
NC_056577.1	8896021	8896770	750	61	0.130472	0.916546	-0.786074	-1164.33	CG	subgenome A
NC_056577.1	9334861	9335742	882	46	0.359557	0.962416	-0.602858	-538.528	CG	subgenome A
NC_056577.1	9737851	9738380	530	71	0.858368	0.289159	0.569209	1270.94	CG	subgenome A
NC_056577.1	9745995	9746607	613	69	0.895925	0.238466	0.657459	1464.75	CG	subgenome A
NC_056577.1	10011640	10012948	1309	60	0.83135	0.188203	0.643147	696.328	CG	subgenome A
NC_056577.1	10535276	10536496	1221	95	0.762347	0.0766204	0.685727	1277.15	CG	subgenome A
NC_056577.1	10548614	10549593	980	72	0.864944	0.0919818	0.772963	1374.84	CG	subgenome A
NC_056577.1	10858406	10858908	503	29	0.254022	0.956451	-0.702429	-496.787	CG	subgenome A
NC_056577.1	10932796	10933209	414	49	0.791461	0.200225	0.591236	849.783	CG	subgenome A
NC_056577.1	11034160	11034941	782	73	0.867071	0.464642	0.402429	687.146	CG	subgenome A
NC_056577.1	11172593	11173125	533	52	0.596402	0.0531895	0.543213	484.092	CG	subgenome A
NC_056577.1	11185877	11186622	746	97	0.821879	0.139025	0.682854	2118.96	CG	subgenome A
NC_056577.1	11192587	11193589	1003	72	0.676269	0.24003	0.436239	648.238	CG	subgenome A
NC_056577.1	11195010	11195432	423	52	0.833147	0.289539	0.543609	841.149	CG	subgenome A
NC_056577.1	12025678	12026474	797	76	0.662231	0.27303	0.389201	602.97	CG	subgenome A
NC_056577.1	12237238	12237769	532	48	0.86195	0.383106	0.478844	445.348	CG	subgenome A
NC_056577.1	12286790	12287779	990	103	0.885008	0.0933617	0.791647	2620.71	CG	subgenome A
NC_056577.1	12340641	12341306	666	75	0.668156	0.0880922	0.580064	968.851	CG	subgenome A
NC_056577.1	12412421	12413217	797	94	0.798829	0.267077	0.531752	1195.62	CG	subgenome A
NC_056577.1	12799317	12799724	408	62	0.849931	0.545627	0.304304	436.124	CG	subgenome A
NC_056577.1	12800735	12801497	763	78	0.633458	0.0418519	0.591606	1051.67	CG	subgenome A
NC_056577.1	13003641	13004516	876	70	0.954096	0.479175	0.474921	765.327	CG	subgenome A
NC_056577.1	13009779	13010496	718	86	0.899366	0.474367	0.424999	814.966	CG	subgenome A
NC_056577.1	13015854	13016185	332	52	0.90465	0.211711	0.692939	819.878	CG	subgenome A
NC_056577.1	13043296	13045271	1976	72	0.947381	0.465324	0.482057	641.175	CG	subgenome A
NC_056577.1	13136213	13136823	611	82	0.772181	0.101364	0.670817	1408.52	CG	subgenome A
NC_056577.1	13546056	13546833	778	99	0.868153	0.104045	0.764108	2503.21	CG	subgenome A
NC_056577.1	13739988	13740469	482	22	0.225149	0.967903	-0.742754	-461.167	CG	subgenome A
NC_056577.1	13786351	13786912	562	54	0.86106	0.426623	0.434436	437.534	CG	subgenome A
NC_056577.1	13861485	13862143	659	60	0.631082	0.0469197	0.584162	798.061	CG	subgenome A
NC_056577.1	13871250	13872169	920	45	0.739913	0.131501	0.608412	494.544	CG	subgenome A
NC_056577.1	13917586	13918160	575	61	0.760024	0.246681	0.513343	621.879	CG	subgenome A
NC_056577.1	14192142	14192972	831	74	0.75271	0.175766	0.576944	900.089	CG	subgenome A
NC_056577.1	14203890	14204808	919	104	0.821422	0.316297	0.505125	1120.31	CG	subgenome A
NC_056577.1	15095601	15097429	1829	37	0.160185	0.960995	-0.80081	-596.686	CG	subgenome A
NC_056577.1	15154756	15155945	1190	77	0.853271	0.310982	0.542289	795.286	CG	subgenome A
NC_056577.1	15220318	15220821	504	61	0.950832	0.459322	0.491511	648.794	CG	subgenome A
NC_056577.1	15268637	15269560	924	96	0.784863	0.353832	0.431031	754.834	CG	subgenome A
NC_056577.1	15286995	15287536	542	42	0.905574	0.288756	0.616818	487.136	CG	subgenome A
NC_056577.1	15288275	15289191	917	54	0.800851	0.119825	0.681026	693.513	CG	subgenome A
NC_056577.1	15289349	15291385	2037	126	0.881096	0.0943674	0.786728	3518.46	CG	subgenome A
NC_056577.1	15292462	15292820	359	46	0.953252	0.491057	0.462195	544.481	CG	subgenome A
NC_056577.1	15316210	15316975	766	60	0.548532	0.975521	-0.426989	-474.951	CG	subgenome A
NC_056577.1	15332714	15333304	591	63	0.914073	0.407364	0.506709	606.184	CG	subgenome A
NC_056577.1	15405809	15407188	1380	122	0.91177	0.517418	0.394352	919.104	CG	subgenome A
NC_056577.1	15456263	15456862	600	48	0.609248	0.0375635	0.571684	552.047	CG	subgenome A
NC_056577.1	15536346	15536734	389	47	0.936392	0.398148	0.538243	625.455	CG	subgenome A
NC_056577.1	15662925	15663803	879	59	0.805687	0.0691228	0.736565	870.483	CG	subgenome A
NC_056577.1	15751313	15752411	1099	32	0.141318	0.964469	-0.823152	-486.24	CG	subgenome A
NC_056577.1	15882018	15882576	559	40	0.257106	0.937789	-0.680683	-590.779	CG	subgenome A
NC_056577.1	15918737	15919097	361	24	0.131516	0.953563	-0.822047	-446.449	CG	subgenome A
NC_056577.1	15971975	15972131	157	34	0.328437	0.958784	-0.630347	-563.999	CG	subgenome A
NC_056577.1	16043248	16044170	923	98	0.366336	0.040552	0.325784	703.011	CG	subgenome A
NC_056577.1	16258310	16258954	645	40	0.308622	0.981968	-0.673346	-544.939	CG	subgenome A
NC_056577.1	16545811	16546572	762	101	0.343928	0.0419452	0.301983	842.767	CG	subgenome A
NC_056577.1	17255745	17255923	179	32	0.927814	0.0707127	0.857102	761.031	CG	subgenome A
NC_056577.1	17898300	17898775	476	47	0.840852	0.0685543	0.772297	643.629	CG	subgenome A
NC_056577.1	17898990	17899491	502	42	0.868348	0.0905211	0.777827	723.625	CG	subgenome A
NC_056577.1	18157558	18158791	1234	56	0.803864	0.0772676	0.726596	1188.07	CG	subgenome A
NC_056577.1	18359005	18359474	470	80	0.620642	0.0573961	0.563246	1080.44	CG	subgenome A
NC_056577.1	18374401	18375120	720	67	0.479893	0.141679	0.338215	507.831	CG	subgenome A
NC_056577.1	18587252	18588203	952	33	0.258423	0.936726	-0.678303	-545.12	CG	subgenome A
NC_056577.1	18682059	18682901	843	36	0.251242	0.951971	-0.700729	-470.868	CG	subgenome A
NC_056577.1	18723392	18724010	619	48	0.702065	0.0969966	0.605068	516.092	CG	subgenome A
NC_056577.1	18741144	18742039	896	44	0.300874	0.959523	-0.658649	-677.926	CG	subgenome A
NC_056577.1	19091033	19091551	519	49	0.666685	0.0600573	0.606628	532.116	CG	subgenome A
NC_056577.1	19092579	19093530	952	65	0.406394	0.965811	-0.559417	-708.221	CG	subgenome A
NC_056577.1	19109394	19110324	931	52	0.562114	0.0327531	0.529361	506.577	CG	subgenome A
NC_056577.1	19110555	19111956	1402	86	0.504567	0.0372607	0.467306	758.99	CG	subgenome A
NC_056577.1	19112018	19113316	1299	124	0.538975	0.0437002	0.495275	1346.95	CG	subgenome A
NC_056577.1	19264214	19265328	1115	58	0.144341	0.945103	-0.800762	-1087.92	CG	subgenome A
NC_056577.1	19318709	19319384	676	61	0.647123	0.0363012	0.610821	797.659	CG	subgenome A
NC_056577.1	19519835	19521150	1316	146	0.785716	0.252251	0.533465	2153.54	CG	subgenome A
NC_056577.1	19848794	19849378	585	70	0.616752	0.0348374	0.581914	1014.94	CG	subgenome A
NC_056577.1	20096131	20097815	1685	39	0.110099	0.925355	-0.815256	-710.182	CG	subgenome A
NC_056577.1	20132200	20132658	459	23	0.120692	0.972505	-0.851813	-573.738	CG	subgenome A
NC_056577.1	20170902	20172833	1932	76	0.399676	0.963264	-0.563588	-807.749	CG	subgenome A
NC_056577.1	20467939	20469232	1294	94	0.843143	0.178245	0.664898	1676.34	CG	subgenome A
NC_056577.1	20484482	20485093	612	90	0.890158	0.371062	0.519096	1107.87	CG	subgenome A
NC_056577.1	20790757	20791041	285	44	0.842864	0.316988	0.525876	558.579	CG	subgenome A
NC_056577.1	22389676	22390141	466	62	0.782784	0.419358	0.363426	528.116	CG	subgenome A
NC_056577.1	22787633	22788236	604	43	0.159099	0.945486	-0.786387	-914.416	CG	subgenome A
NC_056577.1	22788469	22788810	342	34	0.207705	0.888402	-0.680697	-514.282	CG	subgenome A
NC_056577.1	22789819	22790455	637	27	0.891356	0.063059	0.828297	444.511	CG	subgenome A
NC_056577.1	23248593	23248985	393	40	0.81784	0.199497	0.618343	459.636	CG	subgenome A
NC_056577.1	23304555	23305173	619	68	0.885397	0.384809	0.500588	1052.55	CG	subgenome A
NC_056577.1	23318549	23319130	582	80	0.748687	0.169776	0.578911	1246.89	CG	subgenome A
NC_056577.1	23325944	23326296	353	42	0.721851	0.0638962	0.657955	678.399	CG	subgenome A
NC_056577.1	23746546	23746912	367	42	0.640863	0.13168	0.509183	483.275	CG	subgenome A
NC_056577.1	24049295	24049998	704	60	0.865051	0.0990491	0.766002	971.871	CG	subgenome A
NC_056577.1	24099864	24100117	254	41	0.801362	0.154869	0.646492	457.532	CG	subgenome A
NC_056577.1	24131337	24132826	1490	26	0.154791	0.966662	-0.811871	-450.603	CG	subgenome A
NC_056577.1	24133922	24134745	824	54	0.132109	0.949768	-0.817659	-1154.59	CG	subgenome A
NC_056577.1	24643836	24644403	568	70	0.95666	0.551723	0.404937	684.489	CG	subgenome A
NC_056577.1	24732148	24732611	464	64	0.613939	0.0456724	0.568267	840.459	CG	subgenome A
NC_056577.1	24931372	24931668	297	26	0.179538	0.926958	-0.74742	-500.607	CG	subgenome A
NC_056577.1	25198118	25198711	594	24	0.0905727	0.964415	-0.873842	-608.955	CG	subgenome A
NC_056577.1	25275233	25275788	556	28	0.20117	0.97246	-0.77129	-525.676	CG	subgenome A
NC_056577.1	25581806	25582340	535	53	0.48443	0.0572504	0.42718	457.085	CG	subgenome A
NC_056577.1	25590877	25591297	421	51	0.83338	0.307601	0.52578	779.946	CG	subgenome A
NC_056577.1	25656696	25657332	637	42	0.883629	0.0529143	0.830714	712.847	CG	subgenome A
NC_056577.1	25793346	25794418	1073	77	0.731961	0.0476159	0.684345	1178.59	CG	subgenome A
NC_056577.1	25796105	25796943	839	62	0.786763	0.0373905	0.749372	1068.36	CG	subgenome A
NC_056577.1	26001202	26001981	780	52	0.858468	0.158653	0.699815	813.1	CG	subgenome A
NC_056577.1	26185582	26186858	1277	46	0.30048	0.971832	-0.671352	-586.162	CG	subgenome A
NC_056577.1	26199772	26200291	520	52	0.331229	0.960147	-0.628918	-698.864	CG	subgenome A
NC_056577.1	26650134	26651028	895	90	0.477917	0.0356292	0.442288	1223.39	CG	subgenome A
NC_056577.1	26793326	26793651	326	52	0.700566	0.0968854	0.603681	779.886	CG	subgenome A
NC_056577.1	27128810	27129151	342	53	0.544507	0.0529461	0.491561	609.512	CG	subgenome A
NC_056577.1	27175442	27175950	509	46	0.456434	0.96272	-0.506285	-537.39	CG	subgenome A
NC_056577.1	27398751	27400253	1503	152	0.493099	0.0345605	0.458538	1550.02	CG	subgenome A
NC_056577.1	27408151	27409512	1362	101	0.851571	0.31017	0.541401	1264.61	CG	subgenome A
NC_056577.1	27739650	27740725	1076	105	0.707266	0.10331	0.603956	1481.05	CG	subgenome A
NC_056577.1	27947348	27948476	1129	99	0.746622	0.0591877	0.687435	1670.82	CG	subgenome A
NC_056577.1	28088563	28088833	271	24	0.136621	0.983454	-0.846833	-635.966	CG	subgenome A
NC_056577.1	28162687	28163748	1062	119	0.650062	0.128601	0.521461	1243.41	CG	subgenome A
NC_056577.1	28218994	28219976	983	68	0.885502	0.289332	0.596169	921.234	CG	subgenome A
NC_056577.1	28460438	28461491	1054	75	0.885907	0.428429	0.457478	650.601	CG	subgenome A
NC_056577.1	28690101	28690823	723	62	0.632291	0.062407	0.569884	635.327	CG	subgenome A
NC_056577.1	28708563	28709392	830	75	0.190062	0.921469	-0.731407	-1511.02	CG	subgenome A
NC_056577.1	28733913	28734518	606	91	0.789518	0.962379	-0.172861	-460.544	CG	subgenome A
NC_056577.1	28750274	28750991	718	64	0.798671	0.269091	0.529579	693.092	CG	subgenome A
NC_056577.1	28952102	28953846	1745	101	0.106419	0.799243	-0.692824	-2162.76	CG	subgenome A
NC_056577.1	28986286	28986708	423	36	0.132103	0.963273	-0.83117	-834.314	CG	subgenome A
NC_056577.1	28990305	28991695	1391	76	0.126831	0.960158	-0.833327	-1850.34	CG	subgenome A
NC_056577.1	29296500	29297011	512	57	0.698301	0.265426	0.432875	609.611	CG	subgenome A
NC_056577.1	29313857	29314117	261	44	0.88534	0.535539	0.349801	469.217	CG	subgenome A
NC_056577.1	29314864	29315912	1049	98	0.845745	0.31734	0.528405	1331.5	CG	subgenome A
NC_056577.1	29722057	29722580	524	30	0.114046	0.890108	-0.776061	-499.744	CG	subgenome A
NC_056577.1	29903402	29904196	795	56	0.5146	0.946962	-0.432362	-476.818	CG	subgenome A
NC_056577.1	30033154	30033800	647	24	0.108565	0.971383	-0.862818	-454.455	CG	subgenome A
NC_056577.1	30182911	30184558	1648	106	0.389314	0.960328	-0.571015	-1334.91	CG	subgenome A
NC_056577.1	30207558	30208129	572	37	0.349038	0.962298	-0.613259	-525.949	CG	subgenome A
NC_056577.1	30320186	30320911	726	36	0.16674	0.934987	-0.768246	-540.27	CG	subgenome A
NC_056577.1	30354970	30355891	922	48	0.795197	0.190995	0.604202	449.419	CG	subgenome A
NC_056577.1	30762807	30764345	1539	89	0.529211	0.0547923	0.474419	788.039	CG	subgenome A
NC_056577.1	30801930	30805523	3594	176	0.0813969	0.945672	-0.864275	-4896.5	CG	subgenome A
NC_056577.1	30815319	30816292	974	53	0.832759	0.416075	0.416684	555.06	CG	subgenome A
NC_056577.1	30919103	30919549	447	63	0.884388	0.582168	0.30222	546.858	CG	subgenome A
NC_056577.1	31006607	31007373	767	76	0.779778	0.422177	0.357601	465.787	CG	subgenome A
NC_056577.1	31050833	31051239	407	52	0.376295	0.953896	-0.577601	-680.508	CG	subgenome A
NC_056577.1	31093395	31093592	198	34	0.629702	0.0460567	0.583645	438.996	CG	subgenome A
NC_056577.1	31118792	31119375	584	44	0.290032	0.963905	-0.673873	-942.428	CG	subgenome A
NC_056577.1	31123269	31123635	367	36	0.135102	0.919715	-0.784613	-665.566	CG	subgenome A
NC_056577.1	31138823	31139486	664	70	0.643754	0.0330361	0.610718	886.014	CG	subgenome A
NC_056577.1	31206379	31206638	260	32	0.267811	0.95738	-0.689569	-584.604	CG	subgenome A
NC_056577.1	31263722	31264264	543	66	0.331915	0.972368	-0.640452	-1014.06	CG	subgenome A
NC_056577.1	31265003	31265804	802	54	0.438735	0.9607	-0.521965	-506.868	CG	subgenome A
NC_056577.1	31270027	31270602	576	46	0.393392	0.959117	-0.565725	-571.571	CG	subgenome A
NC_056577.1	31276686	31277188	503	53	0.558767	0.966082	-0.407315	-468.368	CG	subgenome A
NC_056577.1	31365411	31366001	591	54	0.574716	0.0377131	0.537003	636.676	CG	subgenome A
NC_056577.1	31366811	31367813	1003	60	0.416292	0.94404	-0.527748	-649.804	CG	subgenome A
NC_056577.1	31517927	31518475	549	59	0.702878	0.0427604	0.660117	803.885	CG	subgenome A
NC_056577.1	31550282	31550713	432	82	0.765902	0.966435	-0.200534	-518.602	CG	subgenome A
NC_056577.1	31567542	31568473	932	82	0.646179	0.0626036	0.583575	885.531	CG	subgenome A
NC_056577.1	31615385	31615976	592	42	0.321045	0.938426	-0.617381	-620.145	CG	subgenome A
NC_056577.1	31636587	31637172	586	42	0.240189	0.957569	-0.71738	-560.94	CG	subgenome A
NC_056577.1	31644046	31644719	674	47	0.299913	0.954751	-0.654838	-617.731	CG	subgenome A
NC_056577.1	31651734	31652580	847	76	0.418722	0.914805	-0.496083	-759.432	CG	subgenome A
NC_056577.1	31653051	31653837	787	51	0.371347	0.951841	-0.580494	-530.815	CG	subgenome A
NC_056577.1	31809831	31810280	450	62	0.617089	0.955456	-0.338367	-478.23	CG	subgenome A
NC_056577.1	31879605	31880363	759	60	0.223012	0.970026	-0.747015	-1170.55	CG	subgenome A
NC_056577.1	32011234	32011672	439	58	0.639113	0.0452208	0.593892	780.033	CG	subgenome A
NC_056577.1	32044172	32044736	565	40	0.210285	0.956474	-0.746189	-718.818	CG	subgenome A
NC_056577.1	32055987	32057016	1030	170	0.662951	0.930664	-0.267714	-1048.21	CG	subgenome A
NC_056577.1	32156535	32157042	508	54	0.745912	0.202599	0.543312	569.818	CG	subgenome A
NC_056577.1	32163439	32163812	374	26	0.150423	0.984412	-0.833988	-593.845	CG	subgenome A
NC_056577.1	32194723	32195726	1004	67	0.451528	0.958993	-0.507466	-602.654	CG	subgenome A
NC_056577.1	32207233	32207619	387	28	0.119363	0.966767	-0.847404	-627.753	CG	subgenome A
NC_056577.1	32253485	32253935	451	45	0.294543	0.92137	-0.626827	-644.038	CG	subgenome A
NC_056577.1	32280801	32281335	535	84	0.710367	0.971436	-0.26107	-670.789	CG	subgenome A
NC_056577.1	32314756	32316712	1957	36	0.20995	0.948964	-0.739014	-499.538	CG	subgenome A
NC_056577.1	32366889	32367703	815	93	0.561904	0.946455	-0.384551	-795.015	CG	subgenome A
NC_056577.1	32368673	32369942	1270	34	0.259595	0.946983	-0.687389	-470.934	CG	subgenome A
NC_056577.1	32396548	32397126	579	72	0.891477	0.292926	0.598551	1050.51	CG	subgenome A
NC_056577.1	32457599	32458165	567	60	0.322274	0.956854	-0.63458	-893.608	CG	subgenome A
NC_056577.1	32516164	32518095	1932	60	0.477939	0.948369	-0.47043	-537.808	CG	subgenome A
NC_056577.1	32922127	32922683	557	56	0.60746	0.0522751	0.555185	717.224	CG	subgenome A
NC_056577.1	32957424	32958592	1169	46	0.095564	0.977153	-0.881589	-1436.87	CG	subgenome A
NC_056577.1	32990767	32991910	1144	58	0.485435	0.968107	-0.482672	-504.441	CG	subgenome A
NC_056577.1	33035936	33036333	398	50	0.480258	0.975077	-0.494819	-609.786	CG	subgenome A
NC_056577.1	33144556	33144851	296	43	0.524395	0.975998	-0.451603	-447.866	CG	subgenome A
NC_056577.1	33150868	33152120	1253	106	0.867	0.335577	0.531423	1557.43	CG	subgenome A
NC_056577.1	33280040	33280958	919	56	0.746651	0.0670679	0.679583	723.335	CG	subgenome A
NC_056577.1	33491515	33492217	703	93	0.695352	0.959398	-0.264046	-615.027	CG	subgenome A
NC_056577.1	33493104	33493940	837	75	0.666385	0.969889	-0.303504	-500.404	CG	subgenome A
NC_056577.1	33734478	33735196	719	56	0.517759	0.945535	-0.427775	-499.71	CG	subgenome A
NC_056577.1	34136081	34136532	452	31	0.211492	0.908281	-0.69679	-451.534	CG	subgenome A
NC_056578.1	118837	123850	5014	71	0.23587	0.901139	-0.665269	-941.422	CG	subgenome A
NC_056578.1	779413	779842	430	58	0.666765	0.117362	0.549403	546.708	CG	subgenome A
NC_056578.1	1586530	1586929	400	35	0.136213	0.907402	-0.771189	-698.526	CG	subgenome A
NC_056578.1	1590028	1591669	1642	204	0.9009	0.437111	0.463788	2077.6	CG	subgenome A
NC_056578.1	1801321	1802042	722	82	0.686449	0.944634	-0.258185	-531.286	CG	subgenome A
NC_056578.1	1856202	1856950	749	70	0.541648	0.106767	0.434882	524.745	CG	subgenome A
NC_056578.1	2953923	2954740	818	45	0.80756	0.13809	0.669471	650.93	CG	subgenome A
NC_056578.1	3504316	3504661	346	50	0.583456	0.102059	0.481397	672.015	CG	subgenome A
NC_056578.1	3532506	3535255	2750	66	0.709877	0.162398	0.547479	822.176	CG	subgenome A
NC_056578.1	3840885	3842622	1738	88	0.222251	0.926151	-0.7039	-1565.84	CG	subgenome A
NC_056578.1	4322285	4322846	562	50	0.289551	0.973845	-0.684294	-827.005	CG	subgenome A
NC_056578.1	4399719	4400286	568	51	0.865632	0.464572	0.40106	546.891	CG	subgenome A
NC_056578.1	4409739	4410361	623	68	0.88155	0.388985	0.492565	1127.6	CG	subgenome A
NC_056578.1	4812531	4813130	600	68	0.737619	0.232821	0.504798	754.512	CG	subgenome A
NC_056578.1	5027762	5028791	1030	111	0.409021	0.221	0.188021	723.173	CG	subgenome A
NC_056578.1	5935849	5936908	1060	48	0.158425	0.944426	-0.786	-895.28	CG	subgenome A
NC_056578.1	5964578	5965145	568	50	0.786864	0.0831054	0.703759	578.858	CG	subgenome A
NC_056578.1	6000846	6001039	194	28	0.847039	0.0493938	0.797646	615.252	CG	subgenome A
NC_056578.1	6014906	6015948	1043	54	0.802443	0.0661506	0.736293	700.653	CG	subgenome A
NC_056578.1	6452736	6453332	597	78	0.782067	0.0776807	0.704387	1554.35	CG	subgenome A
NC_056578.1	6515215	6515435	221	21	0.0518865	0.928543	-0.876657	-527.017	CG	subgenome A
NC_056578.1	6523324	6523728	405	30	0.253475	0.945056	-0.691581	-442.96	CG	subgenome A
NC_056578.1	6524130	6524547	418	67	0.219691	0.833387	-0.613696	-945.194	CG	subgenome A
NC_056578.1	6578817	6579310	494	88	0.913409	0.475944	0.437465	949.348	CG	subgenome A
NC_056578.1	6755724	6756195	472	84	0.679931	0.0546681	0.625263	1564.16	CG	subgenome A
NC_056578.1	6841025	6841507	483	40	0.274506	0.942391	-0.667885	-496.332	CG	subgenome A
NC_056578.1	6921414	6921903	490	38	0.355864	0.929514	-0.573649	-436.334	CG	subgenome A
NC_056578.1	6924391	6924913	523	32	0.183024	0.926596	-0.743572	-557.091	CG	subgenome A
NC_056578.1	7281216	7282513	1298	60	0.628182	0.0465386	0.581644	561.761	CG	subgenome A
NC_056578.1	7295210	7296084	875	59	0.775583	0.126818	0.648765	695.584	CG	subgenome A
NC_056578.1	7313096	7315461	2366	104	0.661834	0.074316	0.587518	1149.57	CG	subgenome A
NC_056578.1	7325237	7325796	560	58	0.784569	0.0480514	0.736517	1047.12	CG	subgenome A
NC_056578.1	7453442	7453996	555	48	0.667655	0.0491035	0.618551	596.565	CG	subgenome A
NC_056578.1	7467295	7467702	408	36	0.213449	0.970088	-0.756639	-697.272	CG	subgenome A
NC_056578.1	7593725	7593943	219	30	0.284684	0.947754	-0.66307	-473.406	CG	subgenome A
NC_056578.1	7620100	7620817	718	60	0.400358	0.936809	-0.536451	-638.445	CG	subgenome A
NC_056578.1	7647464	7647811	348	40	0.692852	0.0840561	0.608796	470.625	CG	subgenome A
NC_056578.1	7916419	7917179	761	62	0.643928	0.0609404	0.582988	693.062	CG	subgenome A
NC_056578.1	8291210	8292021	812	78	0.719623	0.0570378	0.662585	1136.3	CG	subgenome A
NC_056578.1	8621399	8622065	667	55	0.855233	0.121733	0.7335	1010.89	CG	subgenome A
NC_056578.1	8738255	8738685	431	32	0.0580885	0.943089	-0.885	-887.326	CG	subgenome A
NC_056578.1	8772052	8772749	698	50	0.393208	0.964619	-0.571411	-543.596	CG	subgenome A
NC_056578.1	9184409	9185398	990	58	0.321223	0.94276	-0.621537	-685.084	CG	subgenome A
NC_056578.1	9686953	9688895	1943	75	0.674955	0.0508546	0.624101	1020.59	CG	subgenome A
NC_056578.1	9716557	9717046	490	46	0.0894005	0.90536	-0.815959	-1047.89	CG	subgenome A
NC_056578.1	9860010	9860562	553	62	0.64099	0.118032	0.522958	621.454	CG	subgenome A
NC_056578.1	10004362	10004774	413	37	0.812078	0.166552	0.645526	453.806	CG	subgenome A
NC_056578.1	10013015	10013927	913	80	0.580532	0.0490878	0.531444	839.874	CG	subgenome A
NC_056578.1	10625831	10626871	1041	57	0.454808	0.961956	-0.507148	-538.579	CG	subgenome A
NC_056578.1	10827023	10827782	760	42	0.145732	0.940013	-0.794281	-747.18	CG	subgenome A
NC_056578.1	11076936	11077377	442	32	0.222515	0.948023	-0.725508	-473.748	CG	subgenome A
NC_056578.1	11388980	11389317	338	76	0.798766	0.167359	0.631407	1132.84	CG	subgenome A
NC_056578.1	11395471	11396391	921	80	0.722117	0.219012	0.503105	742.129	CG	subgenome A
NC_056578.1	11399008	11399732	725	61	0.812279	0.13197	0.68031	835.348	CG	subgenome A
NC_056578.1	11467238	11467828	591	49	0.293639	0.957249	-0.66361	-794.504	CG	subgenome A
NC_056578.1	11649453	11649853	401	40	0.808065	0.19847	0.609595	479.068	CG	subgenome A
NC_056578.1	11886834	11887483	650	35	0.223627	0.977198	-0.753571	-650.704	CG	subgenome A
NC_056578.1	11916320	11917801	1482	92	0.804591	0.0505869	0.754004	1438.12	CG	subgenome A
NC_056578.1	11991713	11993050	1338	55	0.899956	0.0942076	0.805748	822.925	CG	subgenome A
NC_056578.1	12006334	12006990	657	56	0.70046	0.0946176	0.605843	627.549	CG	subgenome A
NC_056578.1	12014432	12014752	321	28	0.176751	0.95153	-0.774779	-489.558	CG	subgenome A
NC_056578.1	12097083	12098447	1365	65	0.303662	0.931483	-0.627821	-777.983	CG	subgenome A
NC_056578.1	12127463	12127919	457	48	0.530869	0.048114	0.482755	512.137	CG	subgenome A
NC_056578.1	12136495	12136983	489	64	0.630935	0.0487579	0.582177	944.225	CG	subgenome A
NC_056578.1	12298049	12298959	911	61	0.490944	0.962603	-0.471659	-507.676	CG	subgenome A
NC_056578.1	12409846	12410587	742	66	0.493641	0.0387863	0.454855	595.861	CG	subgenome A
NC_056578.1	12618612	12620296	1685	94	0.130645	0.9417	-0.811055	-2101.55	CG	subgenome A
NC_056578.1	12636746	12637802	1057	35	0.285686	0.968803	-0.683118	-444.334	CG	subgenome A
NC_056578.1	12640777	12641854	1078	51	0.384889	0.939646	-0.554757	-514.263	CG	subgenome A
NC_056578.1	12665412	12665793	382	26	0.17651	0.947295	-0.770785	-471.62	CG	subgenome A
NC_056578.1	12836000	12836832	833	46	0.326509	0.963194	-0.636685	-573.373	CG	subgenome A
NC_056578.1	12926644	12927380	737	56	0.245178	0.931261	-0.686083	-896.078	CG	subgenome A
NC_056578.1	12929496	12930124	629	55	0.205471	0.94456	-0.739089	-1014.17	CG	subgenome A
NC_056578.1	12946509	12947176	668	65	0.497638	0.07048	0.427158	531.605	CG	subgenome A
NC_056578.1	13115223	13115978	756	70	0.752471	0.042368	0.710103	1114.42	CG	subgenome A
NC_056578.1	13131215	13132359	1145	112	0.872247	0.0418366	0.830411	3029.44	CG	subgenome A
NC_056578.1	13141369	13141943	575	70	0.568106	0.042258	0.525848	964.033	CG	subgenome A
NC_056578.1	13186777	13188876	2100	62	0.741474	0.196185	0.545289	643.016	CG	subgenome A
NC_056578.1	13632110	13632821	712	58	0.579132	0.0413275	0.537804	707.442	CG	subgenome A
NC_056578.1	13640140	13640785	646	45	0.696744	0.0421583	0.654586	684.241	CG	subgenome A
NC_056578.1	13658165	13659342	1178	176	0.750772	0.0530475	0.697724	3484.31	CG	subgenome A
NC_056578.1	14164488	14165418	931	63	0.703666	0.0654642	0.638202	780.536	CG	subgenome A
NC_056578.1	14750035	14750984	950	84	0.504267	0.0426142	0.461653	868.754	CG	subgenome A
NC_056578.1	14861639	14862353	715	51	0.463519	0.945124	-0.481605	-449.705	CG	subgenome A
NC_056578.1	15121214	15122395	1182	36	0.282696	0.969875	-0.687179	-474.304	CG	subgenome A
NC_056578.1	15128270	15128466	197	40	0.915377	0.419205	0.496172	474.514	CG	subgenome A
NC_056578.1	15159337	15160168	832	98	0.627295	0.0412165	0.586078	1266.72	CG	subgenome A
NC_056578.1	15176175	15176628	454	30	0.161144	0.956853	-0.795709	-648.099	CG	subgenome A
NC_056578.1	15180408	15181305	898	44	0.335609	0.94401	-0.608401	-495.091	CG	subgenome A
NC_056578.1	15243802	15245031	1230	68	0.782447	0.0639129	0.718534	1015.04	CG	subgenome A
NC_056578.1	15341476	15342311	836	39	0.137673	0.948154	-0.810481	-783.927	CG	subgenome A
NC_056578.1	15401943	15403378	1436	59	0.294734	0.949147	-0.654413	-830.986	CG	subgenome A
NC_056578.1	15420214	15421762	1549	60	0.585761	0.0640572	0.521704	644.844	CG	subgenome A
NC_056578.1	15492675	15493337	663	54	0.846445	0.282122	0.564323	539.251	CG	subgenome A
NC_056578.1	15496764	15497525	762	89	0.757998	0.234869	0.523129	1135.95	CG	subgenome A
NC_056578.1	15548814	15549330	517	42	0.864836	0.239947	0.624888	548.706	CG	subgenome A
NC_056578.1	15678523	15679339	817	66	0.477539	0.0557346	0.421804	509.418	CG	subgenome A
NC_056578.1	15810540	15811581	1042	50	0.0970233	0.640793	-0.543769	-441.757	CG	subgenome A
NC_056578.1	16168119	16168652	534	61	0.213568	0.952615	-0.739047	-1272.54	CG	subgenome A
NC_056578.1	16273247	16274018	772	56	0.535054	0.0574868	0.477567	531.631	CG	subgenome A
NC_056578.1	16455584	16456966	1383	46	0.160192	0.962572	-0.802379	-859.162	CG	subgenome A
NC_056578.1	16458147	16459102	956	39	0.169664	0.957763	-0.788098	-768.071	CG	subgenome A
NC_056578.1	16489682	16490512	831	48	0.656198	0.0482134	0.607984	500.446	CG	subgenome A
NC_056578.1	16523396	16524140	745	39	0.0888278	0.899027	-0.810199	-746.554	CG	subgenome A
NC_056578.1	16845889	16847834	1946	124	0.865186	0.397038	0.468147	1250.38	CG	subgenome A
NC_056578.1	16848957	16854118	5162	99	0.891549	0.383575	0.507974	989.846	CG	subgenome A
NC_056578.1	16953850	16954544	695	70	0.790051	0.375998	0.414053	552.718	CG	subgenome A
NC_056578.1	17150244	17154429	4186	56	0.866813	0.0722254	0.794587	1029.26	CG	subgenome A
NC_056578.1	17180824	17182078	1255	82	0.362879	0.0614503	0.301429	634.871	CG	subgenome A
NC_056578.1	17208860	17209488	629	82	0.676425	0.134579	0.541845	1144.49	CG	subgenome A
NC_056578.1	17352962	17353219	258	26	0.278829	0.96909	-0.690261	-437.899	CG	subgenome A
NC_056578.1	17433010	17435091	2082	173	0.472424	0.107298	0.365126	1639.2	CG	subgenome A
NC_056578.1	17836479	17837583	1105	97	0.613941	0.066931	0.54701	1196.4	CG	subgenome A
NC_056578.1	18403531	18404263	733	44	0.607431	0.0471853	0.560246	452.927	CG	subgenome A
NC_056578.1	18485132	18485821	690	66	0.729735	0.146507	0.583229	874.429	CG	subgenome A
NC_056578.1	18994632	18995808	1177	66	0.443183	0.0338628	0.409321	495.857	CG	subgenome A
NC_056578.1	19148475	19149091	617	77	0.591602	0.115923	0.475679	796.867	CG	subgenome A
NC_056578.1	19278630	19280137	1508	111	0.629036	0.0467808	0.582255	1257.97	CG	subgenome A
NC_056578.1	19436453	19437145	693	78	0.853731	0.0983971	0.755334	1769.63	CG	subgenome A
NC_056578.1	19528593	19529496	904	64	0.357887	0.935016	-0.577129	-646.924	CG	subgenome A
NC_056578.1	19707809	19708370	562	59	0.856139	0.403958	0.452181	474.368	CG	subgenome A
NC_056578.1	19732096	19733294	1199	104	0.758055	0.150313	0.607742	1440.08	CG	subgenome A
NC_056578.1	19988544	19989409	866	65	0.883292	0.358917	0.524375	625.773	CG	subgenome A
NC_056578.1	20190318	20191082	765	66	0.687588	0.054623	0.632965	881.886	CG	subgenome A
NC_056578.1	20219271	20220198	928	34	0.263245	0.952492	-0.689248	-446.003	CG	subgenome A
NC_056578.1	20303601	20304281	681	57	0.57741	0.0416024	0.535808	614.399	CG	subgenome A
NC_056578.1	20304580	20305106	527	64	0.413548	0.0397958	0.373752	538.758	CG	subgenome A
NC_056578.1	20635479	20636412	934	58	0.772373	0.0469427	0.72543	1025.4	CG	subgenome A
NC_056578.1	20721447	20722434	988	100	0.420325	0.0572018	0.363124	894.157	CG	subgenome A
NC_056578.1	20762269	20763279	1011	64	0.403179	0.0562888	0.346891	463.236	CG	subgenome A
NC_056578.1	21070846	21071311	466	48	0.659536	0.0312916	0.628245	640.351	CG	subgenome A
NC_056578.1	21103297	21105030	1734	122	0.547198	0.0413068	0.505891	1178.26	CG	subgenome A
NC_056578.1	21107400	21108298	899	63	0.81239	0.0400401	0.77235	1343.92	CG	subgenome A
NC_056578.1	21163795	21164059	265	54	0.524297	0.0961732	0.428124	548.004	CG	subgenome A
NC_056578.1	21297169	21297768	600	55	0.830765	0.077372	0.753393	971.472	CG	subgenome A
NC_056578.1	21414004	21415216	1213	64	0.101781	0.938016	-0.836235	-1324.99	CG	subgenome A
NC_056578.1	21419270	21421699	2430	136	0.0956057	0.935047	-0.839441	-3638.18	CG	subgenome A
NC_056578.1	21460930	21461934	1005	32	0.81017	0.147651	0.66252	531.931	CG	subgenome A
NC_056578.1	21593668	21594262	595	65	0.625714	0.197583	0.428131	518.223	CG	subgenome A
NC_056578.1	21663283	21663771	489	38	0.824861	0.0860659	0.738796	583.65	CG	subgenome A
NC_056578.1	21974416	21974995	580	49	0.872395	0.0407112	0.831684	1123.01	CG	subgenome A
NC_056578.1	21988505	21988970	466	46	0.863218	0.0694382	0.793779	790.935	CG	subgenome A
NC_056578.1	22001003	22001164	162	40	0.392134	0.953987	-0.561853	-630.796	CG	subgenome A
NC_056578.1	22118463	22119843	1381	44	0.298818	0.93548	-0.636662	-453.489	CG	subgenome A
NC_056578.1	22568899	22569334	436	43	0.811731	0.257717	0.554014	459.431	CG	subgenome A
NC_056578.1	22622129	22623466	1338	135	0.916442	0.48386	0.432582	1294.79	CG	subgenome A
NC_056578.1	22639968	22640955	988	76	0.755859	0.215686	0.540173	864.265	CG	subgenome A
NC_056578.1	22885173	22886807	1635	70	0.176514	0.961313	-0.784799	-1549.32	CG	subgenome A
NC_056578.1	22888979	22889770	792	50	0.888806	0.0693887	0.819418	1208.23	CG	subgenome A
NC_056578.1	22954693	22955069	377	64	0.869634	0.342763	0.526871	804.75	CG	subgenome A
NC_056578.1	23544584	23545843	1260	88	0.859724	0.292625	0.567099	1167.74	CG	subgenome A
NC_056578.1	23560990	23561804	815	144	0.911727	0.575406	0.336321	1650.53	CG	subgenome A
NC_056578.1	23830736	23831276	541	42	0.782813	0.0697109	0.713102	755.39	CG	subgenome A
NC_056578.1	24435947	24436632	686	55	0.499133	0.127119	0.372014	638.262	CG	subgenome A
NC_056578.1	24438011	24438616	606	57	0.677947	0.139511	0.538436	752.749	CG	subgenome A
NC_056578.1	24651765	24652435	671	48	0.679103	0.0903832	0.588719	501.039	CG	subgenome A
NC_056578.1	24685183	24686503	1321	75	0.110244	0.916971	-0.806727	-1436.38	CG	subgenome A
NC_056578.1	24698410	24698818	409	67	0.657286	0.0562551	0.601031	1026.69	CG	subgenome A
NC_056578.1	25597053	25597525	473	43	0.862631	0.0408105	0.82182	959.708	CG	subgenome A
NC_056578.1	25753481	25754257	777	63	0.718817	0.0745356	0.644281	858.012	CG	subgenome A
NC_056578.1	25791716	25792095	380	46	0.876716	0.129322	0.747394	864.395	CG	subgenome A
NC_056578.1	26073084	26073688	605	49	0.769843	0.070242	0.699601	771.02	CG	subgenome A
NC_056578.1	26603186	26603825	640	60	0.355849	0.944381	-0.588531	-620.364	CG	subgenome A
NC_056578.1	27017848	27018507	660	70	0.377314	0.967917	-0.590603	-957.363	CG	subgenome A
NC_056578.1	27036168	27036564	397	32	0.297762	0.965849	-0.668088	-446.488	CG	subgenome A
NC_056578.1	28005810	28006381	572	77	0.471911	0.0673999	0.404511	708.56	CG	subgenome A
NC_056578.1	28458691	28459023	333	46	0.925947	0.276999	0.648948	554.164	CG	subgenome A
NC_056578.1	28459945	28460192	248	42	0.819476	0.345447	0.47403	447.987	CG	subgenome A
NC_056578.1	28521824	28522532	709	60	0.735676	0.06733	0.668346	867.489	CG	subgenome A
NC_056578.1	28974835	28975299	465	45	0.910454	0.106433	0.804021	1055.75	CG	subgenome A
NC_056578.1	29131334	29132598	1265	40	0.238225	0.929003	-0.690778	-496.814	CG	subgenome A
NC_056578.1	29165428	29166306	879	69	0.255403	0.91641	-0.661007	-985.41	CG	subgenome A
NC_056578.1	29186321	29186892	572	38	0.317776	0.964977	-0.647201	-507.196	CG	subgenome A
NC_056578.1	29188996	29190187	1192	56	0.10401	0.969533	-0.865523	-1297.06	CG	subgenome A
NC_056578.1	29218305	29218804	500	44	0.592076	0.0394931	0.552583	548.134	CG	subgenome A
NC_056578.1	30790745	30791306	562	58	0.813785	0.0549534	0.758832	1108.2	CG	subgenome A
NC_056578.1	31135530	31135966	437	32	0.204371	0.925943	-0.721572	-524.729	CG	subgenome A
NC_056578.1	31292610	31293897	1288	38	0.131187	0.969476	-0.838289	-710.153	CG	subgenome A
NC_056578.1	31883934	31884827	894	30	0.164272	0.947246	-0.782974	-460.188	CG	subgenome A
NC_056578.1	32430706	32431183	478	60	0.599039	0.038648	0.560391	764.368	CG	subgenome A
NC_056578.1	32684500	32684875	376	44	0.633459	0.156349	0.47711	548.717	CG	subgenome A
NC_056578.1	32727853	32728634	782	98	0.864778	0.121544	0.743234	2128.26	CG	subgenome A
NC_056578.1	32749724	32750323	600	53	0.933996	0.515084	0.418912	463.438	CG	subgenome A
NC_056578.1	32846512	32847235	724	60	0.880432	0.162167	0.718265	926.558	CG	subgenome A
NC_056578.1	32890643	32891121	479	42	0.862823	0.145386	0.717437	516.124	CG	subgenome A
NC_056578.1	32894457	32896657	2201	157	0.657494	0.0752342	0.582259	1782.5	CG	subgenome A
NC_056578.1	32899690	32900792	1103	95	0.651275	0.0712105	0.580064	1059.47	CG	subgenome A
NC_056578.1	32925815	32927005	1191	103	0.779764	0.116334	0.66343	1698.51	CG	subgenome A
NC_056578.1	32944244	32945089	846	60	0.720825	0.189235	0.53159	505.313	CG	subgenome A
NC_056578.1	32995931	32996495	565	70	0.457142	0.0556702	0.401472	906.678	CG	subgenome A
NC_056578.1	33001137	33001607	471	50	0.58651	0.0261869	0.560323	786.196	CG	subgenome A
NC_056578.1	33126799	33128224	1426	42	0.364649	0.97129	-0.606641	-451.302	CG	subgenome A
NC_056578.1	33274679	33276603	1925	67	0.855865	0.145226	0.710639	838.297	CG	subgenome A
NC_056578.1	33875598	33875960	363	55	0.868125	0.430497	0.437628	534.6	CG	subgenome A
NC_056578.1	34218229	34219330	1102	90	0.607169	0.0643877	0.542781	1000.84	CG	subgenome A
NC_056578.1	34219619	34220175	557	52	0.86354	0.374443	0.489097	471.61	CG	subgenome A
NC_056578.1	34228218	34228814	597	60	0.73833	0.195483	0.542846	682.063	CG	subgenome A
NC_056578.1	34238508	34238697	190	37	0.690129	0.051066	0.639063	570.372	CG	subgenome A
NC_056578.1	34704695	34706624	1930	142	0.705239	0.229167	0.476073	1162.21	CG	subgenome A
NC_056578.1	34707382	34709051	1670	57	0.71498	0.17451	0.540469	513.295	CG	subgenome A
NC_056578.1	34858055	34858751	697	32	0.343144	0.970461	-0.627318	-438.343	CG	subgenome A
NC_056578.1	34870585	34870951	367	36	0.73547	0.0385417	0.696928	549.665	CG	subgenome A
NC_056578.1	34892879	34893479	601	30	0.153851	0.974473	-0.820622	-603.431	CG	subgenome A
NC_056578.1	35158935	35159854	920	88	0.86485	0.073749	0.791101	1490.04	CG	subgenome A
NC_056578.1	35160400	35161153	754	36	0.923239	0.118929	0.80431	807.411	CG	subgenome A
NC_056578.1	35270071	35270456	386	32	0.274973	0.963796	-0.688823	-529.442	CG	subgenome A
NC_056578.1	36042884	36043780	897	59	0.368439	0.959275	-0.590836	-674.251	CG	subgenome A
NC_056578.1	36514626	36515500	875	41	0.382265	0.978937	-0.596672	-480.739	CG	subgenome A
NC_056578.1	36528093	36528549	457	30	0.258581	0.968744	-0.710163	-484.788	CG	subgenome A
NC_056578.1	36629144	36629983	840	82	0.895473	0.230663	0.664809	1450.19	CG	subgenome A
NC_056578.1	36774047	36774410	364	31	0.886409	0.153007	0.733402	596.035	CG	subgenome A
NC_056578.1	36832866	36833707	842	33	0.261616	0.957565	-0.695949	-463.249	CG	subgenome A
NC_056578.1	37281962	37282202	241	37	0.716997	0.0583391	0.658657	455.979	CG	subgenome A
NC_056578.1	38003768	38004963	1196	80	0.391685	0.975167	-0.583482	-1134.14	CG	subgenome A
NC_056578.1	38005316	38005737	422	18	0.0709494	0.983071	-0.912122	-560.469	CG	subgenome A
NC_056578.1	38164160	38165061	902	81	0.702978	0.212776	0.490202	592.197	CG	subgenome A
NC_056578.1	38674297	38674895	599	74	0.78161	0.036454	0.745156	1461.37	CG	subgenome A
NC_056578.1	38815589	38816334	746	42	0.210698	0.949183	-0.738485	-622.972	CG	subgenome A
NC_056578.1	38829762	38831305	1544	110	0.68445	0.0360647	0.648386	1571.59	CG	subgenome A
NC_056578.1	39731411	39731776	366	48	0.378132	0.933503	-0.555371	-524.396	CG	subgenome A
NC_056578.1	40396381	40396765	385	33	0.760082	0.122396	0.637686	437.23	CG	subgenome A
NC_056578.1	40485318	40486066	749	46	0.88323	0.124934	0.758296	678.45	CG	subgenome A
NC_056578.1	40531498	40531764	267	38	0.899148	0.176044	0.723104	503.962	CG	subgenome A
NC_056578.1	40532196	40532614	419	49	0.630201	0.105707	0.524494	493.561	CG	subgenome A
NC_056578.1	40596650	40597404	755	51	0.857159	0.312382	0.544777	461.1	CG	subgenome A
NC_056578.1	41025903	41026487	585	82	0.917607	0.43746	0.480147	904.511	CG	subgenome A
NC_056578.1	41055041	41056495	1455	58	0.30727	0.958969	-0.651699	-622.199	CG	subgenome A
NC_056578.1	41103143	41104166	1024	98	0.66541	0.0470114	0.618399	1202.45	CG	subgenome A
NC_056578.1	42355678	42356568	891	57	0.771168	0.25531	0.515859	484.527	CG	subgenome A
NC_056578.1	42356881	42357559	679	48	0.776166	0.107286	0.66888	551.774	CG	subgenome A
NC_056578.1	42548573	42548895	323	56	0.283263	0.0378916	0.245371	443.293	CG	subgenome A
NC_056578.1	42723786	42724134	349	38	0.871328	0.149623	0.721705	440.425	CG	subgenome A
NC_056578.1	43124070	43124987	918	72	0.434933	0.967105	-0.532172	-714.284	CG	subgenome A
NC_056578.1	43171519	43171755	237	24	0.0396879	0.919843	-0.880155	-687.766	CG	subgenome A
NC_056578.1	43393286	43393826	541	66	0.864361	0.494837	0.369524	733.734	CG	subgenome A
NC_056578.1	43451004	43451458	455	31	0.891519	0.107474	0.784045	597.668	CG	subgenome A
NC_056578.1	43453756	43454277	522	52	0.808937	0.0918133	0.717124	815.394	CG	subgenome A
NC_056578.1	43470662	43471121	460	41	0.869528	0.209016	0.660512	452.453	CG	subgenome A
NC_056578.1	43491184	43491681	498	59	0.903302	0.621397	0.281905	465.171	CG	subgenome A
NC_056578.1	43670393	43670826	434	58	0.481774	0.0491575	0.432617	663.539	CG	subgenome A
NC_056578.1	44291405	44292037	633	39	0.310943	0.963872	-0.652929	-512.944	CG	subgenome A
NC_056578.1	44310809	44311267	459	54	0.447764	0.956522	-0.508757	-654.177	CG	subgenome A
NC_056578.1	44313534	44314067	534	44	0.518426	0.979459	-0.461032	-447.25	CG	subgenome A
NC_056578.1	44630237	44631008	772	127	0.71424	0.317429	0.396811	1071.1	CG	subgenome A
NC_056578.1	44831126	44832885	1760	65	0.733396	0.0924651	0.64093	1037.75	CG	subgenome A
NC_056578.1	44970067	44970793	727	35	0.724428	0.0455983	0.678829	435.696	CG	subgenome A
NC_056578.1	44981957	44982749	793	71	0.773473	0.226646	0.546827	700.449	CG	subgenome A
NC_056578.1	45244876	45245198	323	41	0.488898	0.0504437	0.438454	557.202	CG	subgenome A
NC_056578.1	45493640	45493961	322	53	0.324079	0.0356685	0.288411	507.184	CG	subgenome A
NC_056578.1	45643090	45643572	483	54	0.655022	0.185893	0.469129	586.836	CG	subgenome A
NC_056578.1	45645027	45645660	634	60	0.408663	0.0333436	0.375319	559.517	CG	subgenome A
NC_056578.1	45962147	45962610	464	64	0.833962	0.324759	0.509202	715.742	CG	subgenome A
NC_056578.1	46112271	46113889	1619	29	0.87497	0.179502	0.695468	459.795	CG	subgenome A
NC_056578.1	46671915	46673035	1121	87	0.656394	0.165006	0.491388	678.04	CG	subgenome A
NC_056578.1	46795297	46796035	739	64	0.823903	0.0491291	0.774774	1239.13	CG	subgenome A
NC_056578.1	46848227	46850234	2008	127	0.807986	0.339068	0.468918	1515.1	CG	subgenome A
NC_056578.1	47078873	47079498	626	42	0.0600204	0.97235	-0.91233	-1171.88	CG	subgenome A
NC_056578.1	47107567	47108322	756	47	0.127885	0.843658	-0.715774	-613.38	CG	subgenome A
NC_056578.1	47152871	47153331	461	36	0.207884	0.960273	-0.752389	-762.991	CG	subgenome A
NC_056579.1	268144	268523	380	75	0.815389	0.443394	0.371995	848.676	CG	subgenome A
NC_056579.1	420377	420829	453	28	0.223514	0.963693	-0.740179	-443.705	CG	subgenome A
NC_056579.1	519171	519833	663	38	0.734682	0.0587352	0.675947	563.508	CG	subgenome A
NC_056579.1	541713	542143	431	53	0.408254	0.955204	-0.54695	-515.92	CG	subgenome A
NC_056579.1	602745	603745	1001	79	0.346834	0.930314	-0.58348	-1030.04	CG	subgenome A
NC_056579.1	642243	642835	593	56	0.639248	0.107351	0.531897	519.439	CG	subgenome A
NC_056579.1	719294	719903	610	60	0.509312	0.917637	-0.408324	-452.218	CG	subgenome A
NC_056579.1	720078	720771	694	80	0.466274	0.882626	-0.416352	-690.007	CG	subgenome A
NC_056579.1	753316	753803	488	59	0.578087	0.95761	-0.379523	-488.976	CG	subgenome A
NC_056579.1	851117	851528	412	72	0.80701	0.481146	0.325864	487.71	CG	subgenome A
NC_056579.1	940249	940753	505	85	0.283997	0.042772	0.241225	585.007	CG	subgenome A
NC_056579.1	940905	941343	439	80	0.319602	0.0583599	0.261242	525.532	CG	subgenome A
NC_056579.1	985457	987282	1826	123	0.750355	0.12154	0.628815	1505.73	CG	subgenome A
NC_056579.1	1107835	1108406	572	68	0.748638	0.275216	0.473422	629.644	CG	subgenome A
NC_056579.1	1618680	1619342	663	80	0.371248	0.968529	-0.597281	-982.108	CG	subgenome A
NC_056579.1	1882293	1883091	799	50	0.391891	0.953874	-0.561983	-502.892	CG	subgenome A
NC_056579.1	1937630	1938125	496	48	0.464986	0.970545	-0.505559	-482.998	CG	subgenome A
NC_056579.1	1971068	1972500	1433	65	0.690136	0.162123	0.528014	572.565	CG	subgenome A
NC_056579.1	2007027	2007908	882	106	0.859748	0.117869	0.741879	1590.18	CG	subgenome A
NC_056579.1	2304597	2305139	543	47	0.81277	0.122483	0.690287	580.028	CG	subgenome A
NC_056579.1	2361223	2361960	738	32	0.149681	0.970306	-0.820624	-653.491	CG	subgenome A
NC_056579.1	2363658	2364413	756	55	0.223216	0.910418	-0.687202	-764.284	CG	subgenome A
NC_056579.1	2493265	2494354	1090	140	0.7482	0.0530415	0.695158	2686.57	CG	subgenome A
NC_056579.1	2600919	2601705	787	123	0.555388	0.954913	-0.399525	-1151.4	CG	subgenome A
NC_056579.1	2644540	2645196	657	73	0.683354	0.948575	-0.265221	-448.266	CG	subgenome A
NC_056579.1	2663147	2663590	444	52	0.317223	0.959665	-0.642442	-772.23	CG	subgenome A
NC_056579.1	2685542	2686258	717	79	0.304529	0.0346955	0.269834	482.157	CG	subgenome A
NC_056579.1	2708951	2709670	720	54	0.574167	0.94773	-0.373562	-437.372	CG	subgenome A
NC_056579.1	2927727	2928157	431	41	0.309732	0.926287	-0.616554	-496.937	CG	subgenome A
NC_056579.1	2961555	2961811	257	26	0.180764	0.949178	-0.768415	-466.743	CG	subgenome A
NC_056579.1	3168278	3168671	394	50	0.507973	0.938054	-0.430082	-461.443	CG	subgenome A
NC_056579.1	3368154	3368640	487	44	0.362088	0.919556	-0.557468	-504.967	CG	subgenome A
NC_056579.1	3997013	3997801	789	108	0.857309	0.22188	0.63543	1775.8	CG	subgenome A
NC_056579.1	3998668	3999235	568	49	0.598817	0.0654783	0.533339	456.533	CG	subgenome A
NC_056579.1	4220223	4220841	619	32	0.144887	0.9436	-0.798713	-549.488	CG	subgenome A
NC_056579.1	4275813	4276861	1049	98	0.814989	0.39076	0.424229	795.231	CG	subgenome A
NC_056579.1	4629256	4629781	526	34	0.835186	0.116399	0.718787	615.543	CG	subgenome A
NC_056579.1	4701115	4701945	831	58	0.702085	0.106172	0.595914	578.481	CG	subgenome A
NC_056579.1	4814716	4815022	307	45	0.92954	0.409924	0.519615	468.239	CG	subgenome A
NC_056579.1	4821968	4822452	485	37	0.883682	0.198408	0.685274	614.407	CG	subgenome A
NC_056579.1	5029255	5029455	201	39	0.4868	0.959593	-0.472793	-463.97	CG	subgenome A
NC_056579.1	5200309	5200786	478	51	0.458398	0.948606	-0.490208	-527.054	CG	subgenome A
NC_056579.1	5338751	5339852	1102	52	0.251988	0.961854	-0.709866	-682.145	CG	subgenome A
NC_056579.1	5489003	5489690	688	66	0.450298	0.054007	0.396291	538.617	CG	subgenome A
NC_056579.1	5554499	5555433	935	59	0.523904	0.953734	-0.42983	-480.712	CG	subgenome A
NC_056579.1	5635677	5636410	734	63	0.503838	0.957132	-0.453294	-570.889	CG	subgenome A
NC_056579.1	5668183	5669128	946	100	0.707808	0.0979374	0.609871	1396.04	CG	subgenome A
NC_056579.1	6155232	6155504	273	34	0.167149	0.896577	-0.729428	-527.507	CG	subgenome A
NC_056579.1	6258751	6260047	1297	48	0.217589	0.957267	-0.739679	-792.039	CG	subgenome A
NC_056579.1	6441601	6442484	884	54	0.244925	0.916643	-0.671718	-685.904	CG	subgenome A
NC_056579.1	6753636	6754183	548	42	0.59868	0.0390525	0.559627	524.213	CG	subgenome A
NC_056579.1	6855163	6855548	386	36	0.221233	0.95275	-0.731517	-687.501	CG	subgenome A
NC_056579.1	7110288	7111755	1468	70	0.735563	0.0900106	0.645553	769.348	CG	subgenome A
NC_056579.1	7175881	7176693	813	63	0.839494	0.244776	0.594718	772.693	CG	subgenome A
NC_056579.1	7292580	7293582	1003	64	0.641631	0.0554972	0.586134	633.49	CG	subgenome A
NC_056579.1	7986309	7986972	664	55	0.670052	0.0906959	0.579356	657.536	CG	subgenome A
NC_056579.1	8207384	8208044	661	43	0.884466	0.131312	0.753154	803.166	CG	subgenome A
NC_056579.1	8318061	8319835	1775	108	0.526118	0.0463105	0.479808	1059.69	CG	subgenome A
NC_056579.1	8398068	8398526	459	36	0.682958	0.0670087	0.615949	519.491	CG	subgenome A
NC_056579.1	8445387	8445785	399	44	0.57312	0.0556331	0.517487	485.923	CG	subgenome A
NC_056579.1	8518097	8518655	559	65	0.606731	0.95348	-0.346749	-527.907	CG	subgenome A
NC_056579.1	8571410	8572114	705	48	0.0998932	0.91639	-0.816497	-1114.88	CG	subgenome A
NC_056579.1	8582584	8583073	490	36	0.157281	0.965694	-0.808413	-1014.33	CG	subgenome A
NC_056579.1	8741135	8741966	832	70	0.717448	0.1699	0.547548	954.871	CG	subgenome A
NC_056579.1	8744802	8746078	1277	144	0.78077	0.195657	0.585113	2269.2	CG	subgenome A
NC_056579.1	8837033	8838243	1211	61	0.435181	0.953303	-0.518122	-575.442	CG	subgenome A
NC_056579.1	8859647	8860820	1174	98	0.416069	0.967442	-0.551374	-1499.89	CG	subgenome A
NC_056579.1	8942457	8943166	710	46	0.294298	0.917284	-0.622986	-611.855	CG	subgenome A
NC_056579.1	9313535	9314919	1385	82	0.871658	0.243464	0.628194	797.398	CG	subgenome A
NC_056579.1	9420365	9421476	1112	69	0.603136	0.956439	-0.353303	-452.557	CG	subgenome A
NC_056579.1	9423231	9423827	597	32	0.203956	0.969948	-0.765991	-553.428	CG	subgenome A
NC_056579.1	9608027	9608802	776	27	0.115317	0.939111	-0.823794	-523.126	CG	subgenome A
NC_056579.1	9653822	9654992	1171	57	0.429387	0.964993	-0.535607	-484.007	CG	subgenome A
NC_056579.1	9710025	9711299	1275	44	0.286317	0.927324	-0.641006	-511.484	CG	subgenome A
NC_056579.1	9723321	9724456	1136	38	0.223642	0.9564	-0.732758	-607.466	CG	subgenome A
NC_056579.1	9794574	9795364	791	103	0.235436	0.0362541	0.199182	579.436	CG	subgenome A
NC_056579.1	9859841	9860981	1141	68	0.581618	0.974472	-0.392855	-470.468	CG	subgenome A
NC_056579.1	9876836	9877514	679	62	0.463019	0.0439432	0.419076	548.596	CG	subgenome A
NC_056579.1	9883056	9883757	702	48	0.763778	0.28668	0.477098	453.256	CG	subgenome A
NC_056579.1	10049431	10050664	1234	45	0.0838634	0.944284	-0.860421	-927.01	CG	subgenome A
NC_056579.1	10063142	10063884	743	88	0.814056	0.0415565	0.772499	2075.72	CG	subgenome A
NC_056579.1	10193888	10195124	1237	29	0.208752	0.961231	-0.752479	-445.407	CG	subgenome A
NC_056579.1	10198979	10200014	1036	40	0.10228	0.847106	-0.744826	-530.029	CG	subgenome A
NC_056579.1	10750166	10750452	287	92	0.637232	0.234817	0.402415	1050.56	CG	subgenome A
NC_056579.1	11647987	11648960	974	82	0.742551	0.0571535	0.685398	1342.91	CG	subgenome A
NC_056579.1	11800804	11801830	1027	46	0.177925	0.947229	-0.769304	-817.54	CG	subgenome A
NC_056579.1	12129366	12130486	1121	113	0.575312	0.0853671	0.489945	1138.24	CG	subgenome A
NC_056579.1	12167510	12167889	380	56	0.387725	0.0388557	0.348869	474.697	CG	subgenome A
NC_056579.1	12437343	12438049	707	82	0.546966	0.041527	0.505439	1137.18	CG	subgenome A
NC_056579.1	12771348	12772028	681	62	0.603984	0.0448749	0.559109	746.708	CG	subgenome A
NC_056579.1	12811454	12812066	613	60	0.541714	0.0484424	0.493272	627.24	CG	subgenome A
NC_056579.1	12828338	12828996	659	20	0.103835	0.958303	-0.854469	-436.935	CG	subgenome A
NC_056579.1	13142680	13143553	874	77	0.755828	0.20329	0.552537	873.336	CG	subgenome A
NC_056579.1	13216917	13217447	531	71	0.0387387	0.298791	-0.260052	-449.423	CG	subgenome A
NC_056579.1	13589342	13589933	592	82	0.824072	0.0834054	0.740666	1578.61	CG	subgenome A
NC_056579.1	13598165	13598527	363	38	0.242736	0.899029	-0.656293	-517.058	CG	subgenome A
NC_056579.1	13903193	13903687	495	49	0.594545	0.0523118	0.542233	547.789	CG	subgenome A
NC_056579.1	13994763	13995145	383	42	0.685466	0.0740595	0.611406	615.688	CG	subgenome A
NC_056579.1	14314623	14315029	407	34	0.379305	0.969281	-0.589975	-459.037	CG	subgenome A
NC_056579.1	14391514	14392486	973	91	0.907615	0.55643	0.351185	808.076	CG	subgenome A
NC_056579.1	14553668	14554026	359	35	0.699063	0.080003	0.61906	463.647	CG	subgenome A
NC_056579.1	14562735	14563593	859	64	0.589462	0.0703407	0.519122	620.198	CG	subgenome A
NC_056579.1	14721155	14722378	1224	48	0.714746	0.118837	0.595908	471.878	CG	subgenome A
NC_056579.1	14772945	14773358	414	28	0.177882	0.925238	-0.747357	-502.844	CG	subgenome A
NC_056579.1	14804692	14806902	2211	120	0.249373	0.949215	-0.699842	-2176.66	CG	subgenome A
NC_056579.1	15199816	15200280	465	62	0.845487	0.436548	0.408939	535.419	CG	subgenome A
NC_056579.1	16271041	16271657	617	51	0.494833	0.951939	-0.457106	-459.331	CG	subgenome A
NC_056579.1	16631960	16632628	669	47	0.62279	0.0443554	0.578434	446.871	CG	subgenome A
NC_056579.1	16915091	16915511	421	42	0.43686	0.966597	-0.529737	-501.837	CG	subgenome A
NC_056579.1	16921305	16922555	1251	56	0.367564	0.949296	-0.581731	-562.109	CG	subgenome A
NC_056579.1	17768917	17769779	863	70	0.726595	0.0905528	0.636043	899.235	CG	subgenome A
NC_056579.1	17777773	17778491	719	101	0.68284	0.963045	-0.280205	-704.484	CG	subgenome A
NC_056579.1	18241982	18242960	979	41	0.0818686	0.951374	-0.869505	-972.56	CG	subgenome A
NC_056579.1	18311571	18312447	877	62	0.783611	0.119065	0.664545	747.637	CG	subgenome A
NC_056579.1	19438434	19439033	600	55	0.501305	0.946166	-0.444861	-509.932	CG	subgenome A
NC_056579.1	19578374	19579331	958	66	0.503422	0.0450899	0.458332	542.826	CG	subgenome A
NC_056579.1	19899021	19899367	347	30	0.173322	0.941006	-0.767684	-622.741	CG	subgenome A
NC_056579.1	19934990	19935945	956	58	0.435461	0.976211	-0.54075	-584.405	CG	subgenome A
NC_056579.1	19943664	19944325	662	53	0.414969	0.965518	-0.550549	-584.26	CG	subgenome A
NC_056579.1	20196335	20197231	897	92	0.732617	0.0741393	0.658478	1323.49	CG	subgenome A
NC_056579.1	20278300	20279339	1040	130	0.709846	0.146428	0.563418	1602.94	CG	subgenome A
NC_056579.1	20309564	20310119	556	45	0.434559	0.945995	-0.511435	-439.773	CG	subgenome A
NC_056579.1	20312273	20314519	2247	111	0.179461	0.953104	-0.773643	-2014.19	CG	subgenome A
NC_056579.1	20480902	20481550	649	60	0.397358	0.928802	-0.531444	-757.629	CG	subgenome A
NC_056579.1	20656759	20657657	899	66	0.423389	0.917933	-0.494544	-566.073	CG	subgenome A
NC_056579.1	20727390	20728362	973	44	0.340646	0.97946	-0.638814	-465.578	CG	subgenome A
NC_056579.1	20942057	20943090	1034	64	0.165589	0.939502	-0.773913	-1172.18	CG	subgenome A
NC_056579.1	21008876	21009158	283	30	0.219667	0.948811	-0.729144	-489.407	CG	subgenome A
NC_056579.1	21225229	21225829	601	64	0.558422	0.928934	-0.370512	-453.265	CG	subgenome A
NC_056579.1	21652877	21653368	492	32	0.251015	0.961151	-0.710136	-490.856	CG	subgenome A
NC_056579.1	22652242	22652393	152	18	0.0551621	0.932873	-0.877711	-444.174	CG	subgenome A
NC_056579.1	22729552	22730443	892	30	0.224832	0.947283	-0.722451	-455.843	CG	subgenome A
NC_056579.1	22814587	22815737	1151	100	0.364014	0.0535971	0.310417	864.262	CG	subgenome A
NC_056579.1	23033230	23033661	432	53	0.899227	0.388693	0.510534	627.703	CG	subgenome A
NC_056579.1	23305461	23306568	1108	60	0.528615	0.0465552	0.48206	466.069	CG	subgenome A
NC_056579.1	23429223	23430124	902	55	0.271732	0.969264	-0.697532	-857.243	CG	subgenome A
NC_056579.1	23433423	23433774	352	29	0.150824	0.917274	-0.76645	-577.541	CG	subgenome A
NC_056579.1	23486615	23487254	640	66	0.328897	0.041031	0.287866	435.464	CG	subgenome A
NC_056579.1	24200956	24201548	593	50	0.750181	0.125366	0.624815	711.561	CG	subgenome A
NC_056579.1	26179712	26180064	353	79	0.633382	0.308233	0.325149	471.779	CG	subgenome A
NC_056579.1	26214754	26216657	1904	72	0.279585	0.969245	-0.68966	-975.81	CG	subgenome A
NC_056579.1	27036398	27037005	608	52	0.375184	0.961309	-0.586125	-647.861	CG	subgenome A
NC_056579.1	27050341	27050908	568	54	0.518826	0.973701	-0.454875	-524.688	CG	subgenome A
NC_056579.1	27465709	27466455	747	56	0.0762156	0.942362	-0.866146	-1422.93	CG	subgenome A
NC_056580.1	48265	48931	667	84	0.598127	0.272375	0.325753	710.374	CG	subgenome A
NC_056580.1	77409	78013	605	55	0.825449	0.224137	0.601312	550.672	CG	subgenome A
NC_056580.1	376192	376646	455	44	0.300338	0.943941	-0.643603	-608.604	CG	subgenome A
NC_056580.1	519797	521413	1617	66	0.333108	0.964443	-0.631335	-854.649	CG	subgenome A
NC_056580.1	780921	781626	706	86	0.888425	0.0753352	0.81309	2334.57	CG	subgenome A
NC_056580.1	1708429	1709043	615	36	0.163463	0.903509	-0.740047	-629.757	CG	subgenome A
NC_056580.1	2395121	2396151	1031	40	0.294398	0.966598	-0.6722	-571.387	CG	subgenome A
NC_056580.1	2428830	2429498	669	56	0.50285	0.0777386	0.425111	515.116	CG	subgenome A
NC_056580.1	2429658	2430079	422	66	0.303963	0.0311392	0.272824	477.577	CG	subgenome A
NC_056580.1	2498010	2498853	844	93	0.498378	0.0543968	0.443981	902.553	CG	subgenome A
NC_056580.1	2652822	2653011	190	16	0.056346	0.972575	-0.916229	-480.057	CG	subgenome A
NC_056580.1	2654732	2655155	424	26	0.166325	0.95632	-0.789995	-515.294	CG	subgenome A
NC_056580.1	2951005	2953299	2295	122	0.620241	0.0345256	0.585715	1394.16	CG	subgenome A
NC_056580.1	2963936	2965145	1210	84	0.531417	0.0427055	0.488711	883.561	CG	subgenome A
NC_056580.1	2977135	2994916	17782	863	0.713882	0.0426997	0.671183	11850.1	CG	subgenome A
NC_056580.1	3116142	3116701	560	42	0.341702	0.940271	-0.59857	-460.899	CG	subgenome A
NC_056580.1	3142513	3142774	262	24	0.0713862	0.972775	-0.901389	-633.413	CG	subgenome A
NC_056580.1	3945845	3947156	1312	148	0.909526	0.234513	0.675013	2839.74	CG	subgenome A
NC_056580.1	4035339	4035998	660	48	0.139399	0.976112	-0.836713	-1164.39	CG	subgenome A
NC_056580.1	4684506	4684619	114	36	0.754596	0.136135	0.618462	497.868	CG	subgenome A
NC_056580.1	5585700	5586060	361	59	0.793174	0.393578	0.399596	542.166	CG	subgenome A
NC_056580.1	6286180	6286447	268	52	0.953744	0.398587	0.555157	659.976	CG	subgenome A
NC_056580.1	6462943	6463767	825	62	0.535627	0.961091	-0.425464	-470.709	CG	subgenome A
NC_056580.1	6810051	6810605	555	29	0.229812	0.967629	-0.737817	-577.432	CG	subgenome A
NC_056580.1	7046461	7046709	249	24	0.123554	0.971826	-0.848272	-595.303	CG	subgenome A
NC_056580.1	7306977	7307405	429	30	0.183699	0.963059	-0.77936	-587.248	CG	subgenome A
NC_056580.1	7334892	7335447	556	60	0.391232	0.0348946	0.356337	503.42	CG	subgenome A
NC_056580.1	7472140	7473122	983	73	0.532916	0.0942846	0.438632	819.397	CG	subgenome A
NC_056580.1	7534895	7535340	446	28	0.197761	0.956695	-0.758933	-524.729	CG	subgenome A
NC_056580.1	8919951	8920632	682	108	0.909324	0.534606	0.374718	1145.8	CG	subgenome A
NC_056580.1	8920701	8921362	662	104	0.897936	0.583221	0.314715	1012.8	CG	subgenome A
NC_056580.1	8923161	8923948	788	132	0.916102	0.666332	0.24977	1097.6	CG	subgenome A
NC_056580.1	9738426	9739048	623	39	0.187123	0.901926	-0.714803	-519.347	CG	subgenome A
NC_056580.1	10175574	10176064	491	30	0.840973	0.0329147	0.808059	508.031	CG	subgenome A
NC_056580.1	10346523	10346880	358	40	0.846989	0.173387	0.673602	614.348	CG	subgenome A
NC_056580.1	10488275	10489357	1083	99	0.472572	0.942258	-0.469686	-1024.83	CG	subgenome A
NC_056580.1	10544183	10545377	1195	71	0.341139	0.956664	-0.615525	-1062.57	CG	subgenome A
NC_056580.1	10654635	10656036	1402	37	0.154612	0.960404	-0.805791	-587.073	CG	subgenome A
NC_056580.1	10751242	10751652	411	24	0.154578	0.924514	-0.769936	-457.496	CG	subgenome A
NC_056580.1	11036888	11037284	397	40	0.770826	0.132729	0.638097	531.29	CG	subgenome A
NC_056580.1	11175652	11176794	1143	58	0.699401	0.0469785	0.652423	766.791	CG	subgenome A
NC_056580.1	11177494	11178500	1007	82	0.427971	0.0412047	0.386766	612.642	CG	subgenome A
NC_056580.1	11364821	11365688	868	64	0.738639	0.050312	0.688327	913.873	CG	subgenome A
NC_056580.1	11556820	11557822	1003	52	0.346615	0.972933	-0.626318	-663.658	CG	subgenome A
NC_056580.1	11559357	11559987	631	57	0.865929	0.219106	0.646823	669.18	CG	subgenome A
NC_056580.1	11895298	11896269	972	43	0.246095	0.948325	-0.70223	-626.986	CG	subgenome A
NC_056580.1	12161022	12161549	528	44	0.712206	0.233712	0.478494	540.553	CG	subgenome A
NC_056580.1	12504001	12504592	592	60	0.824193	0.0585648	0.765628	1046.11	CG	subgenome A
NC_056580.1	12509425	12510937	1513	105	0.644327	0.0416943	0.602633	1351.32	CG	subgenome A
NC_056580.1	13102977	13103350	374	34	0.309507	0.965186	-0.655679	-509.32	CG	subgenome A
NC_056580.1	13111505	13112088	584	74	0.618079	0.194325	0.423754	648.426	CG	subgenome A
NC_056580.1	13327532	13327960	429	50	0.543818	0.972014	-0.428196	-447.154	CG	subgenome A
NC_056580.1	13895626	13896457	832	56	0.789793	0.231743	0.558051	699.859	CG	subgenome A
NC_056580.1	13899329	13900466	1138	125	0.75633	0.159481	0.596849	2219.67	CG	subgenome A
NC_056580.1	13917216	13918183	968	47	0.796515	0.0722998	0.724215	606.731	CG	subgenome A
NC_056580.1	14171933	14173134	1202	106	0.037343	0.474599	-0.437256	-1062.5	CG	subgenome A
NC_056580.1	14328510	14329214	705	38	0.166408	0.960928	-0.794521	-636.509	CG	subgenome A
NC_056580.1	14673633	14673997	365	20	0.0962149	0.975992	-0.879777	-471.764	CG	subgenome A
NC_056580.1	14933293	14934174	882	66	0.56188	0.975338	-0.413458	-524.919	CG	subgenome A
NC_056580.1	15019266	15019643	378	32	0.2262	0.947491	-0.721291	-533.599	CG	subgenome A
NC_056580.1	15202086	15203200	1115	48	0.37903	0.94903	-0.57	-561.11	CG	subgenome A
NC_056580.1	15244587	15245201	615	55	0.805686	0.0563835	0.749302	991.176	CG	subgenome A
NC_056580.1	15512145	15513043	899	72	0.717796	0.049351	0.668445	970.97	CG	subgenome A
NC_056580.1	16086734	16086848	115	18	0.0726669	0.945798	-0.873131	-473.209	CG	subgenome A
NC_056580.1	16512846	16513275	430	49	0.689358	0.0816082	0.60775	617.375	CG	subgenome A
NC_056580.1	16917551	16918448	898	73	0.738458	0.139907	0.598552	851.649	CG	subgenome A
NC_056580.1	16987062	16989756	2695	263	0.69799	0.0412585	0.656731	4956.39	CG	subgenome A
NC_056580.1	16990042	16990887	846	54	0.54295	0.0517582	0.491192	439.717	CG	subgenome A
NC_056580.1	16990977	16992016	1040	59	0.879525	0.0560636	0.823461	1334.36	CG	subgenome A
NC_056580.1	17014873	17015838	966	97	0.456369	0.0391894	0.417179	932.125	CG	subgenome A
NC_056580.1	17123804	17125468	1665	87	0.790069	0.214748	0.575321	1547.44	CG	subgenome A
NC_056580.1	17125667	17126075	409	36	0.834644	0.127881	0.706763	513.599	CG	subgenome A
NC_056580.1	17674781	17675363	583	43	0.297754	0.933275	-0.635521	-534.901	CG	subgenome A
NC_056580.1	17691777	17692178	402	35	0.371413	0.968949	-0.597536	-492.322	CG	subgenome A
NC_056580.1	17788493	17790728	2236	106	0.450342	0.950892	-0.50055	-905.96	CG	subgenome A
NC_056580.1	17799407	17800616	1210	82	0.603819	0.0554717	0.548347	894.168	CG	subgenome A
NC_056580.1	17936494	17937434	941	65	0.564777	0.0556646	0.509112	513.91	CG	subgenome A
NC_056580.1	18467113	18467740	628	53	0.856705	0.19329	0.663414	674.226	CG	subgenome A
NC_056580.1	18502943	18504391	1449	50	0.354795	0.945393	-0.590598	-463.562	CG	subgenome A
NC_056580.1	18555636	18556227	592	36	0.84809	0.0614249	0.786665	608.192	CG	subgenome A
NC_056580.1	18880807	18881474	668	49	0.473737	0.958895	-0.485158	-481.52	CG	subgenome A
NC_056580.1	19213727	19214370	644	89	0.843769	0.470611	0.373158	677.83	CG	subgenome A
NC_056580.1	19419395	19419956	562	36	0.723415	0.0447778	0.678637	491.406	CG	subgenome A
NC_056580.1	19445716	19446239	524	34	0.077592	0.96811	-0.890518	-850.672	CG	subgenome A
NC_056580.1	19450862	19451509	648	52	0.531377	0.970187	-0.43881	-453.201	CG	subgenome A
NC_056580.1	19456863	19457423	561	27	0.802464	0.0397092	0.762755	451.405	CG	subgenome A
NC_056580.1	19460883	19462773	1891	88	0.0839047	0.929551	-0.845646	-2005.19	CG	subgenome A
NC_056580.1	19635854	19636715	862	70	0.656033	0.0405113	0.615522	882.086	CG	subgenome A
NC_056580.1	19915441	19916371	931	78	0.534318	0.0734522	0.460866	738.205	CG	subgenome A
NC_056580.1	20441400	20442170	771	47	0.279916	0.947715	-0.667799	-657.097	CG	subgenome A
NC_056580.1	21292701	21293593	893	36	0.189774	0.909072	-0.719299	-491.783	CG	subgenome A
NC_056580.1	21432289	21433130	842	59	0.657193	0.100381	0.556813	567.692	CG	subgenome A
NC_056580.1	22250623	22251468	846	58	0.654276	0.11974	0.534535	540.584	CG	subgenome A
NC_056580.1	22507479	22508087	609	58	0.493772	0.0596508	0.434122	439.412	CG	subgenome A
NC_056580.1	22534230	22534625	396	49	0.754478	0.172791	0.581687	576.497	CG	subgenome A
NC_056580.1	22832988	22833968	981	92	0.85785	0.271531	0.586319	1134.32	CG	subgenome A
NC_056580.1	22999750	23000713	964	54	0.47215	0.060581	0.411569	447.954	CG	subgenome A
NC_056580.1	23544898	23545618	721	55	0.516757	0.057903	0.458854	483.928	CG	subgenome A
NC_056580.1	23575304	23576007	704	55	0.518119	0.108884	0.409235	481.939	CG	subgenome A
NC_056580.1	23947636	23948528	893	59	0.584269	0.049706	0.534563	673.855	CG	subgenome A
NC_056580.1	24182893	24183327	435	30	0.131199	0.960273	-0.829075	-718.82	CG	subgenome A
NC_056580.1	24400375	24401663	1289	68	0.266452	0.922777	-0.656325	-981.725	CG	subgenome A
NC_056580.1	24409697	24410880	1184	36	0.269204	0.951425	-0.682221	-544.959	CG	subgenome A
NC_056580.1	24592447	24593603	1157	66	0.870529	0.126439	0.74409	1030.99	CG	subgenome A
NC_056580.1	24596633	24597868	1236	86	0.876452	0.127857	0.748595	1966.53	CG	subgenome A
NC_056580.1	24678067	24679298	1232	36	0.194909	0.946771	-0.751862	-499.097	CG	subgenome A
NC_056580.1	25039712	25040627	916	55	0.696501	0.0830431	0.613458	516.818	CG	subgenome A
NC_056580.1	25040727	25041381	655	48	0.762614	0.0478422	0.714772	709.579	CG	subgenome A
NC_056580.1	25256303	25256965	663	62	0.0545459	0.948551	-0.894005	-2005.8	CG	subgenome A
NC_056580.1	25304742	25305222	481	43	0.43668	0.969182	-0.532502	-488.96	CG	subgenome A
NC_056580.1	25322581	25323278	698	78	0.780122	0.514687	0.265435	507.487	CG	subgenome A
NC_056580.1	25509930	25510430	501	48	0.815044	0.0410454	0.773999	1111.79	CG	subgenome A
NC_056580.1	25579231	25579800	570	63	0.77435	0.466103	0.308247	457.864	CG	subgenome A
NC_056580.1	25934532	25934946	415	32	0.140907	0.939419	-0.798511	-526.203	CG	subgenome A
NC_056580.1	26299088	26299796	709	48	0.542573	0.955349	-0.412777	-437.922	CG	subgenome A
NC_056580.1	27068022	27068478	457	57	0.396385	0.945429	-0.549044	-634.587	CG	subgenome A
NC_056580.1	27139303	27139752	450	40	0.261822	0.949849	-0.688027	-631.613	CG	subgenome A
NC_056580.1	27161338	27161747	410	40	0.446261	0.968226	-0.521965	-463.558	CG	subgenome A
NC_056580.1	27224299	27225081	783	56	0.834461	0.285563	0.548898	545.696	CG	subgenome A
NC_056580.1	27277008	27277415	408	54	0.41595	0.0535652	0.362385	450.012	CG	subgenome A
NC_056580.1	27450805	27451580	776	86	0.720367	0.078154	0.642213	1174.17	CG	subgenome A
NC_056580.1	27517609	27518436	828	63	0.447497	0.0454135	0.402083	495.748	CG	subgenome A
NC_056580.1	27539525	27541738	2214	215	0.60172	0.038632	0.563088	2903.01	CG	subgenome A
NC_056580.1	27598039	27598810	772	72	0.0874941	0.929025	-0.841531	-2098.99	CG	subgenome A
NC_056580.1	27603001	27603758	758	47	0.248809	0.96509	-0.716281	-871.311	CG	subgenome A
NC_056580.1	27605983	27606915	933	57	0.469028	0.941335	-0.472307	-474.122	CG	subgenome A
NC_056580.1	27667054	27668085	1032	80	0.871327	0.216039	0.655289	1287.77	CG	subgenome A
NC_056580.1	27858868	27859632	765	64	0.599301	0.975213	-0.375913	-528.331	CG	subgenome A
NC_056580.1	27897523	27898543	1021	48	0.875631	0.190168	0.685463	845.02	CG	subgenome A
NC_056580.1	27965733	27967561	1829	82	0.585176	0.900073	-0.314897	-477.001	CG	subgenome A
NC_056580.1	28265909	28266433	525	58	0.709216	0.109055	0.600161	764.689	CG	subgenome A
NC_056580.1	28361949	28363411	1463	57	0.463725	0.0808193	0.382906	449.262	CG	subgenome A
NC_056580.1	28541928	28543058	1131	151	0.611523	0.936315	-0.324792	-1149.34	CG	subgenome A
NC_056580.1	28706289	28708038	1750	90	0.700708	0.947978	-0.24727	-539.375	CG	subgenome A
NC_056580.1	28815688	28816249	562	82	0.543	0.0472522	0.495748	1016.42	CG	subgenome A
NC_056580.1	28819264	28819991	728	42	0.0581274	0.922788	-0.864661	-1226.82	CG	subgenome A
NC_056580.1	28987412	28988368	957	50	0.852749	0.273241	0.579508	450.013	CG	subgenome A
NC_056580.1	28992098	28992706	609	72	0.862501	0.364597	0.497904	756.225	CG	subgenome A
NC_056580.1	29148013	29148852	840	30	0.192855	0.967168	-0.774313	-447.992	CG	subgenome A
NC_056580.1	29151990	29152516	527	38	0.0860187	0.932444	-0.846425	-974.789	CG	subgenome A
NC_056580.1	29745990	29746306	317	44	0.261418	0.974754	-0.713336	-787.705	CG	subgenome A
NC_056580.1	29779542	29780187	646	40	0.304255	0.936911	-0.632656	-439.778	CG	subgenome A
NC_056580.1	29842882	29843521	640	43	0.68516	0.0467349	0.638425	509.322	CG	subgenome A
NC_056580.1	29904175	29904640	466	56	0.58018	0.969053	-0.388873	-471.836	CG	subgenome A
NC_056580.1	29920418	29921170	753	78	0.779262	0.376252	0.40301	557.147	CG	subgenome A
NC_056580.1	30152112	30152514	403	44	0.849825	0.301973	0.547852	437.745	CG	subgenome A
NC_056580.1	30152832	30153331	500	42	0.333619	0.927083	-0.593464	-506.496	CG	subgenome A
NC_056580.1	30167916	30168369	454	57	0.405418	0.895565	-0.490147	-532.369	CG	subgenome A
NC_056580.1	30204438	30204722	285	50	0.792652	0.23366	0.558992	758.933	CG	subgenome A
NC_056580.1	30206312	30206743	432	68	0.829892	0.237436	0.592456	1050.71	CG	subgenome A
NC_056580.1	30255050	30255742	693	78	0.717212	0.0403378	0.676874	1491.07	CG	subgenome A
NC_056580.1	30270287	30271061	775	44	0.30766	0.913299	-0.60564	-448.632	CG	subgenome A
NC_056580.1	30461097	30462240	1144	69	0.814866	0.338322	0.476545	529.958	CG	subgenome A
NC_056580.1	30464605	30466051	1447	150	0.827436	0.530189	0.297247	1154.16	CG	subgenome A
NC_056580.1	30469047	30469533	487	49	0.861593	0.39805	0.463542	457.713	CG	subgenome A
NC_056580.1	30470354	30471033	680	71	0.832679	0.533808	0.298871	591.469	CG	subgenome A
NC_056580.1	30476375	30477267	893	100	0.824117	0.460475	0.363643	888.406	CG	subgenome A
NC_056580.1	30486130	30486774	645	70	0.847006	0.544489	0.302517	530.252	CG	subgenome A
NC_056580.1	30486880	30488303	1424	145	0.839069	0.477718	0.361352	1201.82	CG	subgenome A
NC_056580.1	30751676	30752629	954	113	0.671451	0.179387	0.492064	898.749	CG	subgenome A
NC_056580.1	31052190	31053853	1664	82	0.570841	0.213229	0.357612	542.739	CG	subgenome A
NC_056580.1	31062472	31063029	558	78	0.410427	0.0352273	0.3752	690.649	CG	subgenome A
NC_056580.1	31074824	31076011	1188	119	0.762139	0.282242	0.479896	1702.95	CG	subgenome A
NC_056580.1	31076214	31078535	2322	241	0.786399	0.2397	0.5467	4204.11	CG	subgenome A
NC_056580.1	31078616	31081010	2395	213	0.764883	0.246165	0.518718	3083.74	CG	subgenome A
NC_056580.1	31081427	31082517	1091	116	0.808953	0.215286	0.593667	2147.32	CG	subgenome A
NC_056580.1	31177610	31178118	509	28	0.145821	0.930943	-0.785123	-533.82	CG	subgenome A
NC_056580.1	31895152	31895450	299	29	0.252841	0.945502	-0.692661	-444.524	CG	subgenome A
NC_056580.1	32293950	32294598	649	50	0.339181	0.935578	-0.596397	-593.127	CG	subgenome A
NC_056581.1	29945	30725	781	40	0.209786	0.924519	-0.714733	-486.014	CG	subgenome A
NC_056581.1	284879	285262	384	26	0.177133	0.973735	-0.796602	-463.987	CG	subgenome A
NC_056581.1	314625	314878	254	20	0.130959	0.97481	-0.843851	-495.657	CG	subgenome A
NC_056581.1	423770	424389	620	59	0.500419	0.0965662	0.403852	535.944	CG	subgenome A
NC_056581.1	542569	543102	534	21	0.0667486	0.98841	-0.921662	-767.08	CG	subgenome A
NC_056581.1	577314	578490	1177	78	0.386626	0.941327	-0.554701	-764.042	CG	subgenome A
NC_056581.1	1395333	1396344	1012	54	0.429991	0.962588	-0.532597	-484.539	CG	subgenome A
NC_056581.1	2184444	2184872	429	64	0.313971	0.0379598	0.276011	436.466	CG	subgenome A
NC_056581.1	2274689	2275488	800	40	0.295036	0.941696	-0.64666	-473.151	CG	subgenome A
NC_056581.1	2423093	2424246	1154	62	0.199871	0.925311	-0.72544	-910.506	CG	subgenome A
NC_056581.1	2447271	2447789	519	50	0.236431	0.93036	-0.693929	-926.251	CG	subgenome A
NC_056581.1	2451299	2451941	643	50	0.109212	0.929447	-0.820236	-1087.8	CG	subgenome A
NC_056581.1	2502366	2502979	614	35	0.0802643	0.885204	-0.80494	-716.293	CG	subgenome A
NC_056581.1	2504382	2505298	917	62	0.449025	0.965305	-0.51628	-609.462	CG	subgenome A
NC_056581.1	2894120	2894691	572	67	0.619761	0.966104	-0.346342	-535.155	CG	subgenome A
NC_056581.1	3656186	3656750	565	42	0.174571	0.936533	-0.761963	-691.26	CG	subgenome A
NC_056581.1	3682171	3682876	706	42	0.151343	0.933089	-0.781746	-787.419	CG	subgenome A
NC_056581.1	3694828	3695429	602	32	0.22899	0.954941	-0.725952	-454.495	CG	subgenome A
NC_056581.1	3940013	3940650	638	36	0.231848	0.946837	-0.714988	-496.437	CG	subgenome A
NC_056581.1	4024092	4024647	556	40	0.390997	0.967291	-0.576294	-449.344	CG	subgenome A
NC_056581.1	4039925	4040751	827	57	0.393751	0.945567	-0.551816	-617.494	CG	subgenome A
NC_056581.1	4230447	4231441	995	81	0.336382	0.079908	0.256474	506.396	CG	subgenome A
NC_056581.1	4264539	4265465	927	102	0.483177	0.0494185	0.433759	963.103	CG	subgenome A
NC_056581.1	4472466	4473310	845	50	0.827057	0.0882734	0.738784	756.265	CG	subgenome A
NC_056581.1	4511049	4512207	1159	188	0.916531	0.565002	0.351529	2231.66	CG	subgenome A
NC_056581.1	4541365	4541996	632	34	0.205893	0.965655	-0.759762	-478.098	CG	subgenome A
NC_056581.1	4560900	4561828	929	87	0.739869	0.10276	0.637109	1292.16	CG	subgenome A
NC_056581.1	4610957	4611333	377	57	0.872239	0.205064	0.667175	883.974	CG	subgenome A
NC_056581.1	4666311	4667885	1575	64	0.333163	0.850413	-0.517251	-763.493	CG	subgenome A
NC_056581.1	4784298	4784745	448	33	0.27835	0.935425	-0.657074	-487.879	CG	subgenome A
NC_056581.1	4868901	4869863	963	42	0.410498	0.979023	-0.568526	-436.285	CG	subgenome A
NC_056581.1	4877046	4878796	1751	145	0.84984	0.231766	0.618074	2421.7	CG	subgenome A
NC_056581.1	4879559	4879865	307	38	0.840963	0.213078	0.627885	462.721	CG	subgenome A
NC_056581.1	5378969	5379528	560	30	0.114084	0.965971	-0.851887	-560.431	CG	subgenome A
NC_056581.1	5467427	5468200	774	69	0.483725	0.0434185	0.440307	618.272	CG	subgenome A
NC_056581.1	5832601	5833213	613	45	0.824878	0.151346	0.673532	509.268	CG	subgenome A
NC_056581.1	6396347	6397212	866	52	0.425065	0.928936	-0.50387	-504.152	CG	subgenome A
NC_056581.1	6500822	6501098	277	55	0.584935	0.129494	0.455441	468.495	CG	subgenome A
NC_056581.1	6713927	6714455	529	45	0.723167	0.0699553	0.653211	688.555	CG	subgenome A
NC_056581.1	6786626	6787095	470	38	0.826317	0.0745562	0.751761	653.323	CG	subgenome A
NC_056581.1	6875066	6877116	2051	73	0.166424	0.912029	-0.745606	-1406.97	CG	subgenome A
NC_056581.1	6954638	6955316	679	70	0.615253	0.0379358	0.577317	956.324	CG	subgenome A
NC_056581.1	7268881	7269543	663	57	0.425816	0.0403236	0.385492	518.035	CG	subgenome A
NC_056581.1	7369181	7369373	193	46	0.504943	0.0494018	0.455541	464.232	CG	subgenome A
NC_056581.1	7441273	7442737	1465	112	0.486635	0.051996	0.434639	1000.35	CG	subgenome A
NC_056581.1	7447649	7448677	1029	92	0.441883	0.0398444	0.402038	793.609	CG	subgenome A
NC_056581.1	7450775	7451398	624	67	0.445004	0.0345296	0.410475	538.988	CG	subgenome A
NC_056581.1	7454621	7455547	927	84	0.451227	0.035974	0.415253	716.653	CG	subgenome A
NC_056581.1	7467983	7468678	696	79	0.370672	0.0525295	0.318143	505.54	CG	subgenome A
NC_056581.1	7477007	7477321	315	58	0.528999	0.0661692	0.46283	480.199	CG	subgenome A
NC_056581.1	7488933	7489452	520	68	0.535118	0.0347925	0.500325	1031.94	CG	subgenome A
NC_056581.1	7820728	7821223	496	62	0.339003	0.0531293	0.285874	455.921	CG	subgenome A
NC_056581.1	7972306	7972864	559	64	0.562128	0.96163	-0.399501	-593.498	CG	subgenome A
NC_056581.1	8028031	8030202	2172	46	0.214449	0.962165	-0.747717	-562.129	CG	subgenome A
NC_056581.1	8030432	8032212	1781	60	0.299672	0.909727	-0.610055	-632.125	CG	subgenome A
NC_056581.1	8070228	8070795	568	48	0.741023	0.101808	0.639216	609.791	CG	subgenome A
NC_056581.1	8109293	8109908	616	61	0.856481	0.0800918	0.77639	1235.26	CG	subgenome A
NC_056581.1	8309894	8310316	423	34	0.785181	0.104854	0.680327	504.641	CG	subgenome A
NC_056581.1	9044207	9044793	587	53	0.500223	0.963443	-0.46322	-693.028	CG	subgenome A
NC_056581.1	9046378	9047766	1389	56	0.206064	0.958957	-0.752893	-866.528	CG	subgenome A
NC_056581.1	9296029	9296552	524	62	0.605356	0.0776211	0.527735	672.253	CG	subgenome A
NC_056581.1	9658479	9659093	615	27	0.0919326	0.867887	-0.775955	-450.941	CG	subgenome A
NC_056581.1	10045818	10046539	722	52	0.25746	0.926308	-0.668848	-679.74	CG	subgenome A
NC_056581.1	10100657	10101513	857	75	0.818599	0.229923	0.588676	695.298	CG	subgenome A
NC_056581.1	10132548	10133646	1099	74	0.766399	0.0816377	0.684762	991.572	CG	subgenome A
NC_056581.1	10504126	10504416	291	32	0.208745	0.922676	-0.713931	-485.159	CG	subgenome A
NC_056581.1	10726062	10729468	3407	149	0.112787	0.895973	-0.783186	-3109.43	CG	subgenome A
NC_056581.1	10755328	10756198	871	36	0.264842	0.958318	-0.693476	-466.57	CG	subgenome A
NC_056581.1	10819393	10820446	1054	48	0.17026	0.943202	-0.772942	-846.569	CG	subgenome A
NC_056581.1	10860249	10860780	532	43	0.679777	0.0765328	0.603244	500.799	CG	subgenome A
NC_056581.1	10950266	10951114	849	45	0.329827	0.962608	-0.632781	-523.446	CG	subgenome A
NC_056581.1	11013655	11014631	977	45	0.281816	0.925685	-0.643869	-500.103	CG	subgenome A
NC_056581.1	11181454	11182875	1422	96	0.855459	0.16447	0.690989	1825.26	CG	subgenome A
NC_056581.1	12400532	12400975	444	48	0.753419	0.0416058	0.711813	899.242	CG	subgenome A
NC_056581.1	12984123	12984665	543	49	0.480188	0.0313298	0.448858	451.879	CG	subgenome A
NC_056581.1	13043124	13044349	1226	74	0.560209	0.0395947	0.520614	705.336	CG	subgenome A
NC_056581.1	13424207	13425158	952	72	0.585046	0.0748142	0.510232	600.598	CG	subgenome A
NC_056581.1	13507835	13508367	533	56	0.458816	0.0478617	0.410954	436.617	CG	subgenome A
NC_056581.1	14035582	14036737	1156	106	0.679766	0.0490598	0.630707	1584.84	CG	subgenome A
NC_056581.1	14509103	14510129	1027	90	0.503699	0.0655298	0.43817	820.613	CG	subgenome A
NC_056581.1	15034221	15034773	553	83	0.853849	0.46956	0.384289	774.8	CG	subgenome A
NC_056581.1	15487642	15488608	967	47	0.169274	0.966425	-0.797151	-839.682	CG	subgenome A
NC_056581.1	15514824	15515573	750	60	0.722997	0.126118	0.596879	543.859	CG	subgenome A
NC_056581.1	15651225	15654350	3126	53	0.338853	0.94322	-0.604367	-499.621	CG	subgenome A
NC_056581.1	15815555	15817164	1610	70	0.155083	0.976454	-0.821372	-1429.47	CG	subgenome A
NC_056581.1	15850687	15851666	980	56	0.367145	0.969055	-0.601911	-631.021	CG	subgenome A
NC_056581.1	15852359	15853853	1495	48	0.330186	0.956963	-0.626776	-502.17	CG	subgenome A
NC_056581.1	16039850	16040295	446	36	0.293503	0.960193	-0.66669	-497.863	CG	subgenome A
NC_056581.1	16257037	16257633	597	77	0.268432	0.944074	-0.675642	-1235.92	CG	subgenome A
NC_056581.1	16485757	16486724	968	38	0.184821	0.93393	-0.749109	-503.786	CG	subgenome A
NC_056581.1	16577864	16578466	603	60	0.605984	0.955342	-0.349358	-441.094	CG	subgenome A
NC_056581.1	16594817	16595449	633	63	0.660411	0.0810207	0.579391	700.694	CG	subgenome A
NC_056581.1	16753789	16754058	270	42	0.491479	0.0431186	0.448361	464.434	CG	subgenome A
NC_056581.1	16781289	16782018	730	58	0.443058	0.960785	-0.517727	-600.118	CG	subgenome A
NC_056581.1	16790198	16791270	1073	80	0.243579	0.936976	-0.693397	-1170.18	CG	subgenome A
NC_056581.1	16873176	16873977	802	82	0.609192	0.0541022	0.55509	853.399	CG	subgenome A
NC_056581.1	16895149	16895634	486	44	0.734144	0.0707664	0.663377	534.343	CG	subgenome A
NC_056581.1	16931312	16931986	675	48	0.480195	0.965109	-0.484914	-445.607	CG	subgenome A
NC_056581.1	16943582	16944579	998	62	0.693698	0.0601434	0.633555	764.247	CG	subgenome A
NC_056581.1	17002476	17002759	284	28	0.0447155	0.956648	-0.911933	-886.686	CG	subgenome A
NC_056581.1	17111639	17112199	561	47	0.382223	0.938872	-0.556648	-555.946	CG	subgenome A
NC_056581.1	17120202	17120772	571	64	0.337545	0.935356	-0.597811	-946.335	CG	subgenome A
NC_056581.1	17123555	17124379	825	47	0.234844	0.928625	-0.693781	-592.318	CG	subgenome A
NC_056581.1	17140707	17141668	962	44	0.273602	0.976311	-0.702709	-612.068	CG	subgenome A
NC_056581.1	17145976	17146802	827	64	0.456009	0.0384121	0.417597	519.917	CG	subgenome A
NC_056581.1	17197748	17198366	619	67	0.753261	0.170315	0.582947	817.552	CG	subgenome A
NC_056581.1	17369004	17369885	882	56	0.899533	0.415907	0.483626	567.165	CG	subgenome A
NC_056581.1	17389095	17390606	1512	81	0.5889	0.976538	-0.387638	-622.886	CG	subgenome A
NC_056581.1	17463390	17464672	1283	92	0.538889	0.0359808	0.502908	1003.31	CG	subgenome A
NC_056581.1	17504879	17506075	1197	90	0.821323	0.0921613	0.729162	1526.97	CG	subgenome A
NC_056581.1	17510135	17510682	548	48	0.479535	0.97562	-0.496085	-474.064	CG	subgenome A
NC_056581.1	17548197	17548988	792	53	0.227003	0.93605	-0.709046	-1016.54	CG	subgenome A
NC_056581.1	17574621	17575753	1133	90	0.505741	0.909255	-0.403514	-658.487	CG	subgenome A
NC_056581.1	17631674	17634036	2363	47	0.702943	0.0763882	0.626555	573.069	CG	subgenome A
NC_056581.1	17688747	17689649	903	81	0.349921	0.0478436	0.302077	503.561	CG	subgenome A
NC_056581.1	17770122	17770895	774	43	0.187472	0.844092	-0.65662	-521.018	CG	subgenome A
NC_056581.1	17793587	17794230	644	33	0.239384	0.963472	-0.724088	-558.71	CG	subgenome A
NC_056581.1	17803385	17804465	1081	59	0.302541	0.937344	-0.634804	-725.819	CG	subgenome A
NC_056581.1	17809440	17810343	904	86	0.645342	0.95976	-0.314418	-622.265	CG	subgenome A
NC_056581.1	17816058	17819230	3173	156	0.356211	0.9424	-0.586189	-2073.3	CG	subgenome A
NC_056581.1	17983239	17983627	389	36	0.324067	0.938256	-0.614189	-471.902	CG	subgenome A
NC_056581.1	17984273	17984664	392	48	0.428289	0.96463	-0.536341	-613.564	CG	subgenome A
NC_056581.1	17991977	17993609	1633	186	0.505265	0.037476	0.467789	2011.05	CG	subgenome A
NC_056581.1	18001039	18001468	430	54	0.441583	0.0410461	0.400537	498.417	CG	subgenome A
NC_056581.1	18020221	18020755	535	40	0.413489	0.977796	-0.564307	-459.062	CG	subgenome A
NC_056581.1	18180249	18180683	435	36	0.237649	0.963069	-0.72542	-526.076	CG	subgenome A
NC_056581.1	18250042	18250570	529	54	0.369287	0.969536	-0.600249	-712.404	CG	subgenome A
NC_056581.1	18414328	18414756	429	62	0.918502	0.284838	0.633664	984.408	CG	subgenome A
NC_056581.1	18438785	18439298	514	23	0.0940612	0.920529	-0.826468	-446.143	CG	subgenome A
NC_056581.1	18503771	18504269	499	30	0.217057	0.933165	-0.716109	-463.354	CG	subgenome A
NC_056581.1	18694398	18694830	433	52	0.534843	0.0505849	0.484258	569.743	CG	subgenome A
NC_056581.1	18742820	18743328	509	48	0.648249	0.0758109	0.572438	522.895	CG	subgenome A
NC_056581.1	18762271	18762660	390	27	0.19482	0.922767	-0.727947	-459.093	CG	subgenome A
NC_056581.1	18779665	18780278	614	42	0.381116	0.934644	-0.553528	-458.48	CG	subgenome A
NC_056581.1	18786008	18786518	511	26	0.0854691	0.866847	-0.781378	-458.28	CG	subgenome A
NC_056581.1	18815891	18816559	669	55	0.329534	0.916342	-0.586808	-638.403	CG	subgenome A
NC_056581.1	19118694	19119452	759	75	0.58087	0.0363766	0.544493	979.545	CG	subgenome A
NC_056581.1	19333182	19333768	587	46	0.195369	0.983085	-0.787716	-914.086	CG	subgenome A
NC_056581.1	19341865	19342660	796	66	0.280105	0.897769	-0.617664	-881.038	CG	subgenome A
NC_056581.1	19360196	19360659	464	34	0.103097	0.947324	-0.844227	-762.888	CG	subgenome A
NC_056581.1	19398613	19399170	558	52	0.847154	0.111263	0.735891	828.924	CG	subgenome A
NC_056581.1	19546939	19547703	765	54	0.902352	0.274147	0.628205	777.15	CG	subgenome A
NC_056581.1	19561120	19561721	602	56	0.121875	0.944808	-0.822932	-1295.02	CG	subgenome A
NC_056581.1	19583702	19583989	288	33	0.720143	0.117116	0.603026	435.763	CG	subgenome A
NC_056581.1	19615751	19616738	988	91	0.291185	0.902271	-0.611086	-1295.66	CG	subgenome A
NC_056581.1	19635668	19636922	1255	71	0.379312	0.956551	-0.577239	-733.366	CG	subgenome A
NC_056581.1	19653145	19653692	548	76	0.843395	0.293286	0.550109	854.078	CG	subgenome A
NC_056581.1	19694745	19694989	245	51	0.532335	0.973356	-0.44102	-565.59	CG	subgenome A
NC_056581.1	19704631	19705416	786	58	0.438893	0.969	-0.530108	-666.05	CG	subgenome A
NC_056581.1	19708816	19709529	714	64	0.233509	0.974879	-0.74137	-1321.57	CG	subgenome A
NC_056581.1	19718642	19718862	221	41	0.462034	0.972503	-0.510469	-456.472	CG	subgenome A
NC_056581.1	19772925	19774616	1692	184	0.624072	0.0726404	0.551431	2470.95	CG	subgenome A
NC_056581.1	19781058	19781819	762	49	0.429525	0.945473	-0.515948	-513.369	CG	subgenome A
NC_056581.1	19782460	19783203	744	76	0.651363	0.923098	-0.271735	-444.314	CG	subgenome A
NC_056581.1	19784785	19785843	1059	72	0.353385	0.940515	-0.58713	-833.817	CG	subgenome A
NC_056581.1	19794858	19796170	1313	66	0.438136	0.930184	-0.492049	-529.373	CG	subgenome A
NC_056581.1	19855705	19856175	471	59	0.261441	0.939802	-0.678361	-873.509	CG	subgenome A
NC_056581.1	19872475	19874583	2109	132	0.829416	0.157228	0.672189	1456.01	CG	subgenome A
NC_056581.1	19941073	19941984	912	171	0.631977	0.959142	-0.327165	-1576.04	CG	subgenome A
NC_056581.1	19955764	19956517	754	152	0.877976	0.294973	0.583002	2474.11	CG	subgenome A
NC_056581.1	19998492	19999097	606	106	0.858371	0.356914	0.501457	1196.09	CG	subgenome A
NC_056581.1	20054817	20056720	1904	79	0.070097	0.484477	-0.41438	-660.805	CG	subgenome A
NC_056581.1	20132975	20133366	392	41	0.491979	0.972462	-0.480484	-452.863	CG	subgenome A
NC_056581.1	20140774	20141467	694	90	0.505877	0.948918	-0.443041	-860.225	CG	subgenome A
NC_056581.1	20199542	20200284	743	68	0.529979	0.937915	-0.407936	-553.033	CG	subgenome A
NC_056581.1	20205855	20206520	666	85	0.694414	0.970906	-0.276492	-578.433	CG	subgenome A
NC_056581.1	20239092	20239708	617	71	0.481563	0.937936	-0.456373	-755.198	CG	subgenome A
NC_056581.1	20478700	20479562	863	55	0.456998	0.930929	-0.473931	-436.512	CG	subgenome A
NC_056581.1	20480802	20481237	436	61	0.418968	0.87802	-0.459051	-482.087	CG	subgenome A
NC_056581.1	20609728	20610344	617	69	0.596331	0.954001	-0.35767	-542.829	CG	subgenome A
NC_056581.1	20720628	20721425	798	86	0.58226	0.0850323	0.497228	852.925	CG	subgenome A
NC_056581.1	20765918	20766352	435	64	0.541925	0.961376	-0.419451	-570.75	CG	subgenome A
NC_056581.1	20850423	20851015	593	51	0.393938	0.947749	-0.553811	-565.521	CG	subgenome A
NC_056582.1	122512	122986	475	51	0.499599	0.932772	-0.433173	-440.884	CG	subgenome A
NC_056582.1	136083	136645	563	48	0.246337	0.927506	-0.681168	-583.613	CG	subgenome A
NC_056582.1	399522	399991	470	64	0.692036	0.193249	0.498787	765.441	CG	subgenome A
NC_056582.1	1181252	1182713	1462	112	0.340828	0.949928	-0.609099	-1469.22	CG	subgenome A
NC_056582.1	1236850	1237927	1078	102	0.164354	0.958327	-0.793974	-2812.61	CG	subgenome A
NC_056582.1	1238480	1239054	575	59	0.50508	0.959079	-0.453999	-613.546	CG	subgenome A
NC_056582.1	1256790	1257209	420	30	0.222244	0.951766	-0.729522	-450.391	CG	subgenome A
NC_056582.1	1443391	1444119	729	32	0.237106	0.971982	-0.734876	-436.842	CG	subgenome A
NC_056582.1	1561480	1562237	758	83	0.855299	0.322543	0.532756	998.587	CG	subgenome A
NC_056582.1	1562898	1563622	725	80	0.842533	0.0937156	0.748818	1612.77	CG	subgenome A
NC_056582.1	1577605	1578569	965	38	0.340453	0.972148	-0.631695	-446.743	CG	subgenome A
NC_056582.1	1983647	1984495	849	45	0.0574071	0.894349	-0.836942	-1218.04	CG	subgenome A
NC_056582.1	1993047	1993394	348	30	0.0616547	0.930923	-0.869268	-755.882	CG	subgenome A
NC_056582.1	2018100	2018878	779	50	0.227138	0.905981	-0.678844	-683.793	CG	subgenome A
NC_056582.1	2025350	2026618	1269	48	0.450523	0.976036	-0.525513	-529	CG	subgenome A
NC_056582.1	2040324	2041256	933	58	0.168695	0.89058	-0.721884	-1073.42	CG	subgenome A
NC_056582.1	2072055	2073167	1113	76	0.534404	0.14615	0.388254	697.843	CG	subgenome A
NC_056582.1	2230799	2231760	962	81	0.84833	0.265756	0.582574	919.19	CG	subgenome A
NC_056582.1	2302302	2303642	1341	86	0.53807	0.961565	-0.423495	-693.727	CG	subgenome A
NC_056582.1	2314246	2314726	481	37	0.315039	0.963821	-0.648783	-517.659	CG	subgenome A
NC_056582.1	2315694	2316539	846	57	0.474123	0.978797	-0.504673	-545.276	CG	subgenome A
NC_056582.1	2328324	2328803	480	58	0.574435	0.051675	0.52276	670.687	CG	subgenome A
NC_056582.1	2717632	2718344	713	52	0.770157	0.0848616	0.685296	684.3	CG	subgenome A
[truncated: 8,001 more rows]
