# Supplementary material for: Analysis of Chromatin Accessibility and DNA Methylation to Reveal the Functions of Epigenetic Modifications in Cyprinus carpio Gonads
Source: Int J Mol Sci. 2023 Dec 25;25(1):321. doi: 10.3390/ijms25010321 (PMC10778764; doi:10.3390/ijms25010321)
Supplement: Supplementary file 1 [file ijms-25-00321-s001.zip › Table S9. List of DMGs in CG contexts.xlsx]

## Sheet: CG_contexts
promoter-DMGs	genebody-DMGs
109044910	109044817
109044913	109044823
109045154	109044839
109045175	109044854
109045236	109044902
109045258	109044910
109045281	109044928
109045371	109044940
109045380	109044943
109045388	109044974
109045390	109044976
109045419	109044978
109045437	109044981
109045474	109044989
109045489	109045012
109045490	109045043
109045500	109045062
109045554	109045073
109045555	109045123
109045573	109045126
109045598	109045154
109045737	109045202
109045818	109045236
109045869	109045237
109045870	109045281
109045910	109045284
109045929	109045299
109045975	109045316
109045977	109045363
109045983	109045371
109046005	109045372
109046008	109045380
109046061	109045388
109046062	109045413
109046063	109045414
109046107	109045420
109046125	109045445
109046163	109045455
109046214	109045474
109046256	109045489
109046302	109045490
109046309	109045498
109046322	109045500
109046393	109045509
109046405	109045522
109046485	109045553
109046514	109045554
109046534	109045573
109046547	109045593
109046583	109045598
109046594	109045613
109046614	109045631
109046639	109045640
109046659	109045648
109046675	109045664
109046700	109045715
109046719	109045726
109046730	109045737
109046751	109045777
109046759	109045780
109046786	109045792
109046798	109045793
109046843	109045833
109046893	109045842
109047021	109045844
109047029	109045851
109047055	109045855
109047063	109045857
109047203	109045869
109047221	109045881
109047222	109045893
109047242	109045910
109047281	109045918
109047291	109045929
109047308	109045964
109047342	109045973
109047371	109045975
109047373	109045977
109047515	109045983
109047549	109045995
109047611	109046005
109047651	109046008
109047718	109046024
109047781	109046061
109047849	109046067
109047924	109046074
109047940	109046086
109047942	109046088
109047943	109046101
109048039	109046107
109048079	109046116
109048095	109046124
109048161	109046132
109048165	109046135
109048253	109046148
109048320	109046149
109048328	109046150
109048379	109046162
109048397	109046163
109048400	109046176
109048433	109046199
109048443	109046208
109048488	109046215
109048505	109046217
109048535	109046238
109048624	109046255
109048647	109046270
109048660	109046302
109048746	109046306
109048778	109046308
109048804	109046389
109048813	109046393
109048865	109046405
109048908	109046435
109048909	109046497
109048914	109046506
109048919	109046514
109048927	109046541
109048966	109046565
109048974	109046595
109048999	109046603
109049030	109046614
109049057	109046636
109049069	109046639
109049141	109046658
109049292	109046677
109049306	109046681
109049309	109046693
109049404	109046719
109049528	109046730
109049569	109046740
109049618	109046751
109049620	109046759
109049640	109046786
109049662	109046798
109049666	109046852
109049679	109046893
109049699	109046897
109049703	109046902
109049733	109046906
109049734	109046908
109049740	109046916
109049751	109046919
109049855	109046937
109049856	109046950
109049863	109047017
109049994	109047029
109050010	109047038
109050040	109047056
109050074	109047077
109050122	109047137
109050134	109047140
109050194	109047146
109050257	109047154
109050313	109047183
109050317	109047202
109050352	109047203
109050415	109047224
109050428	109047284
109050540	109047291
109050650	109047308
109050663	109047316
109050673	109047330
109050674	109047342
109050710	109047350
109050762	109047367
109050781	109047371
109050796	109047373
109050824	109047384
109051073	109047385
109051083	109047388
109051102	109047395
109051112	109047400
109051114	109047402
109051122	109047415
109051129	109047425
109051180	109047428
109051191	109047429
109051192	109047434
109051208	109047441
109051222	109047447
109051305	109047450
109051321	109047474
109051483	109047492
109051495	109047515
109051630	109047527
109051642	109047541
109051648	109047549
109051733	109047567
109051825	109047620
109051843	109047682
109051850	109047709
109051894	109047718
109051946	109047719
109051949	109047723
109051953	109047733
109051966	109047743
109052055	109047781
109052136	109047782
109052165	109047803
109052299	109047807
109052321	109047824
109052338	109047840
109052375	109047858
109052386	109047876
109052388	109047924
109052389	109047929
109052402	109047939
109052413	109047940
109052423	109047942
109052472	109047943
109052488	109047963
109052505	109048000
109052512	109048020
109052560	109048026
109052588	109048039
109052632	109048049
109052671	109048053
109052710	109048057
109052712	109048065
109052757	109048073
109052803	109048115
109052842	109048143
109052860	109048165
109052889	109048166
109052892	109048201
109052897	109048223
109052908	109048233
109052959	109048253
109052960	109048276
109052968	109048290
109053033	109048302
109053093	109048310
109053151	109048312
109053168	109048315
109053169	109048318
109053188	109048327
109053200	109048328
109053253	109048338
109053254	109048345
109053270	109048360
109053310	109048367
109053354	109048372
109053365	109048374
109053390	109048378
109053448	109048379
109053518	109048387
109053593	109048397
109053659	109048431
109053757	109048443
109053893	109048445
109053927	109048446
109053961	109048454
109053971	109048488
109054155	109048492
109054167	109048512
109054171	109048530
109054190	109048535
109054225	109048587
109054331	109048596
109054350	109048615
109054391	109048621
109054414	109048627
109054417	109048635
109054499	109048641
109054529	109048642
109054554	109048643
109054633	109048647
109054643	109048654
109054713	109048660
109054714	109048663
109054763	109048666
109054847	109048685
109054867	109048705
109054905	109048706
109054907	109048712
109054956	109048735
109054959	109048746
109055011	109048771
109055142	109048778
109055143	109048787
109055145	109048798
109055151	109048804
109055154	109048822
109055155	109048827
109055156	109048858
109055198	109048865
109055235	109048868
109055253	109048869
109055347	109048871
109055360	109048893
109055436	109048903
109055509	109048905
109055520	109048908
109055566	109048909
109055626	109048914
109055682	109048927
109055713	109048940
109055729	109048952
109055749	109048959
109055767	109048966
109055777	109048969
109055784	109048970
109055810	109048974
109055814	109048999
109055883	109049001
109055884	109049030
109055903	109049036
109055926	109049045
109055956	109049057
109056006	109049061
109056041	109049069
109056122	109049073
109056123	109049104
109056156	109049148
109056216	109049152
109056219	109049154
109056223	109049163
109056224	109049164
109056278	109049165
109056290	109049166
109056315	109049202
109056360	109049248
109056403	109049253
109056409	109049284
109056480	109049302
109056685	109049309
109056720	109049326
109056740	109049402
109056866	109049404
109056903	109049423
109056947	109049427
109056958	109049473
109056976	109049474
109057058	109049528
109057096	109049569
109057122	109049587
109057239	109049593
109057270	109049620
109057362	109049621
109057385	109049622
109057450	109049647
109057470	109049662
109057481	109049674
109057487	109049675
109057539	109049679
109057648	109049703
109057649	109049739
109057688	109049740
109057692	109049766
109057745	109049771
109057884	109049800
109057892	109049824
109057953	109049848
109057969	109049849
109057984	109049852
109058003	109049855
109058015	109049856
109058094	109049863
109058133	109049872
109058301	109049880
109058308	109049907
109058332	109049931
109058403	109049933
109058417	109049934
109058476	109049935
109058588	109049963
109058609	109049994
109058638	109049995
109058690	109050013
109058703	109050026
109058704	109050034
109058735	109050039
109058853	109050054
109058860	109050061
109058889	109050112
109058900	109050122
109058950	109050128
109058978	109050129
109059007	109050130
109059013	109050134
109059025	109050145
109059035	109050146
109059071	109050157
109059134	109050162
109059155	109050165
109059193	109050194
109059207	109050199
109059217	109050218
109059220	109050234
109059262	109050242
109059291	109050245
109059449	109050250
109059459	109050257
109059527	109050272
109059563	109050299
109059570	109050304
109059580	109050312
109059606	109050313
109059670	109050317
109059671	109050324
109059673	109050347
109059698	109050352
109059711	109050361
109059771	109050368
109059806	109050388
109059809	109050406
109059846	109050433
109059891	109050448
109059915	109050536
109059928	109050541
109059993	109050573
109060003	109050620
109060089	109050627
109060115	109050656
109060143	109050663
109060157	109050674
109060197	109050700
109060267	109050710
109060269	109050716
109060307	109050719
109060608	109050760
109060618	109050762
109060623	109050775
109060637	109050781
109060754	109050793
109060772	109050796
109060773	109050824
109060992	109050830
109061023	109050831
109061083	109050834
109061101	109050901
109061127	109050907
109061221	109050921
109061228	109050933
109061308	109050987
109061342	109051006
109061397	109051035
109061541	109051041
109061619	109051065
109061662	109051084
109061691	109051086
109061714	109051102
109061720	109051112
109061741	109051113
109061742	109051114
109061745	109051116
109061750	109051122
109061811	109051129
109061844	109051134
109061854	109051150
109061888	109051155
109061973	109051176
109061975	109051180
109062003	109051184
109062020	109051186
109062023	109051191
109062068	109051193
109062074	109051214
109062105	109051227
109062117	109051243
109062139	109051248
109062151	109051277
109062230	109051281
109062241	109051305
109062277	109051321
109062302	109051345
109062309	109051346
109062314	109051360
109062420	109051388
109062461	109051417
109062465	109051469
109062489	109051471
109062525	109051473
109062571	109051483
109062585	109051496
109062596	109051574
109062653	109051577
109062762	109051580
109062806	109051581
109062857	109051587
109062924	109051603
109062972	109051625
109063003	109051630
109063108	109051631
109063240	109051647
109063288	109051648
109063300	109051680
109063357	109051713
109063359	109051733
109063425	109051735
109063426	109051754
109063537	109051764
109063564	109051784
109063592	109051794
109063598	109051825
109063625	109051841
109063642	109051843
109063652	109051850
109063706	109051864
109063758	109051866
109063916	109051894
109063921	109051899
109063937	109051904
109063947	109051949
109064006	109051961
109064035	109051964
109064036	109051966
109064049	109052018
109064058	109052055
109064091	109052092
109064095	109052099
109064113	109052118
109064121	109052120
109064157	109052121
109064185	109052130
109064192	109052136
109064212	109052142
109064256	109052165
109064259	109052182
109064275	109052186
109064307	109052218
109064308	109052219
109064377	109052252
109064423	109052254
109064471	109052264
109064486	109052306
109064517	109052321
109064530	109052329
109064539	109052357
109064612	109052375
109064626	109052381
109064707	109052386
109064799	109052388
109064801	109052389
109064813	109052399
109064819	109052413
109064841	109052414
109064858	109052455
109064860	109052463
109064872	109052482
109064879	109052505
109065167	109052512
109065168	109052532
109065249	109052546
109065256	109052570
109065273	109052588
109065285	109052602
109065302	109052609
109065314	109052611
109065342	109052626
109065389	109052632
109065393	109052649
109065436	109052664
109065479	109052676
109065499	109052709
109065547	109052712
109065712	109052735
109065879	109052757
109065911	109052764
109065977	109052770
109066042	109052810
109066053	109052822
109066057	109052842
109066135	109052860
109066137	109052863
109066180	109052878
109066185	109052889
109066205	109052892
109066256	109052896
109066263	109052905
109066293	109052943
109066306	109052959
109066330	109052960
109066369	109052976
109066408	109052978
109066441	109052990
109066506	109053006
109066726	109053026
109066766	109053029
109066869	109053033
109066877	109053051
109066879	109053059
109066923	109053083
109066928	109053093
109066978	109053094
109066989	109053098
109067051	109053148
109067103	109053161
109067139	109053168
109067174	109053169
109067227	109053188
109067252	109053202
109067363	109053217
109067625	109053226
109067654	109053253
109067699	109053254
109067753	109053270
109067764	109053275
109067934	109053297
109068141	109053354
109068199	109053356
109068233	109053365
109068261	109053382
109068332	109053390
109068340	109053399
109068350	109053412
109068477	109053414
109068604	109053438
109068656	109053439
109068671	109053441
109068705	109053450
109068918	109053453
109068999	109053465
109069038	109053493
109069147	109053504
109069170	109053507
109069176	109053518
109069207	109053593
109069359	109053651
109069366	109053652
109069388	109053673
109069409	109053678
109069412	109053699
109069414	109053728
109069434	109053729
109069564	109053739
109069586	109053754
109069589	109053772
109069598	109053779
109069666	109053807
109069730	109053826
109069731	109053830
109069759	109053831
109069767	109053835
109069805	109053843
109069813	109053846
109069861	109053859
109069951	109053860
109069985	109053865
109069989	109053869
109070017	109053926
109070056	109053927
109070058	109053943
109070107	109053970
109070120	109053971
109070166	109053975
109070187	109054004
109070192	109054038
109070204	109054041
109070209	109054054
109070210	109054059
109070266	109054073
109070284	109054074
109070296	109054110
109070337	109054124
109070421	109054167
109070473	109054197
109070498	109054200
109070515	109054210
109070724	109054211
109070781	109054225
109070801	109054240
109070811	109054253
109070826	109054256
109070841	109054318
109070995	109054321
109071004	109054326
109071005	109054350
109071056	109054353
109071115	109054412
109071293	109054414
109071295	109054424
109071307	109054466
109071330	109054485
109071337	109054489
109071370	109054499
109071436	109054505
109071502	109054538
109071548	109054554
109071605	109054626
109071675	109054629
109071866	109054635
109071939	109054637
109072096	109054643
109072150	109054714
109072170	109054727
109072188	109054737
109072257	109054751
109072323	109054763
109072336	109054781
109072451	109054785
109072712	109054847
109072823	109054859
109072858	109054867
109072903	109054905
109072913	109054917
109072937	109054918
109072976	109054926
109073011	109054938
109073131	109054951
109073172	109054956
109073246	109054958
109073248	109054974
109073321	109054978
109073327	109054983
109073389	109054987
109073432	109055001
109073539	109055011
109073549	109055013
109073574	109055042
109073706	109055045
109073765	109055056
109073845	109055058
109073910	109055098
109073911	109055120
109073941	109055122
109073947	109055142
109073954	109055143
109074018	109055145
109074049	109055151
109074109	109055153
109074111	109055155
109074150	109055173
109074209	109055178
109074293	109055182
109074298	109055198
109074336	109055222
109074402	109055224
109074455	109055253
109074470	109055267
109074508	109055298
109074532	109055304
109074542	109055311
109074545	109055347
109074674	109055350
109074699	109055356
109074705	109055360
109074709	109055395
109074711	109055425
109074718	109055428
109074730	109055469
109074742	109055509
109074758	109055520
109074780	109055559
109074838	109055566
109074856	109055588
109074865	109055600
109074929	109055617
109074978	109055626
109075040	109055641
109075041	109055644
109075062	109055666
109075120	109055675
109075262	109055682
109075340	109055697
109075423	109055707
109075445	109055708
109075519	109055738
109075647	109055743
109075719	109055747
109075721	109055766
109075723	109055775
109075743	109055777
109075796	109055781
109075897	109055784
109075934	109055792
109075990	109055793
109075991	109055794
109076080	109055813
109076117	109055814
109076118	109055833
109076126	109055834
109076137	109055849
109076150	109055883
109076152	109055884
109076291	109055896
109076371	109055900
109076375	109055914
109076381	109055918
109076417	109055919
109076421	109055926
109076431	109055956
109076520	109055959
109076543	109055963
109076604	109055966
109076763	109056006
109076773	109056017
109076775	109056030
109076785	109056041
109076825	109056060
109076904	109056068
109076938	109056091
109076957	109056122
109077128	109056123
109077143	109056149
109077174	109056156
109077195	109056170
109077219	109056188
109077243	109056195
109077322	109056198
109077359	109056212
109077411	109056223
109077428	109056224
109077464	109056278
109077517	109056280
109077542	109056288
109077565	109056314
109077654	109056315
109077670	109056326
109077686	109056351
109077887	109056360
109077908	109056374
109077916	109056409
109077922	109056430
109077984	109056447
109078085	109056470
109078192	109056478
109078201	109056509
109078202	109056534
109078222	109056560
109078284	109056587
109078336	109056608
109078636	109056614
109078775	109056618
109078784	109056624
109078968	109056629
109078998	109056695
109079038	109056718
109079102	109056720
109079138	109056738
109079139	109056739
109079158	109056765
109079265	109056806
109079279	109056835
109079314	109056840
109079318	109056841
109079328	109056858
109079395	109056881
109079400	109056884
109079519	109056947
109079679	109056958
109079706	109056959
109079782	109056960
109079842	109056961
109079863	109056964
109079896	109056976
109079907	109056986
109079963	109056989
109079966	109057001
109080004	109057027
109080013	109057058
109080052	109057068
109080065	109057074
109080067	109057078
109080101	109057081
109080120	109057086
109080122	109057122
109080133	109057129
109080146	109057157
109080148	109057187
109080174	109057188
109080175	109057198
109080183	109057235
109080218	109057239
109080239	109057242
109080258	109057261
109080302	109057270
109080378	109057287
109080447	109057289
109080483	109057290
109080595	109057291
109080632	109057292
109080828	109057294
109080846	109057318
109080855	109057329
109080930	109057362
109080932	109057385
109080946	109057442
109080956	109057467
109080976	109057470
109081027	109057481
109081034	109057487
109081052	109057496
109081079	109057509
109081124	109057510
109081273	109057537
109081276	109057551
109081280	109057583
109081298	109057597
109081303	109057630
109081334	109057631
109081464	109057647
109081515	109057649
109081516	109057655
109081543	109057691
109081546	109057696
109081621	109057697
109081644	109057740
109081663	109057745
109081682	109057750
109081721	109057834
109081729	109057845
109081763	109057846
109081764	109057860
109081812	109057871
109081823	109057872
109081862	109057876
109081917	109057877
109081934	109057884
109081945	109057888
109081959	109057892
109081969	109057897
109081991	109057915
109082094	109057926
109082106	109057941
109082120	109057953
109082137	109057959
109082147	109057962
109082155	109057968
109082157	109058003
109082231	109058015
109082360	109058018
109082370	109058034
109082419	109058039
109082498	109058077
109082502	109058089
109082593	109058094
109082635	109058117
109082657	109058189
109082666	109058197
109082741	109058209
109082850	109058210
109082876	109058217
109082905	109058230
109082913	109058237
109082942	109058250
109082994	109058279
109083043	109058285
109083084	109058295
109083085	109058301
109083129	109058302
109083142	109058317
109083200	109058320
109083294	109058322
109083296	109058323
109083373	109058332
109083382	109058338
109083416	109058346
109083469	109058349
109083544	109058385
109083691	109058392
109083693	109058403
109083694	109058428
109083724	109058429
109083766	109058432
109083807	109058476
109083815	109058477
109083832	109058479
109083864	109058512
109083869	109058528
109083905	109058534
109083915	109058548
109083964	109058588
109083977	109058594
109084108	109058609
109084185	109058618
109084201	109058659
109084244	109058674
109084313	109058682
109084314	109058686
109084316	109058690
109084616	109058702
109084702	109058703
109084704	109058704
109084734	109058724
109084768	109058735
109084928	109058745
109084971	109058758
109084984	109058764
109085108	109058768
109085138	109058778
109085194	109058788
109085204	109058809
109085396	109058819
109085567	109058820
109085737	109058825
109085756	109058838
109085798	109058853
109085809	109058855
109085837	109058860
109085851	109058869
109085865	109058889
109085888	109058896
109085914	109058900
109085916	109058918
109086106	109058920
109086127	109058922
109086154	109058923
109086158	109058940
109086235	109058950
109086291	109058951
109086470	109058966
109086484	109058978
109086573	109058984
109086638	109058986
109086675	109059008
109086716	109059013
109086726	109059021
109086782	109059025
109086794	109059029
109086823	109059035
109086835	109059071
109086861	109059119
109086868	109059151
109086941	109059155
109086948	109059190
109087003	109059193
109087065	109059197
109087083	109059203
109087153	109059217
109087166	109059220
109087252	109059230
109087255	109059245
109087262	109059251
109087387	109059261
109087399	109059281
109087631	109059291
109087744	109059319
109087784	109059322
109087884	109059325
109087913	109059350
109087964	109059352
109087972	109059404
109088019	109059405
109088038	109059446
109088171	109059448
109088172	109059459
109088177	109059480
109088192	109059490
109088228	109059562
109088231	109059568
109088261	109059570
109088345	109059580
109088346	109059591
109088497	109059594
109088512	109059606
109088524	109059637
109088529	109059640
109088552	109059653
109088584	109059656
109088715	109059661
109088741	109059662
109088768	109059673
109088801	109059678
109088836	109059697
109088859	109059699
109088921	109059706
109088958	109059711
109088974	109059714
109088990	109059765
109089133	109059771
109089189	109059809
109089204	109059810
109089280	109059817
109089332	109059819
109089337	109059822
109089343	109059834
109089351	109059903
109089360	109059922
109089362	109059926
109089384	109059928
109089652	109059932
109089828	109059933
109089996	109059936
109090016	109059937
109090037	109059943
109090066	109059959
109090153	109059987
109090245	109059989
109090267	109059991
109090341	109060055
109090343	109060058
109090345	109060072
109090377	109060075
109090387	109060089
109090403	109060110
109090425	109060115
109090557	109060143
109090572	109060157
109090709	109060188
109090722	109060192
109090723	109060197
109090895	109060205
109090991	109060269
109091136	109060272
109091195	109060307
109091207	109060324
109091221	109060340
109091256	109060346
109091326	109060363
109091378	109060370
109091403	109060384
109091423	109060394
109091465	109060400
109091467	109060419
109091468	109060434
109091470	109060435
109091532	109060459
109091543	109060460
109091546	109060462
109091618	109060466
109091619	109060486
109091660	109060491
109091675	109060496
109091749	109060501
109091803	109060510
109091814	109060581
109091979	109060607
109092017	109060608
109092032	109060615
109092095	109060618
109092110	109060636
109092157	109060668
109092158	109060674
109092246	109060691
109092281	109060702
109092294	109060740
109092340	109060772
109092343	109060773
109092411	109060793
109092442	109060824
109092483	109060827
109092566	109060833
109092642	109060841
109092653	109060845
109092800	109060853
109092809	109060864
109092850	109060901
109092858	109060903
109092864	109060909
109092866	109060910
109092868	109060917
109092881	109060958
109092903	109060974
109092942	109061020
109092945	109061030
109092958	109061033
109093024	109061053
109093026	109061086
109093105	109061094
109093111	109061101
109093142	109061102
109093151	109061118
109093152	109061124
109093173	109061127
109093193	109061160
109093241	109061180
109093259	109061207
109093299	109061217
109093304	109061228
109093328	109061234
109093331	109061260
109093359	109061262
109093393	109061304
109093468	109061308
109093470	109061327
109093510	109061332
109093639	109061342
109093641	109061358
109093701	109061371
109093710	109061377
109093786	109061405
109093793	109061430
109094018	109061436
109094055	109061437
109094065	109061449
109094069	109061452
109094106	109061461
109094115	109061474
109094194	109061477
109094258	109061500
109094275	109061504
109094288	109061517
109094442	109061528
109094456	109061541
109094458	109061547
109094499	109061563
109094532	109061605
109094537	109061615
109094569	109061627
109094595	109061635
109094622	109061637
109094632	109061662
109094640	109061670
109094654	109061691
109094683	109061692
109094691	109061706
109094752	109061708
109094818	109061714
109094832	109061720
109094900	109061722
109094919	109061725
109094928	109061741
109094938	109061745
109094999	109061747
109095001	109061750
109095013	109061775
109095018	109061808
109095041	109061811
109095049	109061822
109095070	109061840
109095149	109061848
109095157	109061854
109095239	109061857
109095244	109061862
109095264	109061880
109095276	109061884
109095318	109061899
109095388	109061908
109095392	109061919
109095395	109061920
109095396	109061972
109095422	109061973
109095427	109061975
109095529	109062003
109095615	109062023
109095663	109062025
109095670	109062030
109095799	109062054
109095804	109062073
109095858	109062074
109095867	109062085
109095868	109062112
109095885	109062115
109095886	109062121
109095937	109062124
109095994	109062138
109096092	109062139
109096157	109062144
109096172	109062148
109096183	109062151
109096200	109062166
109096205	109062170
109096206	109062182
109096216	109062184
109096273	109062192
109096291	109062195
109096349	109062200
109096359	109062208
109096423	109062209
109096654	109062220
109096665	109062230
109096704	109062241
109096732	109062242
109096733	109062257
109096734	109062300
109096804	109062309
109096845	109062314
109096971	109062335
109096973	109062338
109096974	109062343
109097095	109062346
109097117	109062347
109097210	109062352
109097213	109062359
109097257	109062409
109097261	109062420
109097306	109062442
109097404	109062450
109097416	109062461
109097446	109062490
109097471	109062492
109097552	109062493
109097656	109062507
109097731	109062525
109097737	109062535
109097738	109062552
109097792	109062567
109097839	109062571
109097845	109062577
109098003	109062596
109098096	109062646
109098098	109062647
109098100	109062653
109098181	109062683
109098238	109062694
109098309	109062712
109098310	109062765
109098362	109062770
109098370	109062803
109098410	109062806
109098431	109062822
109098498	109062826
109098566	109062829
109098592	109062831
109098631	109062848
109098651	109062851
109098668	109062857
109098711	109062919
109098846	109062924
109098853	109062965
109098868	109062972
109098870	109062978
109098897	109062988
109099057	109062990
109099060	109063005
109099076	109063029
109099096	109063041
109099116	109063042
109099123	109063065
109099124	109063070
109099152	109063076
109099160	109063082
109099197	109063104
109099213	109063108
109099286	109063135
109099334	109063143
109099377	109063146
109099399	109063158
109099437	109063162
109099488	109063164
109099490	109063167
109099564	109063229
109099575	109063230
109099630	109063240
109099750	109063252
109099788	109063271
109099789	109063280
109099796	109063288
109099815	109063294
109099893	109063300
109099923	109063316
109099955	109063319
109100061	109063326
109100068	109063347
109100080	109063358
109100091	109063359
109100130	109063379
109100137	109063380
109100190	109063390
109100245	109063397
109100283	109063425
109100323	109063430
109100459	109063470
109100493	109063513
109100553	109063564
109100560	109063588
109100601	109063592
109100658	109063617
109100672	109063620
109100683	109063621
109100689	109063626
109100938	109063635
109101004	109063642
109101022	109063652
109101088	109063698
109101144	109063750
109101276	109063759
109101312	109063761
109101324	109063769
109101365	109063772
109101380	109063801
109101400	109063808
109101434	109063824
109101497	109063857
109101585	109063861
109101646	109063865
109101686	109063879
109101714	109063890
109101717	109063898
109101733	109063921
109101735	109063926
109101773	109063937
109101830	109063942
109101845	109063947
109101852	109063949
109101953	109063967
109101975	109064006
109102082	109064007
109102083	109064011
109102096	109064017
109102186	109064020
109102252	109064023
109102267	109064031
109102270	109064036
109102313	109064042
109102350	109064049
109102352	109064065
109102372	109064091
109102500	109064095
109102640	109064105
109102654	109064115
109102656	109064140
109102712	109064157
109102751	109064164
109102798	109064171
109102915	109064180
109102955	109064184
109102956	109064192
109102998	109064196
109103029	109064217
109103031	109064222
109103035	109064256
109103040	109064259
109103049	109064275
109103058	109064287
109103086	109064312
109103098	109064317
109103114	109064328
109103127	109064331
109103211	109064377
109103216	109064380
109103234	109064386
109103326	109064422
109103381	109064423
109103479	109064427
109103639	109064434
109103683	109064437
109103694	109064451
109103717	109064471
109103766	109064486
109103800	109064495
109103897	109064503
109103935	109064510
109103937	109064517
109103969	109064530
109104128	109064558
109104135	109064587
109104208	109064596
109104274	109064606
109104337	109064618
109104338	109064632
109104400	109064654
109104556	109064663
109104613	109064668
109104664	109064687
109104685	109064699
109104715	109064706
109104760	109064707
109104771	109064739
109104804	109064753
109104819	109064769
109104853	109064799
109104856	109064801
109104858	109064814
109104860	109064823
109104878	109064854
109104886	109064858
109104887	109064868
109104901	109064873
109104912	109064903
109104943	109064942
109104944	109064946
109104952	109064974
109104959	109064977
109104966	109065015
109105051	109065034
109105138	109065046
109105181	109065082
109105225	109065088
109105229	109065104
109105292	109065111
109105323	109065147
109105364	109065152
109105379	109065167
109105422	109065171
109105486	109065214
109105488	109065228
109105501	109065243
109105543	109065245
109105609	109065251
109105682	109065273
109105683	109065276
109105684	109065280
109105690	109065285
109105699	109065302
109105703	109065314
109105722	109065315
109105793	109065336
109105847	109065338
109105872	109065339
109105892	109065342
109105901	109065347
109105916	109065351
109106005	109065385
109106010	109065389
109106054	109065430
109106161	109065435
109106164	109065436
109106527	109065451
109106594	109065479
109106600	109065484
109106615	109065499
109106633	109065507
109106790	109065515
109106798	109065517
109106856	109065540
109106914	109065545
109106940	109065546
109106956	109065547
109107080	109065548
109107082	109065589
109107183	109065598
109107192	109065617
109107197	109065627
109107199	109065632
109107276	109065640
109107317	109065666
109107415	109065690
109107430	109065706
109107481	109065726
109107488	109065729
109107510	109065737
109107515	109065779
109107520	109065804
109107524	109065805
109107525	109065835
109107627	109065840
109107726	109065843
109107755	109065848
109107886	109065850
109107916	109065854
109107929	109065875
109108025	109065881
109108059	109065898
109108079	109065907
109108101	109065936
109108134	109065965
109108190	109065977
109108262	109065984
109108268	109066008
109108305	109066013
109108328	109066033
109108429	109066042
109108493	109066054
109108535	109066057
109108544	109066065
109108573	109066102
109108582	109066143
109108677	109066169
109108694	109066183
109108733	109066184
109108757	109066226
109108760	109066256
109108815	109066258
109108816	109066263
109108876	109066293
109108885	109066294
109109096	109066303
109109106	109066314
109109128	109066330
109109280	109066341
109109312	109066353
109109383	109066369
109109438	109066392
109109508	109066393
109109512	109066396
109109680	109066402
109109708	109066408
109109897	109066409
109109931	109066415
109109952	109066441
109109986	109066447
109110067	109066456
109110077	109066497
109110211	109066498
109110237	109066506
109110299	109066526
109110322	109066536
109110338	109066571
109110418	109066615
109110423	109066631
109110424	109066668
109110485	109066693
109110488	109066700
109110573	109066715
109110592	109066719
109110598	109066726
109110628	109066766
109110660	109066774
109110747	109066801
109110748	109066813
109110849	109066844
109110896	109066848
109110929	109066861
109111002	109066877
109111018	109066892
109111076	109066900
109111126	109066923
109111149	109066939
109111206	109066976
109111211	109066978
109111250	109066989
109111356	109066994
109111378	109067051
109111382	109067069
109111413	109067100
109111495	109067101
109111517	109067103
109111576	109067139
109111580	109067163
109111593	109067174
109111626	109067189
109111627	109067195
109111642	109067277
109111651	109067299
109111661	109067302
109111669	109067305
109111721	109067363
109111755	109067372
109111774	109067373
109111780	109067430
109111781	109067441
109111782	109067520
109111786	109067543
109111787	109067544
109111788	109067551
109111789	109067621
109111793	109067654
109111794	109067672
109111829	109067673
109111831	109067699
109111932	109067713
109111981	109067717
109112094	109067720
109112130	109067732
109112143	109067734
109112193	109067735
109112212	109067753
109112221	109067764
109112233	109067868
109112239	109067898
109112268	109067915
109112316	109067934
109112317	109067987
109112366	109067994
109112369	109067996
109112389	109068046
109112479	109068131
109112483	109068136
109112589	109068155
109112604	109068158
109112625	109068192
109112652	109068233
109112653	109068234
109112659	109068239
109112710	109068248
109112734	109068330
109112754	109068332
109112808	109068339
109112839	109068340
109112885	109068349
109112907	109068382
109112968	109068389
109113030	109068477
109113056	109068483
109113059	109068496
109113089	109068518
109113154	109068527
109113176	109068532
109113253	109068560
109113277	109068563
109113323	109068572
109113340	109068573
109113383	109068596
109113384	109068597
109113423	109068637
109113541	109068658
109113587	109068671
109113624	109068684
109113636	109068705
109113678	109068732
109113740	109068816
109113807	109068840
109113813	109068889
109113844	109068909
122133864	109068910
122133877	109068925
122133968	109068928
122134000	109068944
122134013	109068950
122134052	109068969
122134056	109068999
122134086	109069004
122134091	109069037
122134105	109069038
122134133	109069042
122134195	109069047
122134255	109069049
122134364	109069064
122134401	109069065
122134429	109069078
122134441	109069098
122134443	109069105
122134457	109069120
122134458	109069147
122134485	109069163
122134517	109069170
122134548	109069176
122134579	109069178
122134652	109069207
122134685	109069225
122134694	109069349
122134698	109069357
122134757	109069366
122134761	109069408
122134808	109069409
122134929	109069415
122134941	109069434
122134987	109069442
122134998	109069449
122135047	109069463
122135067	109069464
122135075	109069496
122135103	109069500
122135112	109069502
122135118	109069531
122135135	109069539
122135191	109069540
122135205	109069563
122135345	109069568
122135346	109069586
122135410	109069595
122135525	109069598
122135526	109069615
122135549	109069666
122135581	109069691
122135596	109069696
122135611	109069715
122135666	109069730
122135741	109069731
122135742	109069759
122135816	109069786
122135835	109069801
122135853	109069802
122135859	109069804
122135880	109069815
122135953	109069845
122135957	109069861
122135998	109069897
122136061	109069907
122136110	109069922
122136237	109069926
122136377	109069951
122136385	109069955
122136420	109069958
122136424	109069975
122136472	109069989
122136492	109070007
122136495	109070018
122136504	109070054
122136524	109070058
122136569	109070060
122136586	109070098
122136632	109070107
122136634	109070120
122136648	109070160
122136726	109070166
122136745	109070192
122136753	109070206
122136755	109070209
122136781	109070236
122136888	109070266
122136891	109070271
122136941	109070278
122137010	109070280
122137013	109070285
122137040	109070320
122137073	109070337
122137133	109070347
122137166	109070417
122137262	109070454
122137320	109070473
122137324	109070478
122137436	109070489
122137472	109070494
122137488	109070504
122137496	109070511
122137498	109070515
122137533	109070529
122137603	109070544
122137604	109070554
122137605	109070575
122137606	109070595
122137648	109070614
122137707	109070655
122137797	109070680
122137798	109070682
122137803	109070732
122137902	109070755
122137903	109070789
122137917	109070791
122137925	109070801
122137953	109070811
122137976	109070816
122137993	109070826
122138006	109070918
122138012	109070931
122138018	109070932
122138025	109070933
122138034	109070980
122138082	109070992
122138083	109071003
122138085	109071004
122138088	109071056
122138089	109071062
122138193	109071077
122138230	109071091
122138270	109071095
122138279	109071096
122138315	109071114
122138327	109071115
122138369	109071131
122138429	109071157
122138441	109071168
122138519	109071181
122138520	109071182
122138522	109071183
122138597	109071197
122138604	109071201
122138614	109071215
122138631	109071248
122138650	109071307
122138683	109071318
122138686	109071330
122138714	109071337
122138715	109071340
122138757	109071356
122138761	109071378
122138798	109071396
122138848	109071436
122138875	109071449
122138876	109071457
122138893	109071461
122138896	109071483
122138897	109071502
122138929	109071512
122138930	109071522
122139076	109071548
122139092	109071553
122139139	109071557
122139140	109071559
122139166	109071571
122139173	109071579
122139226	109071605
122139256	109071689
122139296	109071692
122139457	109071738
122139476	109071866
122139480	109071886
122139509	109071888
122139510	109071893
122139511	109071906
122139512	109071939
122139516	109071948
122139517	109071982
122139518	109071986
122139519	109071993
122139520	109071996
122139521	109072005
122139561	109072030
122139562	109072038
122139570	109072050
122139590	109072068
122139595	109072069
122139598	109072072
122139600	109072078
122139604	109072150
122139614	109072162
122139617	109072166
122139632	109072170
122139752	109072174
122139779	109072185
122139801	109072188
122139809	109072197
122139819	109072206
122139825	109072208
122139833	109072212
122139879	109072215
122139888	109072216
122139899	109072218
122139978	109072239
122139980	109072244
122140016	109072257
122140047	109072264
122140079	109072286
122140100	109072292
122140123	109072301
122140131	109072323
122140163	109072325
122140165	109072416
122140201	109072424
122140237	109072451
122140246	109072489
122140270	109072518
122140283	109072560
122140330	109072562
122140373	109072564
122140436	109072606
122140482	109072624
122140492	109072635
122140604	109072654
122140653	109072673
122140659	109072690
122140700	109072712
122140723	109072738
122140754	109072739
122140765	109072757
122140833	109072823
122140943	109072854
122141004	109072903
122141056	109072910
122141092	109072913
122141098	109072933
122141243	109072937
122141244	109072954
122141407	109072970
122141489	109072976
122141516	109072993
122141547	109073060
122141827	109073093
122141932	109073116
122141947	109073120
122141963	109073123
122141968	109073149
122141980	109073174
122141990	109073221
122142165	109073228
122142166	109073245
122142169	109073248
122142180	109073277
122142182	109073305
122142212	109073321
122142219	109073324
122142223	109073389
122142227	109073392
122142240	109073409
122142311	109073411
122142354	109073495
122142358	109073513
122142400	109073535
122142401	109073539
122142402	109073542
122142414	109073574
122142426	109073584
122142457	109073615
122142458	109073619
122142479	109073624
122142504	109073673
122142508	109073706
122142545	109073765
122142698	109073778
122142978	109073809
122143098	109073815
122143100	109073834
122143293	109073859
122143574	109073870
122143592	109073893
122143597	109073896
122143627	109073910
122143632	109073911
122143847	109073927
122143917	109073929
122143941	109073946
122143942	109073947
122143944	109073954
122144034	109073985
122144204	109074018
122144216	109074019
122144219	109074021
122144295	109074025
122144320	109074049
122144423	109074109
122144429	109074133
122144517	109074153
122144540	109074157
122144639	109074158
122144656	109074164
122144684	109074165
122144820	109074181
122144973	109074201
122145032	109074209
122145033	109074215
122145048	109074240
122145066	109074246
122145098	109074254
122145104	109074255
122145110	109074293
122145134	109074298
122145228	109074306
122145266	109074308
122145281	109074323
122145325	109074329
122145381	109074334
122145445	109074335
122145454	109074361
122145500	109074372
122145589	109074381
[truncated: 3,265 more rows]
